# Supplementary material for: Hydro­nium bis­(tri­fluoro­methane­sulfon­yl)amide–18-crown-6 (1/1)
Source: IUCrdata. 2020 Feb 6;5(Pt 2):x200162. doi: 10.1107/S2414314620001625 (PMC9462190; doi:10.1107/S2414314620001625)
Supplement: Supplementary file 1 [file x-05-x200162-sup1.cif]

##############################################################################
#                                                                            #
# This CIF contains the data for a data article accepted for                 #
# publication in IUCrData. It conforms to the requirements of                #
# Notes for Authors for IUCrData, and has been                               #
# peer reviewed under the auspices of IUCrData.                              #
#                                                                            #
# Full details of the Crystallographic Information File format               #
# are given in the paper "The Crystallographic Information File (CIF):       #
# a New Standard Archive File for Crystallography" by S. R. Hall, F. H.      #
# Allen and I. D. Brown [Acta Cryst. (1991), A47, 655-685].                  #
#                                                                            #
# The current version of the core CIF dictionary is obtainable from          #
# ftp://ftp.iucr.org/pub/cif_core.dic.                                       #
#                                                                            #
# Software is freely available for graphical display of the structure(s)     #
# in this CIF. For information consult the CIF software page                 #
# http://www.iucr.org/resources/cif/software.                                #
#                                                                            #
# This file may be used for bona fide research purposes within the           #
# scientific community so long as proper attribution is given to the data    # 
# article from which it was obtained.                                        #
#                                                                            #
##############################################################################
data_I
_database_code_depnum_ccdc_archive 'CCDC 1982024'
_audit_creation_method     'SHELXL-2018/3'
_journal_date_recd_electronic     2020-01-27
_journal_date_accepted     2020-02-05
_journal_name_full     'IUCrData'
_journal_year     2020
_journal_volume     5
_journal_issue      2
_journal_page_first     0
_journal_page_last     0
_journal_paper_category     HO
_journal_paper_doi     10.1107/S2414314620001625
_journal_coeditor_code     IS4042
_publ_contact_author_name     'Atsushi Kitada'
_publ_contact_author_address
;
Department of Materials Science and Engineering,
Kyoto University, 36-1, Yoshida-honmachi, Sakyo-ku, Kyoto 606-8501,
Japan
;
_publ_contact_author_email     'kitada.atsushi.3r@kyoto-u.ac.jp'
_publ_contact_author_fax     '+81-757535463'
_publ_contact_author_phone     '+81-757535475'
_publ_section_title
;
Hydronium bis(trifluoromethanesulfonyl)amide--18-crown-6 (1/1)
;
loop_
    _publ_author_name
    _publ_author_footnote
    _publ_author_address
    'Kitada, Atsushi' .
;
Department of Materials Science and Engineering,
Kyoto University, 36-1, Yoshida-honmachi, Sakyo-ku, Kyoto 606-8501,
Japan
;
    'Funasako, Yusuke' .
;
Department of Applied Chemistry, Faculty of Engineering,
Sanyo-Onoda City University, 1-1-1, Daigakudori, Sanyo-Onoda, Yamaguchi
756-0884,
Japan
;
    'Matsumoto, Kazuhiko' .
;
Department of Fundamental Energy Science, Graduate School of Energy Science,
Kyoto University, 36-1, Yoshida-honmachi, Sakyo-ku, Kyoto 606-8501,
Japan
;
    'Hagiwara, Rika' .
;
Department of Fundamental Energy Science, Graduate School of Energy Science,
Kyoto University, 36-1, Yoshida-honmachi, Sakyo-ku, Kyoto 606-8501,
Japan
;
    'Inokuchi, Makoto' .
;
Department of Applied Chemistry, Faculty of Engineering,
Sanyo-Onoda City University, 1-1-1, Daigakudori, Sanyo-Onoda, Yamaguchi
756-0884,
Japan
;
    'Fukami, Kazuhiro' .
;
Department of Materials Science and Engineering,
Kyoto University, 36-1, Yoshida-honmachi, Sakyo-ku, Kyoto 606-8501,
Japan
;
    'Murase, Kuniaki' .
;
Department of Materials Science and Engineering,
Kyoto University, 36-1, Yoshida-honmachi, Sakyo-ku, Kyoto 606-8501,
Japan
;
_publ_section_synopsis
;
The structure of the title compound,
[H~3~O^+^\\cdotC~12~H~24~O~6~][N(SO~2~CF~3~)~2~^-^], known as an ionic liquid
(m.p. 341 --343 K), has been determined at 113 K. One hydronium ion is
complexed with an ordered 18-crown-6 molecule with H~2~OH...OC distances of
1.90--2.19 \%A, and another hydronium ion with a disordered 18-crown-6
molecule with distances of 1.85--2.36 \%A.
;
_chemical_name_systematic
;
Hydronium bis(trifluoromethanesulfonyl)amide--18-crown-6 (1/1)
;
_chemical_name_common     ?
_chemical_formula_moiety     'H3 O +, C2 F6 N O4 S2 -, C12 H24 O6'
_chemical_formula_sum     'C14 H27 F6 N O11 S2'
_chemical_formula_iupac     'H3 O +, C2 F6 N O4 S2 -, C12 H24 O6'
_chemical_formula_weight     563.48
_chemical_melting_point     ?
_chemical_absolute_configuration     ?
_space_group_crystal_system     monoclinic
_space_group_name_H-M_alt     'P 21'
_space_group_name_Hall     'P 2yb'
loop_
    _space_group_symop_operation_xyz
    'x, y, z'
    '-x, y+1/2, -z'
_cell_length_a     8.8341(4)
_cell_length_b     24.3932(9)
_cell_length_c     11.6111(5)
_cell_angle_alpha     90
_cell_angle_beta     108.086(2)
_cell_angle_gamma     90
_cell_volume     2378.47(17)
_cell_formula_units_Z     4
_cell_measurement_reflns_used     22988
_cell_measurement_theta_min     3.05
_cell_measurement_theta_max     27.55
_cell_measurement_temperature     113(2)
_exptl_crystal_description     block
_exptl_crystal_colour     colorless
_exptl_crystal_size_max     0.500
_exptl_crystal_size_mid     0.300
_exptl_crystal_size_min     0.200
_exptl_crystal_density_diffrn     1.574
_exptl_crystal_density_meas     ?
_exptl_crystal_density_method     ?
_exptl_crystal_F_000     1168
_exptl_absorpt_coefficient_mu     0.324
_exptl_absorpt_correction_type     multi-scan
_exptl_absorpt_process_details
;
(<i>ABSCOR</i>; Higashi, 1995)
;
_exptl_absorpt_correction_T_min     0.7677
_exptl_absorpt_correction_T_max     1.0000
_diffrn_ambient_temperature     113(2)
_diffrn_source     'fine-focus sealed tube'
_diffrn_radiation_type     MoK\a
_diffrn_radiation_wavelength     0.71073
_diffrn_measurement_device_type     'Rigaku R-AXIS RAPID-II'
_diffrn_measurement_method     'imaging plate'
_diffrn_detector_area_resol_mean     ?
_diffrn_reflns_number     20448
_diffrn_reflns_av_R_equivalents     0.0266
_diffrn_reflns_av_unetI/netI     0.0311
_diffrn_reflns_theta_min     3.050
_diffrn_reflns_theta_max     26.019
_diffrn_reflns_theta_full     25.242
_diffrn_measured_fraction_theta_max     0.998
_diffrn_measured_fraction_theta_full     0.998
_diffrn_reflns_limit_h_min     -10
_diffrn_reflns_limit_h_max     10
_diffrn_reflns_limit_k_min     -30
_diffrn_reflns_limit_k_max     30
_diffrn_reflns_limit_l_min     -14
_diffrn_reflns_limit_l_max     14
_refine_special_details
;
 Refined as a 2-component inversion twin.
;
_reflns_number_total     9354
_reflns_number_gt     8989
_reflns_threshold_expression     'I > 2\s(I)'
_refine_ls_structure_factor_coef     Fsqd
_refine_ls_matrix_type     full
_refine_ls_R_factor_all     0.0640
_refine_ls_R_factor_gt     0.0624
_refine_ls_wR_factor_gt     0.1610
_refine_ls_wR_factor_ref     0.1620
_refine_ls_goodness_of_fit_ref     1.104
_refine_ls_restrained_S_all     1.121
_refine_ls_number_reflns     9354
_refine_ls_number_parameters     669
_refine_ls_number_restraints     217
_refine_ls_hydrogen_treatment     mixed
_refine_ls_weighting_scheme     calc
_refine_ls_weighting_details
              'w=1/[\s^2^(Fo^2^)+(0.0650P)^2^+5.3126P] where P=(Fo^2^+2Fc^2^)/3'
_atom_sites_solution_hydrogens     mixed
_atom_sites_solution_primary     ?
_atom_sites_solution_secondary     ?
_refine_ls_shift/su_max     0.000
_refine_ls_shift/su_mean     0.000
_refine_diff_density_max     0.996
_refine_diff_density_min     -0.535
_refine_ls_extinction_method     none
_refine_ls_extinction_coef     .
_refine_ls_abs_structure_details
;
Refined as an inversion twin
;
_refine_ls_abs_structure_Flack     0.45(13)
loop_
    _atom_type_symbol
    _atom_type_description
    _atom_type_scat_dispersion_real
    _atom_type_scat_dispersion_imag
    _atom_type_scat_source
    'C' 'C' 0.0033 0.0016
                         'International Tables Vol C Tables 4.2.6.8 and 6.1.1.4'
    'H' 'H' 0.0000 0.0000
                         'International Tables Vol C Tables 4.2.6.8 and 6.1.1.4'
    'N' 'N' 0.0061 0.0033
                         'International Tables Vol C Tables 4.2.6.8 and 6.1.1.4'
    'O' 'O' 0.0106 0.0060
                         'International Tables Vol C Tables 4.2.6.8 and 6.1.1.4'
    'F' 'F' 0.0171 0.0103
                         'International Tables Vol C Tables 4.2.6.8 and 6.1.1.4'
    'S' 'S' 0.1246 0.1234
                         'International Tables Vol C Tables 4.2.6.8 and 6.1.1.4'
_computing_data_collection
;
<i>RAPID-AUTO</i> (Rigaku, 2006)
;
_computing_cell_refinement
;
<i>RAPID-AUTO</i> (Rigaku, 2006)
;
_computing_data_reduction
;
<i>RAPID-AUTO</i> (Rigaku, 2006)
;
_computing_structure_solution
;
<i>SHELXT</i> (Sheldrick, 2015<i>a</i>)
;
_computing_structure_refinement
;
SHELXL2018 (Sheldrick, 2015<i>b</i>)
;
_computing_molecular_graphics     ?
_computing_publication_material     ?
loop_
    _atom_site_type_symbol
    _atom_site_label
    _atom_site_fract_x
    _atom_site_fract_y
    _atom_site_fract_z
    _atom_site_U_iso_or_equiv
    _atom_site_adp_type
    _atom_site_calc_flag
    _atom_site_occupancy
    _atom_site_disorder_assembly
    _atom_site_disorder_group
    C C1 0.0670(10) 0.0933(4) -0.1013(12) 0.066(3) Uani d 1 . .
    H H1A 0.057097 0.087881 -0.187835 0.079 Uiso calc 1 . .
    H H1AB -0.040231 0.101149 -0.095175 0.079 Uiso calc 1 . .
    C C2 0.1339(9) 0.0420(4) -0.0300(9) 0.047(2) Uani d 1 . .
    H H2A 0.141282 0.046852 0.056193 0.057 Uiso calc 1 . .
    H H2AB 0.064038 0.010248 -0.062655 0.057 Uiso calc 1 . .
    C C3 0.3396(10) -0.0224(3) -0.0127(10) 0.050(2) Uani d 1 . .
    H H3A 0.268997 -0.047567 -0.072547 0.060 Uiso calc 1 . .
    H H3AB 0.333858 -0.032033 0.068611 0.060 Uiso calc 1 . .
    C C4 0.5062(11) -0.0282(3) -0.0151(10) 0.052(2) Uani d 1 . .
    H H4A 0.539579 -0.067114 -0.005627 0.063 Uiso calc 1 . .
    H H4AB 0.516047 -0.014386 -0.092686 0.063 Uiso calc 1 . .
    C C5 0.7642(10) 0.0035(4) 0.0872(9) 0.050(2) Uani d 1 . .
    H H5A 0.774811 0.017887 0.010397 0.059 Uiso calc 1 . .
    H H5AB 0.807994 -0.034182 0.099784 0.059 Uiso calc 1 . .
    C C6 0.8502(9) 0.0395(3) 0.1906(9) 0.049(2) Uani d 1 . .
    H H6A 0.829959 0.026958 0.265622 0.058 Uiso calc 1 . .
    H H6AB 0.966225 0.037710 0.203504 0.058 Uiso calc 1 . .
    C C7 0.8638(10) 0.1330(4) 0.2572(9) 0.056(2) Uani d 1 . .
    H H7A 0.976004 0.123169 0.299674 0.067 Uiso calc 1 . .
    H H7AB 0.804551 0.133303 0.316916 0.067 Uiso calc 1 . .
    C C8 0.8551(10) 0.1875(4) 0.1995(11) 0.060(3) Uani d 1 . .
    H H8A 0.909389 0.215113 0.260847 0.072 Uiso calc 1 . .
    H H8AB 0.909252 0.186324 0.136546 0.072 Uiso calc 1 . .
    C C9 0.6681(10) 0.2461(3) 0.0631(8) 0.0428(19) Uani d 1 . .
    H H9A 0.697188 0.234582 -0.009044 0.051 Uiso calc 1 . .
    H H9AB 0.736510 0.277427 0.101176 0.051 Uiso calc 1 . .
    C C10 0.4992(10) 0.2626(3) 0.0267(8) 0.0407(18) Uani d 1 . .
    H H10A 0.469132 0.272758 0.099187 0.049 Uiso calc 1 . .
    H H10B 0.482402 0.294913 -0.027434 0.049 Uiso calc 1 . .
    C C11 0.2374(9) 0.2310(3) -0.0634(8) 0.0420(18) Uani d 1 . .
    H H11A 0.214336 0.264912 -0.112523 0.050 Uiso calc 1 . .
    H H11B 0.211561 0.237637 0.012539 0.050 Uiso calc 1 . .
    C C12 0.1387(9) 0.1853(3) -0.1316(8) 0.0408(18) Uani d 1 . .
    H H12A 0.024278 0.194943 -0.154358 0.049 Uiso calc 1 . .
    H H12B 0.166127 0.177644 -0.206403 0.049 Uiso calc 1 . .
    C C13 0.3570(10) 0.1603(5) 0.2955(8) 0.052(2) Uani d 1 . .
    C C14 0.5924(8) 0.1220(3) 0.7379(6) 0.0290(14) Uani d 1 . .
    O O1 0.5005(6) 0.1132(2) 0.0107(5) 0.0304(10) Uani d 1 . .
    H H1C 0.598(6) 0.127(3) 0.073(5) 0.046 Uiso d 1 . .
    H H1D 0.431(7) 0.142(3) 0.028(6) 0.046 Uiso d 1 . .
    H H1E 0.500(9) 0.128(3) -0.072(4) 0.046 Uiso d 1 . .
    O O2 0.1713(6) 0.1382(2) -0.0534(6) 0.0453(14) Uani d 1 . .
    O O3 0.2887(6) 0.0330(2) -0.0412(6) 0.0431(13) Uani d 1 . .
    O O4 0.6016(7) 0.0036(2) 0.0837(6) 0.0436(13) Uani d 1 . .
    O O5 0.7946(6) 0.0945(2) 0.1632(6) 0.0490(15) Uani d 1 . .
    O O6 0.6923(6) 0.2022(2) 0.1460(6) 0.0497(15) Uani d 1 . .
    O O7 0.4007(6) 0.2173(2) -0.0360(5) 0.0367(12) Uani d 1 . .
    O O8 0.3018(7) 0.0657(2) 0.3675(5) 0.0420(13) Uani d 1 . .
    O O9 0.2436(6) 0.1455(2) 0.4735(5) 0.0382(12) Uani d 1 . .
    O O10 0.7819(6) 0.1506(2) 0.6270(5) 0.0366(11) Uani d 1 . .
    O O11 0.5448(6) 0.2078(2) 0.6002(5) 0.0420(13) Uani d 1 . .
    N N1 0.5279(7) 0.1133(3) 0.5041(6) 0.0365(14) Uani d 1 . .
    F F1 0.4093(7) 0.2104(3) 0.3319(6) 0.078(2) Uani d 1 . .
    F F2 0.2132(7) 0.1654(3) 0.2160(5) 0.0706(18) Uani d 1 . .
    F F3 0.4538(8) 0.1396(4) 0.2414(5) 0.086(2) Uani d 1 . .
    F F4 0.6419(6) 0.0728(2) 0.7592(4) 0.0472(12) Uani d 1 . .
    F F5 0.6679(6) 0.1527(3) 0.8387(4) 0.0525(12) Uani d 1 . .
    F F6 0.4344(5) 0.1229(3) 0.7363(4) 0.0526(13) Uani d 1 . .
    S S1 0.3486(2) 0.11734(8) 0.42120(16) 0.0311(4) Uani d 1 . .
    S S2 0.61456(19) 0.15466(7) 0.60634(16) 0.0296(4) Uani d 1 . .
    C C15 0.0757(19) 0.5241(4) 0.4202(18) 0.109(6) Uani d 1 . .
    H H15A 0.077681 0.512169 0.339121 0.131 Uiso calc 1 . .
    H H15B 0.122820 0.561191 0.436108 0.131 Uiso calc 1 . .
    C C16 -0.0919(18) 0.5251(5) 0.4239(15) 0.095(5) Uani d 1 . .
    H H16A -0.093031 0.531839 0.507709 0.114 Uiso calc 1 . .
    H H16B -0.152353 0.554761 0.371332 0.114 Uiso calc 1 . .
    C C17 -0.3160(12) 0.4672(4) 0.3958(11) 0.067(3) Uani d 1 . .
    H H17A -0.388080 0.496340 0.350597 0.080 Uiso calc 1 . .
    H H17B -0.309048 0.469928 0.482380 0.080 Uiso calc 1 . .
    C C18 -0.3782(12) 0.4123(5) 0.3473(10) 0.064(3) Uani d 1 . .
    H H18A -0.488847 0.408243 0.349433 0.077 Uiso calc 1 . .
    H H18B -0.380018 0.409422 0.261863 0.077 Uiso calc 1 . .
    C C19 -0.3272(9) 0.3177(3) 0.3598(8) 0.0405(18) Uani d 1 . .
    H H19A -0.300690 0.315790 0.283080 0.049 Uiso calc 1 . .
    H H19B -0.443201 0.311850 0.341198 0.049 Uiso calc 1 . .
    C C20 -0.2390(10) 0.2752(4) 0.4442(9) 0.0459(19) Uani d 1 . .
    H H20A -0.265237 0.277281 0.521009 0.055 Uiso calc 1 . .
    H H20B -0.270004 0.238405 0.408478 0.055 Uiso calc 1 . .
    C C21 0.0189(9) 0.2441(3) 0.5509(9) 0.0432(19) Uani d 1 . .
    H H21A -0.002599 0.206788 0.515921 0.052 Uiso calc 1 . .
    H H21B -0.010505 0.244962 0.626550 0.052 Uiso calc 1 . .
    C C22 0.1917(10) 0.2577(3) 0.5778(8) 0.0415(18) Uani d 1 . .
    H H22A 0.258138 0.229553 0.631856 0.050 Uiso calc 1 . .
    H H22B 0.220123 0.258542 0.501743 0.050 Uiso calc 1 . .
    C C23A 0.3782(13) 0.3235(7) 0.7054(12) 0.042(4) Uani d 0.533(13) A 1
    H H23A 0.433543 0.291189 0.750923 0.051 Uiso calc 0.533(13) A 1
    H H23B 0.377976 0.353132 0.763601 0.051 Uiso calc 0.533(13) A 1
    C C23B 0.3882(13) 0.3211(6) 0.660(2) 0.042(4) Uani d 0.467(13) A 2
    H H23C 0.419774 0.313505 0.587191 0.050 Uiso calc 0.467(13) A 2
    H H23D 0.450638 0.296619 0.725983 0.050 Uiso calc 0.467(13) A 2
    C C25A 0.411(2) 0.4465(6) 0.6067(16) 0.057(3) Uani d 0.533(13) A 1
    H H25A 0.526860 0.454000 0.630793 0.068 Uiso calc 0.533(13) A 1
    H H25B 0.377277 0.449189 0.680189 0.068 Uiso calc 0.533(13) A 1
    C C25B 0.414(3) 0.4658(8) 0.6330(16) 0.066(4) Uani d 0.467(13) A 2
    H H25C 0.530931 0.467396 0.649552 0.079 Uiso calc 0.467(13) A 2
    H H25D 0.383820 0.480591 0.702106 0.079 Uiso calc 0.467(13) A 2
    C C26 0.3242(14) 0.4894(5) 0.5167(12) 0.081(3) Uani d 1 . .
    H H26A 0.367593 0.526319 0.543631 0.098 Uiso calc 0.533(13) A 1
    H H26B 0.336231 0.482085 0.436116 0.098 Uiso calc 0.533(13) A 1
    H H26C 0.356390 0.527986 0.511347 0.098 Uiso calc 0.467(13) A 2
    H H26D 0.342946 0.468455 0.449385 0.098 Uiso calc 0.467(13) A 2
    C C27 0.1148(9) 0.3490(4) 0.2430(8) 0.0421(18) Uani d 1 . .
    C C28 -0.0718(9) 0.3754(3) -0.2055(7) 0.0379(17) Uani d 1 . .
    O O12 0.0255(6) 0.3927(2) 0.5372(5) 0.0325(11) Uani d 1 . .
    H H12C -0.003(9) 0.414(3) 0.601(5) 0.049 Uiso d 1 . .
    H H12D 0.113(6) 0.414(3) 0.529(7) 0.049 Uiso d 1 . .
    H H12E -0.066(6) 0.398(3) 0.467(4) 0.049 Uiso d 1 . .
    O O13 0.1651(10) 0.4866(3) 0.5106(9) 0.078(2) Uani d 1 . .
    O O14 -0.1628(9) 0.4733(3) 0.3824(6) 0.0589(18) Uani d 1 . .
    O O15 -0.2840(7) 0.3701(2) 0.4150(5) 0.0429(13) Uani d 1 . .
    O O16 -0.0720(6) 0.2832(2) 0.4676(5) 0.0405(12) Uani d 1 . .
    O O17 0.2186(6) 0.3097(2) 0.6346(6) 0.0466(14) Uani d 1 . .
    O O19 0.2612(5) 0.3562(2) 0.0831(5) 0.0351(11) Uani d 1 . .
    O O20 0.2028(7) 0.4408(2) 0.1757(5) 0.0431(13) Uani d 1 . .
    O O21 -0.0471(6) 0.2968(2) -0.0511(5) 0.0348(11) Uani d 1 . .
    O O22 -0.2774(5) 0.3584(2) -0.0922(5) 0.0353(11) Uani d 1 . .
    C C24A 0.4575(15) 0.3420(5) 0.6170(12) 0.039(3) Uani d 0.533(13) A 1
    H H24A 0.571588 0.349212 0.659214 0.047 Uiso calc 0.533(13) A 1
    H H24B 0.449811 0.313106 0.555715 0.047 Uiso calc 0.533(13) A 1
    O O18A 0.3818(12) 0.3912(4) 0.5588(10) 0.042(2) Uani d 0.533(13) A 1
    C C24B 0.4246(19) 0.3799(6) 0.6978(13) 0.045(3) Uani d 0.467(13) A 2
    H H24C 0.383639 0.389097 0.765684 0.053 Uiso calc 0.467(13) A 2
    H H24D 0.540929 0.386327 0.724032 0.053 Uiso calc 0.467(13) A 2
    O O18B 0.3470(17) 0.4126(6) 0.5934(12) 0.050(3) Uani d 0.467(13) A 2
    N N2 -0.0224(6) 0.3950(2) 0.0293(5) 0.0267(12) Uani d 1 . .
    F F7 0.2511(7) 0.3449(3) 0.3368(5) 0.075(2) Uani d 1 . .
    F F8 0.0674(8) 0.2991(2) 0.2124(5) 0.0673(17) Uani d 1 . .
    F F9 0.0113(9) 0.3734(3) 0.2863(6) 0.083(2) Uani d 1 . .
    F F10 -0.1444(7) 0.3425(3) -0.2958(4) 0.0616(15) Uani d 1 . .
    F F11 -0.1256(6) 0.4256(2) -0.2323(5) 0.0513(12) Uani d 1 . .
    F F12 0.0831(5) 0.3750(2) -0.1900(4) 0.0426(11) Uani d 1 . .
    S S3 0.15173(19) 0.38867(7) 0.12153(15) 0.0277(4) Uani d 1 . .
    S S4 -0.10989(18) 0.35095(7) -0.06740(15) 0.0268(3) Uani d 1 . .
loop_
    _atom_site_aniso_label
    _atom_site_aniso_U_11
    _atom_site_aniso_U_22
    _atom_site_aniso_U_33
    _atom_site_aniso_U_12
    _atom_site_aniso_U_13
    _atom_site_aniso_U_23
    C1 0.023(4) 0.047(5) 0.107(9) -0.009(4) -0.009(5) 0.011(5)
    C2 0.019(3) 0.044(5) 0.076(6) -0.005(3) 0.011(4) 0.007(4)
    C3 0.039(4) 0.021(4) 0.091(7) -0.006(3) 0.020(4) -0.007(4)
    C4 0.051(5) 0.031(4) 0.074(6) -0.004(4) 0.020(5) -0.013(4)
    C5 0.036(4) 0.037(4) 0.076(6) 0.011(3) 0.018(4) 0.005(4)
    C6 0.026(4) 0.039(4) 0.077(6) 0.006(3) 0.009(4) 0.014(4)
    C7 0.029(4) 0.058(5) 0.064(6) -0.010(4) -0.011(4) -0.015(4)
    C8 0.026(4) 0.044(5) 0.094(8) -0.006(4) -0.003(4) -0.008(5)
    C9 0.049(5) 0.035(4) 0.046(5) -0.015(3) 0.019(4) -0.005(3)
    C10 0.052(5) 0.021(4) 0.054(5) -0.007(3) 0.023(4) -0.008(3)
    C11 0.033(4) 0.042(4) 0.048(5) 0.010(3) 0.008(3) 0.012(3)
    C12 0.030(4) 0.041(4) 0.044(4) 0.006(3) -0.001(3) 0.010(3)
    C13 0.032(4) 0.083(7) 0.033(4) -0.007(4) 0.001(3) 0.008(4)
    C14 0.022(3) 0.037(4) 0.019(3) -0.010(3) -0.007(2) 0.005(3)
    O1 0.027(2) 0.030(3) 0.032(3) 0.003(2) 0.0065(19) -0.002(2)
    O2 0.028(3) 0.034(3) 0.062(4) -0.002(2) -0.003(2) 0.006(3)
    O3 0.032(3) 0.031(3) 0.069(4) -0.005(2) 0.019(3) 0.003(3)
    O4 0.033(3) 0.034(3) 0.067(4) 0.003(2) 0.020(3) -0.001(3)
    O5 0.027(3) 0.040(3) 0.066(4) -0.001(2) -0.005(3) -0.003(3)
    O6 0.027(3) 0.041(3) 0.078(4) -0.007(2) 0.011(3) 0.010(3)
    O7 0.024(2) 0.034(3) 0.052(3) 0.004(2) 0.011(2) -0.001(2)
    O8 0.034(3) 0.047(3) 0.037(3) -0.001(2) 0.001(2) -0.009(2)
    O9 0.026(2) 0.046(3) 0.043(3) -0.003(2) 0.012(2) -0.006(2)
    O10 0.024(2) 0.042(3) 0.043(3) 0.005(2) 0.009(2) 0.007(2)
    O11 0.030(3) 0.038(3) 0.055(4) 0.001(2) 0.009(2) 0.002(3)
    N1 0.029(3) 0.050(4) 0.028(3) 0.005(3) 0.005(3) -0.006(3)
    F1 0.063(4) 0.086(5) 0.071(4) -0.026(3) 0.002(3) 0.038(4)
    F2 0.044(3) 0.115(5) 0.040(3) 0.002(3) -0.005(2) 0.025(3)
    F3 0.060(4) 0.163(8) 0.045(3) 0.011(4) 0.032(3) 0.017(4)
    F4 0.042(3) 0.049(3) 0.044(3) -0.005(2) 0.003(2) 0.014(2)
    F5 0.045(3) 0.078(4) 0.030(2) -0.010(3) 0.006(2) -0.009(2)
    F6 0.029(2) 0.092(4) 0.037(3) -0.012(2) 0.0116(19) 0.001(2)
    S1 0.0234(8) 0.0427(10) 0.0258(9) -0.0008(7) 0.0053(6) 0.0001(7)
    S2 0.0212(8) 0.0355(9) 0.0309(9) 0.0007(7) 0.0065(6) 0.0022(7)
    C15 0.145(13) 0.029(5) 0.212(19) 0.002(6) 0.139(14) 0.010(8)
    C16 0.136(12) 0.044(6) 0.150(13) 0.023(7) 0.110(11) 0.032(7)
    C17 0.047(5) 0.064(7) 0.085(8) 0.033(5) 0.014(5) 0.004(5)
    C18 0.048(5) 0.064(6) 0.066(6) 0.011(5) -0.002(5) 0.000(5)
    C19 0.028(4) 0.047(5) 0.040(4) -0.004(3) 0.002(3) -0.013(3)
    C20 0.035(4) 0.045(5) 0.056(5) -0.006(3) 0.012(4) -0.011(4)
    C21 0.034(4) 0.031(4) 0.066(6) 0.006(3) 0.018(4) 0.009(4)
    C22 0.037(4) 0.035(4) 0.052(5) 0.006(3) 0.012(4) 0.006(3)
    C23A 0.029(5) 0.051(6) 0.038(7) 0.005(5) -0.003(5) -0.010(6)
    C23B 0.031(6) 0.044(6) 0.038(7) 0.008(5) -0.007(6) -0.005(6)
    C25A 0.040(5) 0.070(6) 0.064(6) -0.023(5) 0.019(5) -0.030(5)
    C25B 0.052(6) 0.076(7) 0.076(7) -0.022(6) 0.026(6) -0.024(6)
    C26 0.071(5) 0.073(6) 0.117(6) -0.030(4) 0.054(5) -0.028(5)
    C27 0.034(4) 0.052(5) 0.042(4) -0.011(4) 0.014(3) 0.006(4)
    C28 0.031(4) 0.046(4) 0.040(4) -0.007(3) 0.016(3) -0.010(3)
    O12 0.024(2) 0.036(3) 0.040(3) -0.006(2) 0.013(2) -0.002(2)
    O13 0.075(5) 0.064(4) 0.120(6) -0.027(4) 0.067(4) -0.022(4)
    O14 0.074(5) 0.052(4) 0.062(4) 0.027(3) 0.037(4) 0.018(3)
    O15 0.037(3) 0.048(3) 0.038(3) 0.001(2) 0.003(2) -0.006(2)
    O16 0.028(3) 0.041(3) 0.051(3) 0.001(2) 0.010(2) 0.010(2)
    O17 0.038(3) 0.034(3) 0.056(4) 0.007(2) -0.001(3) -0.001(2)
    O19 0.018(2) 0.039(3) 0.046(3) 0.002(2) 0.006(2) -0.008(2)
    O20 0.040(3) 0.033(3) 0.049(3) -0.010(2) 0.003(3) -0.010(2)
    O21 0.028(3) 0.032(3) 0.042(3) 0.002(2) 0.007(2) -0.004(2)
    O22 0.018(2) 0.039(3) 0.046(3) -0.004(2) 0.005(2) -0.004(2)
    C24A 0.024(5) 0.049(5) 0.038(5) 0.003(4) 0.000(4) -0.008(5)
    O18A 0.030(4) 0.046(5) 0.048(5) -0.004(4) 0.008(4) -0.002(4)
    C24B 0.031(5) 0.053(5) 0.045(5) -0.002(5) 0.004(4) -0.011(5)
    O18B 0.039(5) 0.056(6) 0.050(5) -0.003(5) 0.004(4) -0.015(5)
    N2 0.017(3) 0.026(3) 0.030(3) 0.003(2) -0.002(2) -0.006(2)
    F7 0.064(4) 0.093(5) 0.041(3) -0.027(3) -0.021(3) 0.026(3)
    F8 0.094(4) 0.053(3) 0.046(3) -0.035(3) 0.009(3) 0.008(2)
    F9 0.093(5) 0.112(6) 0.065(4) 0.019(4) 0.054(4) 0.020(4)
    F10 0.072(4) 0.080(4) 0.030(3) -0.035(3) 0.012(2) -0.019(2)
    F11 0.051(3) 0.051(3) 0.046(3) -0.003(2) 0.006(2) 0.014(2)
    F12 0.037(2) 0.055(3) 0.041(3) -0.009(2) 0.0194(19) -0.005(2)
    S3 0.0204(8) 0.0291(8) 0.0316(9) -0.0015(6) 0.0050(6) -0.0026(7)
    S4 0.0195(7) 0.0288(8) 0.0306(8) -0.0002(6) 0.0056(6) -0.0017(6)
_geom_special_details
;
 All esds (except the esd in the dihedral angle between two l.s. planes)
 are estimated using the full covariance matrix.  The cell esds are taken
 into account individually in the estimation of esds in distances, angles
 and torsion angles; correlations between esds in cell parameters are only
 used when they are defined by crystal symmetry.  An approximate (isotropic)
 treatment of cell esds is used for estimating esds involving l.s. planes.
;
loop_
    _geom_bond_atom_site_label_1
    _geom_bond_atom_site_label_2
    _geom_bond_site_symmetry_2
    _geom_bond_distance
    _geom_bond_publ_flag
    C1 O2 . 1.428(10) ?
    C1 C2 . 1.515(13) ?
    C1 H1A . 0.9900 ?
    C1 H1AB . 0.9900 ?
    C2 O3 . 1.430(9) ?
    C2 H2A . 0.9900 ?
    C2 H2AB . 0.9900 ?
    C3 O3 . 1.431(9) ?
    C3 C4 . 1.487(12) ?
    C3 H3A . 0.9900 ?
    C3 H3AB . 0.9900 ?
    C4 O4 . 1.423(11) ?
    C4 H4A . 0.9900 ?
    C4 H4AB . 0.9900 ?
    C5 O4 . 1.425(10) ?
    C5 C6 . 1.490(13) ?
    C5 H5A . 0.9900 ?
    C5 H5AB . 0.9900 ?
    C6 O5 . 1.432(10) ?
    C6 H6A . 0.9900 ?
    C6 H6AB . 0.9900 ?
    C7 O5 . 1.426(10) ?
    C7 C8 . 1.479(14) ?
    C7 H7A . 0.9900 ?
    C7 H7AB . 0.9900 ?
    C8 O6 . 1.424(10) ?
    C8 H8A . 0.9900 ?
    C8 H8AB . 0.9900 ?
    C9 O6 . 1.410(10) ?
    C9 C10 . 1.475(12) ?
    C9 H9A . 0.9900 ?
    C9 H9AB . 0.9900 ?
    C10 O7 . 1.454(9) ?
    C10 H10A . 0.9900 ?
    C10 H10B . 0.9900 ?
    C11 O7 . 1.418(9) ?
    C11 C12 . 1.483(12) ?
    C11 H11A . 0.9900 ?
    C11 H11B . 0.9900 ?
    C12 O2 . 1.438(9) ?
    C12 H12A . 0.9900 ?
    C12 H12B . 0.9900 ?
    C13 F3 . 1.309(11) ?
    C13 F2 . 1.324(9) ?
    C13 F1 . 1.329(12) ?
    C13 S1 . 1.816(9) ?
    C14 F4 . 1.277(9) ?
    C14 F5 . 1.374(8) ?
    C14 F6 . 1.390(8) ?
    C14 S2 . 1.786(7) ?
    O1 H1C . 1.00(3) ?
    O1 H1D . 1.01(3) ?
    O1 H1E . 1.03(3) ?
    O8 S1 . 1.408(6) ?
    O9 S1 . 1.432(5) ?
    O10 S2 . 1.426(5) ?
    O11 S2 . 1.427(6) ?
    N1 S2 . 1.566(7) ?
    N1 S1 . 1.580(6) ?
    C15 O13 . 1.430(18) ?
    C15 C16 . 1.495(18) ?
    C15 H15A . 0.9900 ?
    C15 H15B . 0.9900 ?
    C16 O14 . 1.425(15) ?
    C16 H16A . 0.9900 ?
    C16 H16B . 0.9900 ?
    C17 O14 . 1.418(12) ?
    C17 C18 . 1.489(15) ?
    C17 H17A . 0.9900 ?
    C17 H17B . 0.9900 ?
    C18 O15 . 1.401(11) ?
    C18 H18A . 0.9900 ?
    C18 H18B . 0.9900 ?
    C19 O15 . 1.428(9) ?
    C19 C20 . 1.473(12) ?
    C19 H19A . 0.9900 ?
    C19 H19B . 0.9900 ?
    C20 O16 . 1.428(9) ?
    C20 H20A . 0.9900 ?
    C20 H20B . 0.9900 ?
    C21 O16 . 1.418(9) ?
    C21 C22 . 1.497(11) ?
    C21 H21A . 0.9900 ?
    C21 H21B . 0.9900 ?
    C22 O17 . 1.416(10) ?
    C22 H22A . 0.9900 ?
    C22 H22B . 0.9900 ?
    C23A O17 . 1.435(11) ?
    C23A C24A . 1.480(11) ?
    C23A H23A . 0.9900 ?
    C23A H23B . 0.9900 ?
    C23B O17 . 1.461(11) ?
    C23B C24B . 1.504(13) ?
    C23B H23C . 0.9900 ?
    C23B H23D . 0.9900 ?
    C25A O18A . 1.451(12) ?
    C25A C26 . 1.510(14) ?
    C25A H25A . 0.9900 ?
    C25A H25B . 0.9900 ?
    C25B O18B . 1.440(12) ?
    C25B C26 . 1.457(14) ?
    C25B H25C . 0.9900 ?
    C25B H25D . 0.9900 ?
    C26 O13 . 1.387(13) ?
    C26 H26A . 0.9900 ?
    C26 H26B . 0.9900 ?
    C26 H26C . 0.9900 ?
    C26 H26D . 0.9900 ?
    C27 F8 . 1.300(10) ?
    C27 F9 . 1.315(11) ?
    C27 F7 . 1.353(9) ?
    C27 S3 . 1.822(8) ?
    C28 F11 . 1.316(10) ?
    C28 F10 . 1.318(9) ?
    C28 F12 . 1.324(9) ?
    C28 S4 . 1.837(8) ?
    O12 H12C . 1.00(3) ?
    O12 H12D . 0.97(3) ?
    O12 H12E . 0.97(3) ?
    O19 S3 . 1.424(5) ?
    O20 S3 . 1.429(5) ?
    O21 S4 . 1.422(5) ?
    O22 S4 . 1.429(5) ?
    C24A O18A . 1.436(11) ?
    C24A H24A . 0.9900 ?
    C24A H24B . 0.9900 ?
    C24B O18B . 1.436(12) ?
    C24B H24C . 0.9900 ?
    C24B H24D . 0.9900 ?
    N2 S4 . 1.572(5) ?
    N2 S3 . 1.586(5) ?
loop_
    _geom_angle_atom_site_label_1
    _geom_angle_atom_site_label_2
    _geom_angle_atom_site_label_3
    _geom_angle_site_symmetry_1
    _geom_angle_site_symmetry_3
    _geom_angle
    _geom_angle_publ_flag
    O2 C1 C2 . . 108.9(7) ?
    O2 C1 H1A . . 109.9 ?
    C2 C1 H1A . . 109.9 ?
    O2 C1 H1AB . . 109.9 ?
    C2 C1 H1AB . . 109.9 ?
    H1A C1 H1AB . . 108.3 ?
    O3 C2 C1 . . 107.4(7) ?
    O3 C2 H2A . . 110.2 ?
    C1 C2 H2A . . 110.2 ?
    O3 C2 H2AB . . 110.2 ?
    C1 C2 H2AB . . 110.2 ?
    H2A C2 H2AB . . 108.5 ?
    O3 C3 C4 . . 109.1(7) ?
    O3 C3 H3A . . 109.9 ?
    C4 C3 H3A . . 109.9 ?
    O3 C3 H3AB . . 109.9 ?
    C4 C3 H3AB . . 109.9 ?
    H3A C3 H3AB . . 108.3 ?
    O4 C4 C3 . . 105.9(7) ?
    O4 C4 H4A . . 110.6 ?
    C3 C4 H4A . . 110.6 ?
    O4 C4 H4AB . . 110.6 ?
    C3 C4 H4AB . . 110.6 ?
    H4A C4 H4AB . . 108.7 ?
    O4 C5 C6 . . 106.3(7) ?
    O4 C5 H5A . . 110.5 ?
    C6 C5 H5A . . 110.5 ?
    O4 C5 H5AB . . 110.5 ?
    C6 C5 H5AB . . 110.5 ?
    H5A C5 H5AB . . 108.7 ?
    O5 C6 C5 . . 108.6(7) ?
    O5 C6 H6A . . 110.0 ?
    C5 C6 H6A . . 110.0 ?
    O5 C6 H6AB . . 110.0 ?
    C5 C6 H6AB . . 110.0 ?
    H6A C6 H6AB . . 108.3 ?
    O5 C7 C8 . . 107.2(8) ?
    O5 C7 H7A . . 110.3 ?
    C8 C7 H7A . . 110.3 ?
    O5 C7 H7AB . . 110.3 ?
    C8 C7 H7AB . . 110.3 ?
    H7A C7 H7AB . . 108.5 ?
    O6 C8 C7 . . 109.1(7) ?
    O6 C8 H8A . . 109.9 ?
    C7 C8 H8A . . 109.9 ?
    O6 C8 H8AB . . 109.9 ?
    C7 C8 H8AB . . 109.9 ?
    H8A C8 H8AB . . 108.3 ?
    O6 C9 C10 . . 109.2(7) ?
    O6 C9 H9A . . 109.8 ?
    C10 C9 H9A . . 109.8 ?
    O6 C9 H9AB . . 109.8 ?
    C10 C9 H9AB . . 109.8 ?
    H9A C9 H9AB . . 108.3 ?
    O7 C10 C9 . . 109.3(6) ?
    O7 C10 H10A . . 109.8 ?
    C9 C10 H10A . . 109.8 ?
    O7 C10 H10B . . 109.8 ?
    C9 C10 H10B . . 109.8 ?
    H10A C10 H10B . . 108.3 ?
    O7 C11 C12 . . 109.4(7) ?
    O7 C11 H11A . . 109.8 ?
    C12 C11 H11A . . 109.8 ?
    O7 C11 H11B . . 109.8 ?
    C12 C11 H11B . . 109.8 ?
    H11A C11 H11B . . 108.2 ?
    O2 C12 C11 . . 107.1(6) ?
    O2 C12 H12A . . 110.3 ?
    C11 C12 H12A . . 110.3 ?
    O2 C12 H12B . . 110.3 ?
    C11 C12 H12B . . 110.3 ?
    H12A C12 H12B . . 108.5 ?
    F3 C13 F2 . . 109.3(7) ?
    F3 C13 F1 . . 107.0(8) ?
    F2 C13 F1 . . 107.3(9) ?
    F3 C13 S1 . . 111.0(7) ?
    F2 C13 S1 . . 110.2(6) ?
    F1 C13 S1 . . 111.8(6) ?
    F4 C14 F5 . . 107.5(6) ?
    F4 C14 F6 . . 107.4(6) ?
    F5 C14 F6 . . 102.9(6) ?
    F4 C14 S2 . . 117.6(6) ?
    F5 C14 S2 . . 109.5(5) ?
    F6 C14 S2 . . 111.0(4) ?
    H1C O1 H1D . . 93(4) ?
    H1C O1 H1E . . 108(5) ?
    H1D O1 H1E . . 97(4) ?
    C1 O2 C12 . . 112.9(6) ?
    C2 O3 C3 . . 111.4(6) ?
    C4 O4 C5 . . 111.2(7) ?
    C7 O5 C6 . . 114.3(7) ?
    C9 O6 C8 . . 114.0(7) ?
    C11 O7 C10 . . 110.0(6) ?
    S2 N1 S1 . . 125.7(4) ?
    O8 S1 O9 . . 118.5(3) ?
    O8 S1 N1 . . 108.3(4) ?
    O9 S1 N1 . . 115.5(3) ?
    O8 S1 C13 . . 103.9(4) ?
    O9 S1 C13 . . 104.9(4) ?
    N1 S1 C13 . . 104.1(4) ?
    O10 S2 O11 . . 118.7(3) ?
    O10 S2 N1 . . 108.7(3) ?
    O11 S2 N1 . . 116.5(3) ?
    O10 S2 C14 . . 102.1(3) ?
    O11 S2 C14 . . 106.7(4) ?
    N1 S2 C14 . . 101.7(3) ?
    O13 C15 C16 . . 108.4(10) ?
    O13 C15 H15A . . 110.0 ?
    C16 C15 H15A . . 110.0 ?
    O13 C15 H15B . . 110.0 ?
    C16 C15 H15B . . 110.0 ?
    H15A C15 H15B . . 108.4 ?
    O14 C16 C15 . . 108.1(9) ?
    O14 C16 H16A . . 110.1 ?
    C15 C16 H16A . . 110.1 ?
    O14 C16 H16B . . 110.1 ?
    C15 C16 H16B . . 110.1 ?
    H16A C16 H16B . . 108.4 ?
    O14 C17 C18 . . 107.8(8) ?
    O14 C17 H17A . . 110.1 ?
    C18 C17 H17A . . 110.1 ?
    O14 C17 H17B . . 110.1 ?
    C18 C17 H17B . . 110.1 ?
    H17A C17 H17B . . 108.5 ?
    O15 C18 C17 . . 111.3(8) ?
    O15 C18 H18A . . 109.4 ?
    C17 C18 H18A . . 109.4 ?
    O15 C18 H18B . . 109.4 ?
    C17 C18 H18B . . 109.4 ?
    H18A C18 H18B . . 108.0 ?
    O15 C19 C20 . . 108.7(6) ?
    O15 C19 H19A . . 110.0 ?
    C20 C19 H19A . . 110.0 ?
    O15 C19 H19B . . 110.0 ?
    C20 C19 H19B . . 110.0 ?
    H19A C19 H19B . . 108.3 ?
    O16 C20 C19 . . 109.4(7) ?
    O16 C20 H20A . . 109.8 ?
    C19 C20 H20A . . 109.8 ?
    O16 C20 H20B . . 109.8 ?
    C19 C20 H20B . . 109.8 ?
    H20A C20 H20B . . 108.3 ?
    O16 C21 C22 . . 108.5(6) ?
    O16 C21 H21A . . 110.0 ?
    C22 C21 H21A . . 110.0 ?
    O16 C21 H21B . . 110.0 ?
    C22 C21 H21B . . 110.0 ?
    H21A C21 H21B . . 108.4 ?
    O17 C22 C21 . . 107.9(7) ?
    O17 C22 H22A . . 110.1 ?
    C21 C22 H22A . . 110.1 ?
    O17 C22 H22B . . 110.1 ?
    C21 C22 H22B . . 110.1 ?
    H22A C22 H22B . . 108.4 ?
    O17 C23A C24A . . 105.5(10) ?
    O17 C23A H23A . . 110.6 ?
    C24A C23A H23A . . 110.6 ?
    O17 C23A H23B . . 110.6 ?
    C24A C23A H23B . . 110.6 ?
    H23A C23A H23B . . 108.8 ?
    O17 C23B C24B . . 110.7(11) ?
    O17 C23B H23C . . 109.5 ?
    C24B C23B H23C . . 109.5 ?
    O17 C23B H23D . . 109.5 ?
    C24B C23B H23D . . 109.5 ?
    H23C C23B H23D . . 108.1 ?
    O18A C25A C26 . . 112.8(12) ?
    O18A C25A H25A . . 109.0 ?
    C26 C25A H25A . . 109.0 ?
    O18A C25A H25B . . 109.0 ?
    C26 C25A H25B . . 109.0 ?
    H25A C25A H25B . . 107.8 ?
    O18B C25B C26 . . 90.5(12) ?
    O18B C25B H25C . . 113.6 ?
    C26 C25B H25C . . 113.6 ?
    O18B C25B H25D . . 113.6 ?
    C26 C25B H25D . . 113.6 ?
    H25C C25B H25D . . 110.8 ?
    O13 C26 C25B . . 106.3(14) ?
    O13 C26 C25A . . 106.9(12) ?
    O13 C26 H26A . . 110.3 ?
    C25A C26 H26A . . 110.3 ?
    O13 C26 H26B . . 110.3 ?
    C25A C26 H26B . . 110.3 ?
    H26A C26 H26B . . 108.6 ?
    O13 C26 H26C . . 110.5 ?
    C25B C26 H26C . . 110.5 ?
    O13 C26 H26D . . 110.5 ?
    C25B C26 H26D . . 110.5 ?
    H26C C26 H26D . . 108.7 ?
    F8 C27 F9 . . 109.0(7) ?
    F8 C27 F7 . . 106.4(8) ?
    F9 C27 F7 . . 106.1(8) ?
    F8 C27 S3 . . 113.9(6) ?
    F9 C27 S3 . . 111.6(6) ?
    F7 C27 S3 . . 109.5(5) ?
    F11 C28 F10 . . 109.1(7) ?
    F11 C28 F12 . . 108.8(6) ?
    F10 C28 F12 . . 109.3(6) ?
    F11 C28 S4 . . 111.0(5) ?
    F10 C28 S4 . . 108.7(5) ?
    F12 C28 S4 . . 109.9(6) ?
    H12C O12 H12D . . 101(5) ?
    H12C O12 H12E . . 103(5) ?
    H12D O12 H12E . . 110(5) ?
    C26 O13 C15 . . 109.0(9) ?
    C17 O14 C16 . . 113.0(8) ?
    C18 O15 C19 . . 112.1(7) ?
    C21 O16 C20 . . 111.7(6) ?
    C22 O17 C23A . . 118.1(9) ?
    C22 O17 C23B . . 106.2(8) ?
    O18A C24A C23A . . 109.3(10) ?
    O18A C24A H24A . . 109.8 ?
    C23A C24A H24A . . 109.8 ?
    O18A C24A H24B . . 109.8 ?
    C23A C24A H24B . . 109.8 ?
    H24A C24A H24B . . 108.3 ?
    C24A O18A C25A . . 126.5(11) ?
    O18B C24B C23B . . 106.5(11) ?
    O18B C24B H24C . . 110.4 ?
    C23B C24B H24C . . 110.4 ?
    O18B C24B H24D . . 110.4 ?
    C23B C24B H24D . . 110.4 ?
    H24C C24B H24D . . 108.6 ?
    C24B O18B C25B . . 101.0(11) ?
    S4 N2 S3 . . 125.1(4) ?
    O19 S3 O20 . . 118.7(3) ?
    O19 S3 N2 . . 116.9(3) ?
    O20 S3 N2 . . 108.6(3) ?
    O19 S3 C27 . . 104.5(4) ?
    O20 S3 C27 . . 103.9(4) ?
    N2 S3 C27 . . 101.8(3) ?
    O21 S4 O22 . . 118.8(3) ?
    O21 S4 N2 . . 117.0(3) ?
    O22 S4 N2 . . 107.8(3) ?
    O21 S4 C28 . . 104.3(3) ?
    O22 S4 C28 . . 104.0(3) ?
    N2 S4 C28 . . 102.6(3) ?
loop_
    _geom_hbond_atom_site_label_D
    _geom_hbond_atom_site_label_H
    _geom_hbond_atom_site_label_A
    _geom_hbond_site_symmetry_A
    _geom_hbond_distance_DH
    _geom_hbond_distance_HA
    _geom_hbond_distance_DA
    _geom_hbond_angle_DHA
    _geom_hbond_publ_flag
    O1 H1C O5 . 1.00(3) 1.90(6) 2.690(7) 134(6) yes
    O1 H1C O6 . 1.00(3) 2.08(6) 2.898(8) 138(6) yes
    O1 H1D O2 . 1.01(3) 2.19(7) 2.835(7) 120(5) yes
    O1 H1D O7 . 1.01(3) 1.96(7) 2.687(7) 127(6) yes
    O1 H1E F5 1_554 1.03(3) 2.14(6) 2.989(7) 139(6) yes
    O1 H1E F6 1_554 1.03(3) 2.12(4) 3.065(7) 152(6) yes
    O12 H12C F11 1_556 1.00(3) 2.50(4) 3.436(8) 154(7) yes
    O12 H12D O13 . 0.97(3) 1.85(6) 2.666(9) 140(7) yes
    O12 H12D O18A . 0.97(3) 2.36(6) 3.079(12) 131(6) yes
    O12 H12D O18B . 0.97(3) 1.97(6) 2.753(15) 137(7) yes
    O12 H12E O14 . 0.97(3) 2.14(7) 2.831(8) 128(6) yes
    O12 H12E O15 . 0.97(3) 1.95(6) 2.718(7) 135(6) yes
_shelx_space_group_comment
;
The symmetry employed for this shelxl refinement is uniquely defined
by the following loop, which should always be used as a source of
symmetry information in preference to the above space-group names.
They are only intended as comments.
;
_shelx_estimated_absorpt_T_min     0.855
_shelx_estimated_absorpt_T_max     0.938
_shelx_hkl_file
;
   0   0   2  890.25   20.12
   0   0  -2  895.62   20.10
   0   0   3  153.48    3.60
   0   0  -3  153.48    3.55
   0   0   4    6.92    0.84
   0   0  -4    7.21    0.54
   0   0   5  292.02    6.90
   0   0  -5  285.80    6.15
   0   0   6  394.12    9.39
   0   0  -6  377.12    8.47
   0   0   7  104.72    3.28
   0   0  -7   99.78    3.18
   0   0   8   12.02    1.48
   0   0  -8   12.21    1.48
   0   0   9   65.49    2.97
   0   0  -9   63.38    2.91
   0   0  10   28.56    2.24
   0   0 -10   26.64    2.24
   0   0  11   13.40    1.82
   0   0 -11   15.60    1.86
   0   0  12   10.66    2.03
   0   0  12   15.54    0.69
   0   0 -12   11.00    2.07
   0   0  13    0.80    1.17
   0   0 -13    0.67    1.26
   0   0  14    0.69    1.34
   0   0 -14    2.36    1.46
   0  -1   2   64.19    1.59
   0   1   2   62.75    1.30
   0   1  -2   63.73    1.55
   0  -1  -2   63.42    1.57
   0   1   3  803.36   18.63
   0  -1   3  815.34   18.78
   0   1  -3  804.76   18.61
   0  -1  -3  794.24   18.40
   0   1   4  238.03    5.44
   0  -1   4  238.19    5.39
   0  -1  -4  236.62    5.40
   0   1  -4  237.50    5.37
   0   1   5  146.23    3.81
   0  -1   5  143.15    3.70
   0  -1  -5  146.62    3.76
   0   1  -5  139.33    3.62
   0  -1   6  147.27    3.97
   0   1   6  153.76    4.16
   0  -1  -6  152.44    4.02
   0   1  -6  153.86    4.01
   0  -1   7   81.07    2.78
   0   1   7   78.66    2.80
   0   1  -7   81.22    2.70
   0  -1  -7   78.56    2.76
   0  -1   8  192.75    5.42
   0   1   8  192.25    5.54
   0   1  -8  191.92    4.71
   0  -1  -8  193.19    5.58
   0   1   9  162.75    5.08
   0  -1   9  158.73    4.93
   0   1  -9  153.07    4.12
   0  -1  -9  159.42    5.04
   0  -1  10  142.59    3.03
   0  -1  10  157.16    5.06
   0   1  10  155.57    5.16
   0   1 -10  155.74    4.24
   0  -1 -10  154.68    5.23
   0  -1  11   19.93    0.80
   0   1  11   18.13    2.01
   0  -1  11   19.11    1.95
   0  -1 -11   18.03    2.05
   0   1 -11   17.71    1.34
   0   1  12   32.95    2.55
   0  -1  12   31.95    2.41
   0  -1  12   24.51    0.96
   0  -1 -12   26.95    2.55
   0   1 -12   30.28    1.80
   0  -1  13   10.66    1.90
   0   1  13   11.86    1.97
   0  -1 -13   11.56    2.03
   0   1 -13   10.58    1.32
   0   1  14    4.25    1.67
   0  -1  14    4.16    1.57
   0   1 -14    3.89    1.07
   0  -1 -14    4.10    1.72
   0   2   2  113.00    2.49
   0  -2   2  111.04    2.34
   0  -2  -2  113.23    2.45
   0   2  -2  111.60    2.30
   0   2   3  158.44    3.83
   0  -2   3  162.62    3.74
   0  -2  -3  158.00    3.79
   0   2  -3  157.12    3.18
   0   2   4  157.64    3.72
   0  -2   4  153.90    3.60
   0  -2  -4  153.53    3.64
   0   2  -4  158.33    3.66
   0   2   5  443.09   10.46
   0  -2   5  448.61   10.48
   0   2  -5  438.93   10.35
   0  -2  -5  444.87   10.50
   0   2   6    8.55    1.02
   0  -2   6    6.46    0.92
   0   2  -6    6.23    0.90
   0  -2  -6    6.57    0.98
   0  -2   7  135.54    3.78
   0   2   7  132.74    3.87
   0  -2  -7  126.88    3.74
   0   2  -7  128.20    3.66
   0   2   8  256.80    7.11
   0  -2   8  246.18    6.75
   0  -2  -8  247.33    6.94
   0   2  -8  241.08    6.69
   0  -2   9   72.79    1.69
   0  -2   9   73.58    2.99
   0   2   9   76.45    3.16
   0  -2  -9   69.59    3.05
   0   2  -9   71.37    2.95
   0   2  10   16.27    1.97
   0  -2  10   16.18    1.82
   0  -2  10   21.12    0.88
   0   2 -10   14.83    1.86
   0  -2 -10   15.50    1.97
   0  -2  11   13.63    0.71
   0   2  11   14.07    1.82
   0  -2  11   12.76    1.69
   0  -2 -11   12.36    1.86
   0   2 -11   13.47    1.76
   0  -2  12   44.35    2.80
   0   2  12   45.44    2.99
   0  -2 -12   45.27    3.05
   0   2 -12   40.86    2.82
   0   2  13    3.70    1.63
   0  -2  13    4.58    1.51
   0   2 -13    3.97    1.59
   0  -2 -13    4.68    1.69
   0   2  14    1.78    1.49
   0  -2  14    1.82    1.40
   0   2 -14    1.78    1.49
   0  -2 -14    2.40    1.55
   0  -3   1   26.64    0.54
   0   3   1   26.12    0.67
   0   3   1   27.71    0.73
   0  -3   1   25.07    0.67
   0  -3  -1   26.72    0.69
   0  -3  -1   27.27    0.67
   0   3  -1   27.18    0.77
   0   3  -1   27.83    0.65
   0  -3   2   92.84    1.99
   0   3   2   93.95    2.26
   0  -3  -2   94.54    2.18
   0   3  -2   91.57    1.97
   0   3   3  557.81   12.59
   0  -3   3  588.36   12.82
   0  -3   3  569.12   11.81
   0  -3  -3  568.83   12.71
   0   3  -3  577.36   12.73
   0  -3   4   16.67    0.98
   0   3   4   15.10    1.07
   0   3  -4   14.93    0.96
   0  -3  -4   14.22    1.03
   0   3   5  437.01    9.77
   0  -3   5  456.46   10.60
   0  -3  -5  443.43   10.58
   0   3  -5  465.30   10.22
   0   3   6   11.48    1.13
   0  -3   6   10.41    1.00
   0  -3  -6   11.06    1.11
   0   3  -6   10.62    1.03
   0  -3   7  183.57    4.83
   0   3   7  185.23    5.08
   0  -3  -7  186.23    5.06
   0   3  -7  184.18    4.91
   0  -3   8  122.87    3.97
   0  -3   8  126.30    2.70
   0   3   8  125.74    4.16
   0  -3  -8  122.98    4.12
   0   3  -8  124.21    3.97
   0  -3   9   47.43    2.36
   0  -3   9   47.78    1.46
   0   3   9   44.87    2.51
   0  -3  -9   44.27    2.47
   0   3  -9   46.82    2.30
   0   3  10   47.40    2.70
   0  -3  10   47.24    2.49
   0  -3  10   45.23    1.42
   0  -3 -10   48.11    2.68
   0   3 -10   44.69    2.59
   0   3  11    4.02    1.44
   0  -3  11    4.94    1.26
   0  -3  11    4.25    0.54
   0  -3 -11    4.12    1.44
   0   3 -11    3.70    1.34
   0  -3  12   19.18    2.09
   0   3  12   21.33    2.38
   0  -3 -12   21.98    2.38
   0   3 -12   20.14    2.20
   0   3  13    9.64    1.92
   0  -3  13    6.04    1.69
   0  -3 -13    9.76    1.95
   0   3 -13    8.45    1.78
   0   3  14    5.88    1.86
   0  -3  14    5.44    1.63
   0   3 -14    4.94    1.80
   0  -3 -14    5.67    1.94
   0   4   0 4642.22  142.67
   0  -4   0 4655.00  143.03
   0   4   1   36.28    1.05
   0   4   1   35.26    0.92
   0  -4   1   36.34    0.98
   0  -4   1   36.87    0.73
   0  -4  -1   36.99    0.84
   0   4  -1   38.06    1.07
   0   4  -1   38.60    0.84
   0  -4  -1   38.45    1.00
   0   4   2 2497.20   66.94
   0   4   2 2538.87   68.98
   0  -4   2 2513.61   68.13
   0  -4   2 2405.88   64.93
   0  -4  -2 2562.63   69.57
   0   4  -2 2204.81   59.16
   0   4  -2 2556.29   69.05
   0   4   3  235.10    4.73
   0  -4   3  241.71    5.35
   0  -4   3  229.66    4.54
   0  -4  -3  238.26    4.79
   0   4  -3  243.21    5.04
   0   4   4   97.80    2.72
   0  -4   4   92.17    1.97
   0  -4   4   98.07    2.47
   0  -4  -4   97.30    2.66
   0   4  -4   96.08    2.47
   0  -4   5  165.99    4.06
   0  -4   5  194.57    4.14
   0   4   5  171.74    4.41
   0  -4  -5  171.43    4.41
   0   4   6  196.25    4.47
   0  -4   6  204.09    4.91
   0  -4   6  223.81    4.70
   0  -4  -6  198.73    5.06
   0   4  -6  201.28    4.94
   0  -4   7  126.45    2.66
   0  -4   7  127.64    3.53
   0   4   7  123.12    3.68
   0  -4  -7  119.71    3.64
   0   4  -7  122.06    3.47
   0   4   8   61.41    2.72
   0  -4   8   56.25    2.43
   0  -4   8   59.03    1.49
   0   4  -8   58.95    2.51
   0  -4  -8   59.13    2.72
   0   4   9    4.56    1.34
   0  -4   9    6.15    0.69
   0  -4   9    4.41    1.17
   0  -4  -9    5.67    1.32
   0   4  -9    5.21    1.17
   0  -4  10   33.83    1.26
   0  -4  10   33.06    2.20
   0   4  10   31.60    2.55
   0   4 -10   31.01    2.26
   0  -4 -10   30.63    2.47
   0  -4  11   15.85    0.86
   0   4  11   17.65    2.03
   0   4  11   19.80    0.71
   0  -4  11   15.49    1.74
   0  -4 -11   18.07    2.03
   0   4 -11   14.72    1.82
   0   4  12   13.40    2.01
   0  -4  12   10.37    0.75
   0  -4  12    9.79    1.71
   0   4 -12   12.32    1.86
   0  -4 -12   13.40    2.05
   0   4  13    7.00    1.82
   0  -4  13    5.42    1.57
   0   4 -13    7.11    1.67
   0  -4 -13    7.09    1.88
   0   4  14   15.58    2.40
   0  -4  14   16.27    2.09
   0  -4 -14   16.54    2.49
   0   4 -14   15.58    2.26
   0   5   0    6.86    0.59
   0  -5   0    3.79    0.34
   0   5   1   72.54    1.46
   0  -5   1   76.03    1.25
   0  -5   1   70.97    1.40
   0   5   1   70.97    1.65
   0  -5  -1   75.88    1.67
   0   5  -1   74.67    1.28
   0   5  -1   74.11    1.84
   0  -5  -1   74.63    1.74
   0   5   2  897.81   20.26
   0   5   2  953.90   21.85
   0  -5   2  920.63   20.93
   0  -5   2  895.43   20.45
   0  -5  -2  953.88   21.79
   0   5  -2  952.41   21.75
   0   5  -2  947.06   21.04
   0   5   3  472.45   10.41
   0  -5   3  470.03    9.93
   0   5   3  468.71    9.56
   0  -5   3  454.95    9.76
   0  -5  -3  474.34   10.41
   0   5  -3  474.04   10.10
   0  -5   4 1382.29   34.94
   0   5   4 1396.32   34.98
   0  -5   4 1403.22   35.05
   0   5  -4 1407.57   35.42
   0  -5  -4 1384.90   35.30
   0   5   5  562.54   13.45
   0  -5   5  566.22   12.40
   0  -5   5  581.90   13.55
   0  -5  -5  564.15   12.88
   0   5  -5  574.48   13.49
   0  -5   6  220.08    5.25
   0  -5   6  235.39    5.10
   0   5   6  225.14    5.65
   0   5  -6  227.44    5.46
   0  -5  -6  225.96    5.65
   0  -5   7   91.90    2.11
   0   5   7   87.99    3.03
   0  -5   7   90.83    2.80
   0   5  -7   88.58    2.86
   0  -5  -7   87.70    3.01
   0  -5   8   50.94    1.65
   0   5   8   46.90    1.74
   0  -5   8   45.63    2.13
   0   5  -8   45.33    2.15
   0  -5  -8   47.70    2.36
   0  -5   9   33.02    1.25
   0  -5   9   25.53    1.84
   0   5   9   27.67    2.11
   0  -5  -9   26.12    2.09
   0   5  -9   24.01    1.86
   0   5  10  240.32    5.33
   0  -5  10  232.82    5.60
   0   5  10  259.00    7.76
   0  -5  10  251.22    7.09
   0  -5 -10  259.90    7.78
   0   5 -10  246.77    7.15
   0  -5  11    8.30    0.63
   0   5  11   12.78    0.59
   0  -5  11   11.33    1.55
   0   5  11   13.72    1.86
   0  -5 -11   10.89    1.80
   0   5 -11    9.16    1.05
   0  -5  12    7.78    0.73
   0   5  12   12.11    1.90
   0  -5  12   12.17    1.59
   0   5 -12   10.39    1.71
   0  -5 -12    9.28    1.90
   0  -5  13    2.70    1.38
   0   5  13    2.15    1.65
   0   5 -13    4.41    1.53
   0  -5 -13    4.89    1.74
   0   5  14    4.01    1.84
   0  -5  14    3.72    1.53
   0  -5 -14    4.81    1.88
   0   5 -14    5.21    1.63
   0  -6   0 1288.86   30.93
   0   6   0 1276.59   30.68
   0   6   1  980.08   21.93
   0  -6   1  983.05   20.89
   0  -6   1  946.43   21.87
   0   6   1  918.68   21.10
   0  -6  -1  983.74   22.62
   0   6  -1  962.80   22.35
   0   6  -1 1025.73   21.81
   0  -6  -1 1002.85   22.39
   0  -6   2  102.08    2.05
   0  -6   2  103.38    2.34
   0   6   2   98.95    2.11
   0   6   2  102.80    2.24
   0  -6  -2  102.67    2.49
   0   6  -2  108.63    2.13
   0   6  -2  107.67    2.47
   0  -6  -2  100.43    2.18
   0  -6   3  148.84    3.09
   0   6   3  145.31    2.95
   0  -6   3  153.55    3.28
   0   6   3  148.24    3.43
   0   6  -3  157.04    3.49
   0  -6  -3  147.36    3.39
   0  -6   4  490.48   11.04
   0  -6   4  471.60   10.56
   0   6   4  471.97   10.91
   0   6   4  513.71   11.00
   0  -6  -4  470.78   10.89
   0   6  -4  478.56   10.68
   0  -6   5  339.34    7.74
   0   6   5  316.19    6.59
   0  -6   5  346.55    7.42
   0   6   5  333.04    8.07
   0  -6  -5  329.91    7.97
   0   6  -5  335.97    7.74
   0   6   6   17.86    0.61
   0  -6   6   16.04    1.05
   0  -6   6   17.73    1.00
   0   6   6   18.57    1.32
   0  -6  -6   16.73    0.86
   0   6  -6   16.54    1.07
   0   6   7  128.83    4.01
   0   6   7  124.84    2.57
   0  -6   7  134.66    3.33
   0  -6   7  132.91    3.68
   0  -6  -7  128.72    3.89
   0   6  -7  129.98    3.62
   0  -6   8   91.73    3.12
   0  -6   8   91.82    2.30
   0   6   8  108.44    2.47
   0   6   8   97.72    3.58
   0  -6  -8   96.96    3.55
   0   6  -8   91.78    3.20
   0  -6   9  123.35    3.99
   0   6   9  136.63    3.05
   0   6   9  132.09    4.52
   0  -6   9  123.50    2.95
   0  -6  -9  128.54    4.48
   0   6  -9  123.31    4.12
   0   6  10   34.92    1.13
   0   6  10   28.92    1.61
   0  -6  10   30.89    1.97
   0  -6  10   29.42    1.32
   0  -6 -10   32.26    2.30
   0   6 -10   28.65    1.99
   0  -6  11    1.99    1.07
   0   6  11    2.97    0.38
   0  -6  11    1.55    0.42
   0   6  11    3.07    1.32
   0  -6 -11    1.48    1.30
   0   6 -11    1.72    1.13
   0  -6  12   17.42    1.00
   0   6  12   25.26    2.32
   0  -6  12   22.60    1.92
   0   6 -12   22.31    2.05
   0  -6 -12   25.36    2.40
   0  -6  13   34.59    2.51
   0   6  13   36.41    2.97
   0  -6 -13   31.01    3.05
   0   6 -13   34.67    2.68
   0  -6  14    0.50    1.23
   0   6  14    1.13    1.53
   0   6 -14    2.03    1.30
   0  -6 -14    2.17    1.57
   0  -7   0    0.54    0.61
   0   7   0    5.23    0.40
   0   7   1   21.06    0.88
   0  -7   1   17.92    0.90
   0   7   1   20.33    0.69
   0  -7  -1   18.76    0.92
   0  -7  -1   20.28    0.69
   0   7  -1   18.51    0.65
   0   7   2  703.87   15.39
   0  -7   2  681.64   15.27
   0   7   2  649.27   14.39
   0  -7   2  708.78   14.91
   0  -7  -2  702.26   15.41
   0  -7  -2  693.66   15.47
   0   7  -2  714.76   16.02
   0   7  -2  715.41   15.01
   0  -7   3 1157.00   27.60
   0   7   3 1063.55   25.38
   0  -7   3 1105.54   26.58
   0   7   3 1089.38   26.66
   0  -7  -3 1104.29   26.68
   0   7  -3 1160.45   27.14
   0  -7   4  248.77    5.46
   0   7   4  253.33    5.94
   0   7   4  275.96    5.96
   0  -7   4  267.51    5.77
   0   7  -4  262.78    5.71
   0  -7  -4  260.61    6.09
   0  -7   5  529.22   12.44
   0   7   5  543.26   13.32
   0  -7   5  564.40   12.84
   0   7   5  591.20   12.90
   0  -7  -5  564.96   13.70
   0   7  -5  556.56   13.05
   0   7   6   47.07    1.90
   0  -7   6   44.89    1.59
   0  -7   6   42.87    1.28
   0   7   6   47.13    1.34
   0   7  -6   42.39    1.59
   0  -7  -6   45.40    1.84
   0   7   7   94.41    2.22
   0  -7   7   88.18    2.68
   0   7   7   90.61    3.07
   0  -7   7   86.88    2.17
   0  -7  -7   86.76    2.91
   0   7  -7   86.36    2.68
   0   7   8  275.14    6.08
   0  -7   8  257.33    6.82
   0   7   8  270.88    7.53
   0  -7   8  259.54    6.31
   0  -7  -8  261.28    6.48
   0   7  -8  258.04    6.86
   0  -7   9   73.52    2.30
   0   7   9   82.09    2.05
   0   7   9   77.81    3.33
   0  -7   9   72.79    2.84
   0  -7  -9   78.58    3.28
   0   7  -9   74.75    2.86
   0   7  10   37.93    2.43
   0   7  10   33.96    1.11
   0  -7  10   35.55    1.99
   0  -7  10   33.23    1.38
   0  -7 -10   37.68    2.41
   0   7 -10   36.22    2.05
   0   7  11    2.68    0.84
   0   7  11    3.24    0.42
   0  -7  11    3.05    1.09
   0  -7  11    2.61    0.46
   0   7 -11    2.53    1.13
   0  -7 -11    2.47    1.36
   0   7  12    3.58    0.92
   0  -7  12    4.39    1.21
   0  -7  12    2.24    0.46
   0  -7 -12    4.33    1.55
   0   7 -12    2.89    1.26
   0   7  13    9.87    2.09
   0  -7  13    8.72    1.65
   0  -7 -13    9.62    2.09
   0   7 -13    7.69    1.76
   0  -8   0 2577.25   71.49
   0   8   0 2514.10   69.74
   0   8   1  208.27    3.83
   0   8   1  193.80    4.06
   0  -8   1  196.66    3.81
   0  -8  -1  213.50    3.91
   0   8  -1  202.73    3.93
   0  -8  -1  203.56    4.27
   0  -8   2 1612.95   41.57
   0   8   2 1599.34   41.15
   0   8   2 1579.31   40.36
   0  -8   2 1632.11   40.00
   0   8  -2 1716.78   42.05
   0  -8  -2 1639.26   41.38
   0   8  -2 1671.36   42.93
   0  -8  -2 1635.54   41.95
   0   8   3  324.28    7.05
   0   8   3  317.71    7.46
   0  -8   3  327.50    7.17
   0  -8   3  326.04    6.82
   0   8  -3  355.25    7.32
   0  -8  -3  329.80    7.24
   0   8  -3  354.41    7.69
   0  -8   4  204.27    4.33
   0   8   4  201.06    4.62
   0   8   4  206.70    4.83
   0  -8   4  204.67    4.52
   0   8  -4  210.74    4.81
   0  -8  -4  199.78    4.70
   0   8   5  351.34    7.47
   0  -8   5  335.47    7.59
   0   8   5  344.96    8.16
   0  -8   5  335.95    7.46
   0   8  -5  337.39    7.63
   0  -8  -5  340.15    8.13
   0  -8   6  252.41    5.67
   0   8   6  267.93    5.86
   0   8   6  260.61    6.57
   0  -8   6  263.24    6.13
   0   8  -6  256.93    6.06
   0  -8   7  108.51    3.03
   0   8   7  111.91    2.40
   0   8   7  111.45    3.51
   0  -8   7  110.76    3.01
   0  -8  -7  111.31    3.49
   0   8  -7  109.99    3.14
   0   8   8   66.50    1.82
   0   8   8   60.51    2.76
   0  -8   8   60.95    1.78
   0  -8   8   58.72    2.24
   0  -8  -8   58.76    2.64
   0   8  -8   58.40    2.32
   0  -8   9   10.33    1.26
   0   8   9   11.63    1.63
   0   8   9   11.37    0.59
   0  -8   9   11.14    1.03
   0  -8  -9   12.84    1.61
   0   8  -9   10.25    1.32
   0  -8  10   11.23    1.00
   0  -8  10   13.91    1.38
   0   8  10   12.94    1.76
   0   8  10   12.34    0.75
   0  -8 -10   13.65    1.15
   0   8 -10   13.03    1.42
   0  -8  11    4.54    1.21
   0   8  11    6.00    1.61
   0  -8  11    4.70    0.57
   0   8  11    6.80    0.56
   0   8 -11    4.20    1.28
   0  -8 -11    3.85    1.61
   0   8  12   87.72    4.18
   0  -8  12   85.98    3.60
   0   8 -12   86.42    3.74
   0  -8 -12   91.48    4.27
   0  -8  13   14.64    1.86
   0   8  13   16.00    2.34
   0  -8 -13   17.90    2.43
   0   8 -13   13.65    1.97
   0  -9   0   12.21    0.86
   0   9   0   20.58    0.98
   0   9   1   34.90    0.84
   0  -9   1   35.15    1.25
   0   9   1   34.50    0.88
   0   9  -1   35.59    0.98
   0  -9  -1   34.94    0.82
   0  -9  -1   35.53    1.25
   0   9   2   93.14    2.26
   0  -9   2   77.39    2.30
   0   9   2   80.92    1.82
   0  -9   2   79.33    1.53
   0   9  -2   92.59    2.47
   0  -9  -2   89.23    1.92
   0  -9  -2   96.77    2.40
   0   9  -2   84.08    1.59
   0   9   3  143.51    3.20
   0   9   3  146.86    3.66
   0  -9   3  140.56    3.35
   0  -9   3  141.71    2.91
   0  -9  -3  148.32    3.33
   0   9  -3  147.57    3.01
   0   9  -3  147.86    3.47
   0  -9   4  254.44    5.63
   0   9   4  264.66    5.94
   0   9   4  255.46    5.39
   0  -9   4  269.75    5.52
   0   9  -4  268.99    5.54
   0  -9  -4  267.32    5.98
   0   9   5  166.53    3.53
   0  -9   5  161.18    3.64
   0  -9   5  158.23    3.68
   0   9   5  165.86    4.16
   0  -9  -5  165.40    4.12
   0   9  -5  160.38    3.68
   0   9   6   54.26    2.15
   0  -9   6   53.70    2.07
   0  -9   6   59.49    1.74
   0   9   6   58.15    1.53
   0   9  -6   53.28    1.78
   0  -9  -6   52.59    2.13
   0   9   7   82.37    2.89
   0   9   7   81.74    1.90
   0  -9   7   77.97    2.15
   0  -9   7   76.49    2.40
   0  -9  -7   79.92    2.82
   0   9  -7   76.26    2.40
   0   9   8   14.26    1.59
   0  -9   8   13.11    0.90
   0   9   8   13.57    0.67
   0  -9   8   14.28    1.19
   0  -9  -8   11.79    1.49
   0   9  -8   12.17    1.19
   0   9   9   41.05    1.38
   0  -9   9   38.04    1.92
   0  -9   9   38.68    1.67
   0   9   9   37.30    1.69
   0  -9  -9   37.89    2.34
   0   9  -9   36.74    1.90
   0   9  10   34.21    1.02
   0   9  10   35.72    2.40
   0  -9  10   35.48    1.92
   0  -9  10   35.11    1.51
   0   9 -10   35.21    1.97
   0  -9 -10   35.15    2.36
   0  -9  11   45.67    2.28
   0   9  11   49.12    2.87
   0  -9  11   38.79    1.42
   0  -9 -11   48.12    2.86
   0   9 -11   45.06    2.41
   0   9  12   11.81    1.99
   0  -9  12    5.14    0.96
   0  -9  12    9.39    1.49
   0   9 -12    9.79    1.57
   0  -9 -12   10.02    1.30
   0  -9  13   27.06    2.30
   0   9  13   31.87    3.05
   0   9 -13   27.87    2.43
   0  -9 -13   35.49    2.17
   0 -10   0   44.90    0.65
   0  10   0   46.34    1.48
   0 -10   0   46.92    1.46
   0  10   1    8.74    0.77
   0 -10   1    7.97    0.80
   0  10   1    7.76    0.42
   0 -10  -1    8.64    0.80
   0 -10  -1    7.23    0.42
   0  10  -1    7.65    0.80
   0  10   2   59.16    1.69
   0  10   2   61.81    1.42
   0 -10   2   58.68    1.02
   0 -10   2   57.88    1.80
   0  10  -2   61.96    1.88
   0 -10  -2   63.25    1.44
   0  10  -2   61.06    1.13
   0 -10  -2   61.41    1.74
   0 -10   3  636.85   14.91
   0 -10   3  646.49   13.99
   0  10   3  623.05   14.35
   0  10   3  640.62   15.18
   0  10  -3  648.04   15.20
   0  10  -3  663.95   14.32
   0 -10  -3  656.23   15.33
   0  10   4   62.46    1.86
   0 -10   4   65.74    1.92
   0 -10   4   66.12    1.49
   0  10   4   63.17    1.99
   0 -10  -4   63.78    1.88
   0  10  -4   67.69    1.76
   0  10   5   28.46    1.40
   0  10   5   27.27    1.03
   0 -10   5   30.22    1.23
   0 -10   5   29.11    1.03
   0  10  -5   27.77    1.28
   0 -10  -5   27.14    1.36
   0 -10   6   71.30    2.01
   0  10   6   75.68    1.84
   0  10   6   73.86    2.51
   0 -10   6   73.90    2.05
   0 -10  -6   72.50    2.41
   0  10  -6   72.02    2.03
   0  10   7   72.62    2.74
   0  10   7   75.24    2.13
   0 -10   7   65.93    2.15
   0 -10   7   68.69    2.03
   0  10  -7   65.66    2.57
   0 -10  -7   71.85    2.64
   0 -10   8   45.61    2.20
   0 -10   8   40.82    1.48
   0  10   8   39.37    1.42
   0  10   8   42.49    2.24
   0  10  -8   43.97    1.82
   0 -10  -8   40.90    2.20
   0  10   9  135.96    4.64
   0  10   9  134.43    3.32
   0 -10   9  124.94    3.78
   0 -10   9  127.89    3.64
   0 -10  -9  138.76    4.60
   0  10  -9  124.31    3.87
   0  10  10   19.78    1.00
   0 -10  10   20.55    1.53
   0  10  10   24.90    2.09
   0 -10  10   19.32    1.32
   0  10 -10   20.43    1.59
   0 -10 -10   22.33    2.03
   0 -10  11    4.75    0.86
   0  10  11    5.25    0.46
   0  10  11    9.28    1.55
   0 -10  11    4.73    1.15
   0 -10 -11    9.37    1.57
   0  10 -11    6.23    1.21
   0  10  12   37.26    2.89
   0 -10  12   34.00    2.26
   0 -10 -12   38.98    2.97
   0  10 -12   32.04    2.30
   0  10  13   46.32    3.39
   0 -10  13   38.81    2.59
   0 -10 -13   42.64    3.37
   0  10 -13   29.71    3.24
   0 -11   0    7.26    0.88
   0  11   0    5.44    0.82
   0  11   1  350.57    7.86
   0 -11   1  359.05    8.07
   0  11   1  374.49    7.42
   0 -11  -1  359.05    8.09
   0 -11  -1  373.94    7.21
   0  11  -1  353.39    7.99
   0 -11   2   26.30    0.50
   0  11   2   25.72    1.00
   0  11   2   23.82    1.15
   0 -11   2   25.16    1.26
   0  11  -2   22.75    0.48
   0 -11  -2   25.13    1.21
   0 -11  -2   26.83    0.80
   0  11  -2   25.82    1.32
   0  11   3  271.17    6.34
   0 -11   3  266.48    5.44
   0 -11   3  271.94    6.40
   0  11   3  276.67    6.34
   0 -11  -3  270.08    5.96
   0  11  -3  296.51    6.21
   0  11  -3  272.13    5.40
   0 -11   4   18.88    0.84
   0 -11   4   21.89    1.13
   0  11   4   20.79    1.07
   0  11   4   20.74    0.98
   0 -11  -4   20.18    1.05
   0  11  -4   17.94    0.86
   0 -11   5   73.98    1.84
   0  11   5   75.38    2.32
   0 -11   5   80.26    2.24
   0  11   5   81.36    2.03
   0  11  -5   74.96    1.88
   0 -11  -5   78.10    2.32
   0 -11   6   11.73    0.90
   0  11   6   14.68    1.17
   0  11   6   14.11    0.75
   0 -11   6    9.24    0.79
   0 -11  -6   13.19    1.15
   0  11  -6    9.37    1.05
   0  11   7  110.07    3.56
   0 -11   7  101.08    2.84
   0  11   7  105.95    2.59
   0 -11   7  106.89    3.30
   0 -11  -7  109.19    3.43
   0  11  -7  105.93    3.35
   0 -11   8   92.89    2.89
   0  11   8   97.15    2.40
   0  11   8   99.20    3.60
   0 -11   8   96.31    2.70
   0 -11  -8   99.87    3.47
   0  11  -8   96.17    2.99
   0 -11   9   20.37    1.42
   0  11   9   23.82    1.95
   0  11   9   24.61    1.15
   0 -11   9   21.33    1.44
   0  11  -9   20.83    1.46
   0 -11  -9   24.99    1.90
   0 -11  10   36.28    1.82
   0  11  10   36.68    2.38
   0  11  10   31.91    1.26
   0 -11  10   32.73    1.65
   0 -11 -10   36.17    2.32
   0  11 -10   35.63    1.88
   0 -11  11    2.53    0.88
   0 -11  11    1.59    0.71
   0  11  11    4.27    1.21
   0  11  11    1.17    0.36
   0  11 -11    2.18    0.92
   0 -11 -11    3.20    1.25
   0 -11  12   17.46    1.65
   0 -11  12   12.06    0.96
   0  11  12   17.10    2.20
   0  11 -12   16.83    1.72
   0 -11 -12   20.60    2.28
   0 -11  13    4.14    1.36
   0  11  13    4.71    1.90
   0  11 -13    4.16    1.46
   0 -11 -13    6.04    1.94
   0  12   0  676.87   15.81
   0 -12   0  671.44   15.18
   0  12   1  328.76    6.36
   0  12   1  318.07    6.75
   0 -12   1  332.75    7.57
   0  12  -1  331.96    7.63
   0 -12  -1  337.54    6.44
   0 -12  -1  321.39    7.38
   0  12   2   79.79    2.28
   0  12   2   80.30    1.74
   0 -12   2   88.74    2.05
   0 -12  -2   81.22    2.40
   0  12  -2   91.09    2.59
   0 -12  -2   80.84    1.74
   0 -12   3  117.85    3.10
   0  12   3  117.81    2.68
   0 -12   3  116.55    2.18
   0  12   3  117.79    2.93
   0 -12  -3  126.78    3.07
   0  12  -3  116.87    3.10
   0 -12  -3  119.50    2.66
   0  12  -3  124.98    2.32
   0  12   4   49.52    1.65
   0 -12   4   48.55    1.30
   0  12   4   50.25    1.63
   0 -12   4   51.77    1.82
   0  12  -4   48.81    1.36
   0 -12  -4   50.73    1.63
   0  12   5  108.13    2.97
   0 -12   5  112.44    2.95
   0  12   5  107.40    2.66
   0 -12   5  112.81    2.45
   0  12  -5  112.92    2.74
   0 -12  -5  109.11    2.93
   0  12   6   39.04    1.32
   0  12   6   41.42    1.82
   0 -12   6   37.91    1.30
   0 -12   6   39.65    1.57
   0 -12  -6   40.15    1.74
   0  12  -6   37.41    1.32
   0  12   7   76.95    2.09
   0 -12   7   68.02    2.18
   0 -12   7   76.72    2.38
   0  12   7   73.02    2.84
   0  12  -7   75.67    2.66
   0 -12  -7   75.95    2.84
   0 -12   8  141.75    3.95
   0  12   8  157.75    4.04
   0 -12   8  152.02    4.02
   0  12   8  158.15    4.98
   0 -12  -8  160.43    4.93
   0  12  -8  142.05    4.01
   0 -12   9    2.09    0.80
   0  12   9    2.20    0.44
   0  12   9    1.94    1.07
   0 -12   9    1.78    0.96
   0 -12  -9    1.76    1.03
   0  12  -9    2.01    0.77
   0  12  10    3.49    0.46
   0 -12  10    3.58    0.65
   0  12  10    5.23    1.26
   0 -12  10    3.66    0.90
   0 -12 -10    4.27    0.82
   0  12 -10    3.56    1.26
   0  12  11    1.19    0.50
   0  12  11    2.07    1.26
   0 -12  11    2.74    0.57
   0 -12  11    1.84    0.86
   0 -12 -11    3.49    1.26
   0  12 -11    2.40    0.92
   0 -12  12   57.23    2.66
   0  12  12   57.71    3.49
   0 -12  12   38.52    2.11
   0  12 -12   42.76    2.64
   0 -12 -12   61.64    3.53
   0  12  13   39.90    3.24
   0 -12  13   32.64    2.34
   0  12 -13   32.33    2.45
   0 -12 -13   38.29    3.18
   0  13   0   13.61    1.09
   0 -13   0   13.07    1.05
   0 -13   1    7.70    0.90
   0  13   1    8.72    0.88
   0  13  -1    8.43    0.94
   0 -13  -1    6.31    0.36
   0 -13  -1    6.80    0.90
   0  13   2  517.18   12.06
   0 -13   2  501.37   11.90
   0  13   2  520.34   11.31
   0 -13  -2  531.86   11.46
   0 -13  -2  521.09   12.27
   0  13  -2  504.42   11.98
   0  13   3   19.28    1.07
   0  13   3   14.58    0.79
   0 -13   3   15.64    1.15
   0  13  -3   18.72    1.25
   0 -13  -3   14.16    1.07
   0 -13  -3   13.59    0.77
   0 -13   4  537.61   11.71
   0 -13   4  551.33   13.28
   0  13   4  559.98   13.09
   0  13   4  552.39   12.98
   0  13  -4  508.56   11.69
   0  13  -4  550.51   11.98
   0 -13  -4  551.35   12.84
   0  13   5   26.52    1.15
   0 -13   5   22.19    1.02
   0 -13   5   26.28    1.34
   0  13   5   25.01    1.30
   0  13  -5   25.05    1.07
   0 -13  -5   26.30    1.26
   0  13   6  204.34    5.16
   0  13   6  197.73    5.25
   0 -13   6  178.56    4.12
   0 -13   6  201.56    5.06
   0  13  -6  187.80    4.29
   0 -13  -6  196.48    5.17
   0  13   7   39.84    1.44
   0  13   7   43.60    2.13
   0 -13   7   39.61    1.48
   0 -13   7   41.09    1.78
   0 -13  -7   41.80    2.05
   0  13  -7   36.66    1.86
   0  13   8   31.34    2.03
   0  13   8   29.78    1.48
   0 -13   8   31.24    1.49
   0 -13   8   30.36    1.40
   0  13  -8   30.07    1.42
   0 -13  -8   31.45    1.94
   0  13   9    7.49    0.63
   0 -13   9    5.92    0.88
   0  13   9    6.90    1.32
   0 -13   9    7.13    0.84
   0 -13  -9    6.54    1.32
   0  13  -9    7.67    0.94
   0  13  10    2.84    0.48
   0 -13  10    3.05    0.82
   0  13  10    4.27    1.23
   0 -13  10    2.70    0.65
   0  13 -10    1.74    0.84
   0 -13 -10    3.62    1.19
   0 -13  11    4.93    0.98
   0 -13  11    3.83    0.71
   0  13  11    6.08    1.42
   0  13  11    4.47    0.63
   0  13 -11    5.46    1.03
   0 -13 -11    7.59    1.46
   0  13  12    9.99    1.94
   0 -13  12    4.91    0.90
   0 -13  12    8.91    1.34
   0  13 -12    9.33    1.84
   0 -13 -12   11.04    1.28
   0 -13  13   11.73    1.61
   0  13  13   14.11    2.32
   0 -13 -13   15.31    2.34
   0  13 -13    9.99    1.69
   0 -14   0   96.52    2.61
   0  14   0   97.78    2.20
   0 -14   1   53.70    1.44
   0  14   1   55.91    1.82
   0  14  -1   54.16    1.46
   0 -14  -1   55.73    1.86
   0 -14  -1   57.34    1.07
   0  14   2  137.05    3.03
   0 -14   2  147.31    3.83
   0  14   2  149.39    3.78
   0 -14  -2  139.79    3.05
   0 -14  -2  143.65    3.76
   0  14  -2  149.85    3.99
   0  14   3  112.81    2.45
   0 -14   3  103.42    2.47
   0 -14   3  100.29    1.71
   0  14   3  107.00    2.86
   0 -14  -3  111.93    2.99
   0  14  -3  105.37    3.03
   0  14  -3   97.03    1.78
   0 -14  -3  113.56    2.45
   0  14   4  144.89    3.51
   0  14   4  155.41    3.99
   0 -14   4  143.80    4.01
   0 -14   4  135.14    2.84
   0 -14  -4  147.96    3.91
   0  14  -4  145.08    3.05
   0  14  -4  151.73    3.53
   0 -14   5   84.98    2.55
   0  14   5   86.21    2.43
   0 -14   5   77.33    1.74
   0  14   5   85.34    2.34
   0 -14  -5   85.27    2.78
   0  14  -5   81.74    2.05
   0  14   6  101.00    3.10
   0 -14   6   95.60    2.59
   0  14   6   93.91    3.03
   0 -14   6   95.56    2.93
   0 -14  -6   95.08    2.91
   0  14  -6   90.17    2.64
   0 -14   7  229.77    5.56
   0  14   7  256.26    6.13
   0  14   7  250.66    6.86
   0 -14   7  251.32    6.42
   0  14  -7  243.06    5.81
   0 -14  -7  254.11    6.88
   0 -14   8   21.41    1.44
   0  14   8   23.98    1.69
   0 -14   8   22.33    1.32
   0  14   8   21.52    1.32
   0 -14  -8   23.73    1.69
   0  14  -8   17.42    1.17
   0  14   9   48.58    2.53
   0 -14   9   47.80    1.88
   0  14   9   46.59    1.57
   0 -14   9   41.65    1.74
   0  14  -9   40.19    1.82
   0 -14  -9   48.66    2.47
   0 -14  10   14.57    1.11
   0  14  10   16.83    1.76
   0  14  10   15.04    0.84
   0 -14  10   15.66    1.53
   0  14 -10   14.47    1.28
   0 -14 -10   17.13    1.82
   0 -14  11    2.61    0.82
   0  14  11    1.13    0.42
   0  14  11    2.34    1.23
   0 -14  11    1.95    0.79
   0  14 -11    2.84    0.86
   0 -14 -11    4.22    1.25
   0 -14  12   25.07    1.48
   0  14  12   40.29    2.80
   0 -14  12   31.80    1.97
   0  14 -12   26.91    2.03
   0 -14 -12   43.05    2.93
   0 -15   0    1.90    0.67
   0  15   0    1.74    0.71
   0  15   1   97.26    2.70
   0 -15   1   94.41    2.72
   0 -15  -1   96.50    1.72
   0 -15  -1  100.02    2.76
   0  15  -1   95.35    2.74
   0  15   2   51.31    1.84
   0 -15   2   52.19    1.51
   0  15   2   49.18    1.30
   0  15  -2   51.54    2.03
   0 -15  -2   51.71    1.88
   0 -15  -2   51.82    1.32
   0 -15   3  620.54   15.43
   0  15   3  627.19   14.83
   0  15   3  623.97   14.57
   0 -15  -3  622.34   15.45
   0 -15  -3  630.77   14.68
   0  15  -3  606.59   15.16
   0  15   4   89.22    2.34
   0  15   4   89.54    2.63
   0 -15   4   88.62    2.80
   0 -15   4   88.54    1.92
   0  15  -4   96.44    2.40
   0  15  -4   89.58    1.84
   0 -15  -4   89.35    2.61
   0 -15   5   16.50    1.21
   0 -15   5   13.36    0.69
   0  15   5   14.37    1.02
   0  15   5   16.52    1.03
   0 -15  -5   14.89    1.00
   0  15  -5   14.03    0.73
   0  15   6  104.64    2.86
   0  15   6   94.45    2.91
   0 -15   6   86.82    2.38
   0 -15   6  103.17    3.14
   0 -15  -6   98.91    2.97
   0  15  -6   89.83    2.55
   0  15   7   54.28    1.88
   0 -15   7   54.10    1.90
   0 -15   7   53.26    2.15
   0  15   7   60.03    2.36
   0 -15  -7   57.15    2.30
   0  15  -7   53.26    2.03
   0 -15   8   91.06    2.86
   0 -15   8   79.94    2.68
   0  15   8   92.36    2.89
   0  15   8   94.79    3.33
   0 -15  -8   95.35    3.37
   0  15  -8   81.41    2.49
   0  15   9   39.04    1.51
   0  15   9   44.43    2.36
   0 -15   9   40.46    1.65
   0 -15   9   42.64    1.80
   0  15  -9   39.00    1.72
   0 -15  -9   43.45    2.32
   0  15  10    7.17    0.69
   0  15  10    9.70    1.48
   0 -15  10    7.57    0.96
   0 -15  10    8.18    1.21
   0 -15 -10    8.13    1.48
   0  15 -10    8.26    1.03
   0  15  11    5.27    1.32
   0 -15  11    2.24    0.84
   0  15  11    3.24    0.52
   0 -15  11    3.12    0.71
   0 -15 -11    3.45    1.34
   0  15 -11    1.94    1.21
   0 -15  12   13.19    1.44
   0 -15  12   13.30    1.46
   0  15  12   16.69    2.17
   0 -15 -12   18.86    2.20
   0  15 -12   16.18    1.51
   0 -16   0   49.87    1.88
   0  16   0   50.08    1.88
   0  16   1   38.04    1.61
   0 -16   1   37.39    1.21
   0 -16  -1   36.82    0.73
   0  16  -1   36.70    1.69
   0 -16  -1   38.18    1.63
   0  16   2  196.16    4.87
   0  16   2  198.38    4.04
   0 -16   2  197.84    5.06
   0  16  -2  190.77    5.02
   0 -16  -2  201.24    4.52
   0 -16  -2  203.10    4.14
   0  16   3   69.57    1.88
   0 -16   3   85.40    2.99
   0  16   3   87.51    2.86
   0 -16  -3   76.05    2.18
   0 -16  -3   78.66    2.80
   0  16  -3   85.09    3.07
   0 -16   4   85.71    1.63
   0 -16   4   91.71    2.93
   0  16   4   89.77    2.32
   0  16   4   92.97    2.76
   0 -16  -4   91.46    2.59
   0  16  -4   92.03    2.95
   0  16  -4   89.29    1.69
   0 -16   5   17.46    1.28
   0 -16   5   15.12    0.69
   0  16   5   17.34    1.09
   0  16   5   16.48    1.03
   0 -16  -5   16.85    1.00
   0  16  -5   16.46    0.73
   0 -16   6   31.35    1.65
   0 -16   6   27.94    1.15
   0  16   6   31.32    1.42
   0  16   6   31.03    1.95
   0 -16  -6   32.43    1.51
   0  16  -6   28.02    1.19
   0 -16   7   58.68    1.90
   0 -16   7   63.80    2.32
   0  16   7   59.66    2.82
   0  16   7   60.77    1.99
   0  16  -7   62.13    1.76
   0 -16  -7   62.17    2.32
   0  16   8   34.27    1.74
   0 -16   8   35.28    1.72
   0  16   8   36.34    1.97
   0 -16   8   28.61    1.51
   0 -16  -8   35.78    1.99
   0  16  -8   27.50    1.59
   0 -16   9   28.25    1.36
   0  16   9   33.41    2.09
   0 -16   9   33.98    2.05
   0  16   9   33.04    1.38
   0  16  -9   29.15    1.46
   0 -16  -9   34.69    2.11
   0  16  10    4.45    1.21
   0 -16  10    3.47    0.75
   0 -16  10    2.95    0.80
   0  16  10    4.04    0.79
   0 -16 -10    4.85    1.26
   0  16 -10    3.87    0.82
   0  16  11    0.80    0.42
   0 -16  11    1.13    0.67
   0  16  11    2.30    1.07
   0 -16  11    0.94    0.61
   0 -16 -11    1.17    1.11
   0  16 -11    0.34    0.96
   0  16  12   25.51    2.38
   0 -16  12   17.84    1.95
   0 -16  12   18.53    1.36
   0 -16 -12   24.76    2.43
   0  16 -12   19.80    1.65
   0  17   0    0.75    0.69
   0 -17   0    0.50    0.67
   0  17   1   40.71    1.78
   0 -17   1   39.46    1.78
   0  17  -1   40.40    1.34
   0 -17  -1   38.83    1.28
   0 -17  -1   34.79    0.71
   0  17   2  348.16    8.59
   0 -17   2  346.55    8.70
   0  17   2  345.55    7.05
   0 -17  -2  350.77    8.70
   0 -17  -2  352.74    7.34
   0  17  -2  351.21    8.82
   0  17   3  101.65    3.09
   0  17   3   84.94    2.32
   0 -17   3   99.28    3.20
   0 -17  -3   93.62    2.15
   0 -17  -3   98.51    3.10
   0  17  -3   99.01    3.26
   0  17   4  111.01    3.26
   0  17   4  109.63    2.72
   0 -17   4  109.78    3.43
   0 -17  -4  107.73    2.95
   0  17  -4  101.81    1.92
   0  17  -4  113.67    3.56
   0  17   5    5.17    0.82
   0 -17   5    2.18    0.38
   0  17   5    4.60    0.69
   0 -17   5    4.08    0.96
   0 -17  -5    4.54    0.69
   0  17  -5    2.38    0.40
   0  17   6  124.63    3.47
   0 -17   6  115.07    2.80
   0 -17   6  123.33    3.74
   0  17   6  127.01    4.01
   0 -17  -6  125.97    3.49
   0  17  -6  117.62    2.99
   0  17   7   16.90    1.36
   0  17   7   19.87    1.17
   0 -17   7   14.09    0.98
   0 -17   7   19.78    1.42
   0 -17  -7   19.70    1.40
   0  17  -7   17.02    1.05
   0  17   8   26.51    1.69
   0  17   8   27.33    1.30
   0 -17   8   27.50    1.55
   0 -17   8   21.62    1.02
   0  17  -8   22.39    1.07
   0 -17  -8   26.91    1.74
   0  17   9   19.49    1.67
   0 -17   9   17.67    1.05
   0 -17   9   20.45    1.38
   0  17   9   19.82    1.11
   0  17  -9   18.11    1.40
   0 -17  -9   20.53    1.71
   0  17  10   29.15    2.07
   0 -17  10   25.66    1.34
   0 -17  10   25.36    1.53
   0  17  10   22.69    1.46
   0  17 -10   23.17    1.42
   0 -17 -10   29.69    2.05
   0  17  11    4.54    0.84
   0 -17  11    3.91    1.11
   0 -17  11    3.43    0.84
   0  17  11    4.52    0.77
   0 -17 -11    5.79    1.40
   0  17 -11    2.95    1.15
   0 -17  12    6.40    1.09
   0 -17  12    6.36    1.30
   0  17  12   10.16    1.80
   0  17 -12    5.88    1.15
   0 -17 -12   11.48    1.80
   0 -18   0   27.41    1.61
   0  18   0   27.92    1.65
   0 -18   1   61.79    1.78
   0  18   1   63.80    2.34
   0 -18  -1   64.36    2.34
   0  18  -1   62.77    2.40
   0 -18  -1   62.00    1.05
   0  18   2   14.41    1.32
   0 -18   2   12.36    1.44
   0  18  -2   12.25    1.00
   0 -18  -2    9.89    1.32
   0 -18   3   41.55    2.18
   0  18   3   42.99    2.03
   0  18   3   37.53    1.38
   0 -18  -3   38.14    1.36
   0  18  -3   40.75    2.20
   0 -18  -3   43.33    2.05
   0 -18   4   45.42    1.63
   0  18   4   37.70    1.65
   0  18   4   40.76    1.99
   0  18  -4   43.01    2.24
   0 -18  -4   40.71    1.67
   0 -18   5  106.71    3.45
   0  18   5  104.38    2.82
   0  18   5  106.54    3.12
   0  18  -5   92.01    2.05
   0 -18  -5  101.60    2.74
   0  18   6  127.41    3.62
   0 -18   6  103.78    2.55
   0 -18   6  126.45    3.89
   0  18   6  118.75    3.87
   0 -18  -6  123.77    3.45
   0  18  -6  118.29    2.78
   0 -18   7   43.93    1.32
   0  18   7   56.54    2.18
   0 -18   7   53.11    2.26
   0  18   7   57.59    2.01
   0 -18  -7   57.36    2.18
   0  18  -7   45.06    1.65
   0  18   8    6.02    1.07
   0 -18   8    5.39    0.77
   0 -18   8    6.92    1.02
   0  18   8    6.59    0.80
   0 -18  -8    6.00    1.11
   0  18  -8    4.60    0.82
   0  18   9   10.66    1.36
   0 -18   9    8.66    0.77
   0  18   9    9.05    1.15
   0 -18   9   10.04    1.17
   0 -18  -9   11.83    1.80
   0  18  -9    5.94    0.82
   0 -18  10   23.08    1.28
   0  18  10   21.96    1.57
   0  18  10   28.25    2.05
   0 -18  10   27.67    1.67
   0  18 -10   21.81    1.69
   0 -18 -10   31.58    2.11
   0 -18  11    0.31    0.63
   0  18  11    0.33    0.59
   0  18  11    0.57    1.02
   0 -18  11    1.03    0.75
   0 -18 -11    1.17    1.02
   0  18 -11    0.46    0.59
   0 -19   0    0.61    0.50
   0  19   0    0.82    0.86
   0 -19   1    7.67    1.34
   0  19   1   10.52    1.30
   0  19  -1    9.85    1.36
   0 -19  -1    8.20    1.28
   0  19   2    4.96    1.13
   0 -19   2    5.60    1.17
   0 -19  -2    4.93    0.44
   0 -19  -2    5.56    1.11
   0  19  -2    5.69    1.23
   0  19   3  466.93   12.11
   0  19   3  477.56   10.54
   0 -19   3  477.58   12.52
   0  19  -3  473.21   11.48
   0 -19  -3  460.14   10.64
   0 -19  -3  463.29   12.11
   0 -19   4   96.00    3.39
   0  19   4   93.01    3.09
   0  19   4   88.45    2.30
   0  19  -4   88.45    2.61
   0 -19  -4   89.68    2.30
   0  19   5  100.06    3.24
   0 -19   5  104.64    3.62
   0  19   5   79.56    2.51
   0 -19  -5   88.20    2.57
   0  19   6    2.09    0.98
   0 -19   6    3.39    1.00
   0  19   6    3.33    0.80
   0 -19   6    2.01    0.29
   0  19  -6    3.22    0.40
   0 -19  -6    3.01    0.96
   0 -19   7   22.25    1.61
   0  19   7   20.01    1.38
   0  19   7   23.69    1.34
   0  19  -7   17.17    0.79
   0 -19  -7   21.62    1.78
   0 -19   8    9.70    1.15
   0 -19   8    6.11    0.59
   0  19   8    8.51    0.90
   0  19   8    7.90    1.13
   0 -19  -8    8.61    1.15
   0  19  -8    6.25    0.84
   0  19   9   10.54    1.36
   0 -19   9    6.29    0.94
   0 -19   9   10.48    1.23
   0  19   9    9.53    0.92
   0 -19  -9    9.30    1.32
   0  19  -9    6.21    1.03
   0  19  10    4.73    0.82
   0 -19  10    8.13    1.13
   0  19  10    8.61    1.40
   0 -19  10    6.48    1.02
   0  19 -10    7.01    0.84
   0 -19 -10    7.92    1.44
   0 -19  11    9.12    0.98
   0  19  11   13.13    1.71
   0  19  11    9.22    0.88
   0 -19  11   10.81    1.19
   0 -19 -11   14.18    1.69
   0  19 -11    8.55    1.03
   0  20   0   66.94    2.72
   0 -20   0   66.10    2.72
   0  20   1  153.50    4.66
   0 -20   1  161.95    4.87
   0  20  -1  153.46    3.89
   0 -20  -1  158.56    4.68
   0  20   2   49.50    2.36
   0 -20   2   49.81    2.43
   0 -20  -2   44.46    1.09
   0 -20  -2   49.56    2.32
   0  20  -2   46.17    2.41
   0 -20   3  154.76    4.18
   0  20   3  153.57    4.70
   0 -20  -3  134.91    3.33
   0  20  -3  154.80    4.96
   0 -20  -3  147.73    4.01
   0  20   4  114.69    3.62
   0  20   4   98.26    2.84
   0 -20   4  111.43    3.83
   0  20  -4  107.10    3.09
   0 -20  -4   98.61    2.51
   0  20   5   97.65    3.16
   0 -20   5   99.47    3.53
   0  20   5   82.20    2.78
   0 -20  -5   89.10    2.51
   0 -20   6   24.78    1.71
   0  20   6   25.61    1.82
   0  20   6   21.02    1.57
   0 -20  -6   22.86    1.57
   0  20   7   34.33    1.74
   0  20   7   37.83    1.74
   0 -20   7   38.96    2.07
   0 -20  -7   36.32    1.72
   0 -20   8    7.30    0.71
   0  20   8    8.53    0.96
   0  20   8    8.78    1.13
   0 -20   8   10.00    1.23
   0  20  -8    6.25    0.80
   0 -20  -8    9.28    1.49
   0  20   9   24.40    1.74
   0  20   9   24.21    1.36
   0 -20   9   27.90    1.72
   0 -20   9   18.13    0.96
   0  20  -9   18.90    1.05
   0 -20  -9   26.66    1.80
   0  20  10    7.70    0.94
   0 -20  10    7.24    0.79
   0 -20  10   10.22    1.25
   0  20  10   10.10    1.48
   0 -20 -10   10.20    1.49
   0  20 -10    7.47    1.09
   0  20  11    0.29    0.50
   0 -20  11    0.71    0.52
   0  20  11    0.36    1.00
   0 -20  11    0.57    0.73
   0 -20 -11    1.05    0.98
   0  20 -11    0.56    0.57
   0  21   0    0.65    0.59
   0 -21   0    1.38    0.98
   0 -21   1   15.24    1.69
   0  21   1   16.25    1.67
   0  21  -1   14.70    1.72
   0 -21  -1   14.20    1.67
   0  21   2  266.86    7.32
   0 -21   2  253.85    7.19
   0 -21  -2  262.36    7.24
   0 -21  -2  219.92    4.39
   0  21  -2  248.90    7.07
   0 -21   3   52.11    2.61
   0  21   3   51.59    1.78
   0 -21  -3   49.26    1.42
   0  21  -3   46.96    2.53
   0  21   4   20.01    1.55
   0 -21   4   19.47    1.76
   0  21   4   16.21    0.82
   0  21  -4   23.27    1.25
   0 -21  -4   16.60    1.07
   0 -21   5    6.40    1.26
   0  21   5    5.73    1.07
   0  21   5    6.25    0.69
   0 -21  -5    6.34    0.69
   0 -21   6    4.89    1.21
   0  21   6    6.59    1.05
   0  21   6    6.82    0.98
   0 -21  -6    5.56    1.03
   0  21   7    8.59    1.03
   0  21   7    6.94    1.00
   0 -21   7    8.22    1.28
   0 -21  -7    7.17    0.96
   0  21   8    0.75    0.65
   0 -21   8    1.05    0.31
   0 -21   8    1.63    0.86
   0  21   8    0.90    0.75
   0 -21  -8    1.07    0.73
   0  21  -8    0.67    0.46
   0 -21   9    4.52    1.13
   0  21   9    4.64    0.84
   0  21   9    5.46    1.48
   0 -21  -9    3.66    1.44
   0  21  10   32.24    2.20
   0  21  10   25.85    1.94
   0 -21  10   33.87    2.03
   0 -21 -10   34.21    2.17
   0  22   0  327.96    9.03
   0 -22   0  345.99    9.49
   0 -22   1   84.02    3.41
   0  22   1   82.20    3.28
   0 -22  -1   82.68    3.32
   0  22  -1   83.48    3.39
   0 -22   2   30.49    1.53
   0  22   2   30.88    2.03
   0  22  -2   27.44    2.07
   0 -22  -2   25.87    2.03
   0  22   3    9.99    1.36
   0 -22   3   10.98    1.48
   0 -22  -3    8.89    0.57
   0  22  -3    9.51    1.48
   0  22   4   14.68    1.34
   0 -22   4   13.26    1.53
   0  22   4   10.77    0.63
   0 -22  -4   11.60    0.67
   0  22  -4   12.63    1.00
   0  22   5   39.92    1.44
   0 -22   5   47.78    1.78
   0  22   5   48.51    2.15
   0 -22  -5   39.61    1.72
   0  22   6   12.19    0.96
   0 -22   6   16.08    1.55
   0  22   6   14.55    1.26
   0 -22  -6   13.47    1.23
   0  22   7   21.81    1.46
   0  22   7   19.05    1.30
   0 -22   7   22.71    1.82
   0 -22  -7   21.37    1.28
   0 -22   8   13.84    1.51
   0  22   8   14.12    1.19
   0  22   8   13.51    1.63
   0 -22  -8   13.80    1.23
   0 -22   9    2.28    1.03
   0  22   9    3.18    1.03
   0  22   9    2.09    0.98
   0 -22  -9    1.82    0.94
   0  22  10   11.29    2.01
   0 -22  10   12.86    1.49
   0  22  10   10.54    1.13
   0 -22 -10   11.81    1.97
   0  23   0    2.74    1.30
   0 -23   0    3.53    1.40
   0  23   1   31.28    2.09
   0 -23   1   32.81    2.28
   0  23  -1   30.70    2.18
   0 -23  -1   32.45    2.17
   0  23   2    9.95    1.40
   0 -23   2   11.00    1.55
   0 -23  -2    9.49    1.46
   0  23  -2   10.18    1.53
   0 -23   3   27.50    1.97
   0  23   3   29.05    1.82
   0 -23  -3   23.06    0.80
   0  23  -3   28.35    1.32
   0  23   4   21.10    1.55
   0 -23   4   20.62    1.74
   0 -23  -4   16.79    0.92
   0  23   5   52.49    2.34
   0 -23   5   51.31    2.57
   0  23   5   39.88    1.65
   0 -23  -5   42.39    1.71
   0  23   6    5.56    0.73
   0  23   6    5.86    1.44
   0 -23   6    7.90    1.32
   0 -23  -6    5.73    1.00
   0  23   7   19.51    1.32
   0  23   7   24.82    2.01
   0 -23   7   24.84    1.92
   0 -23  -7   22.08    1.32
   0 -23   8    2.43    1.09
   0  23   8    3.24    0.84
   0  23   8    2.26    1.11
   0 -23  -8    2.32    0.82
   0 -23   9    6.34    1.32
   0  23   9    6.92    1.00
   0  23   9    3.62    1.15
   0 -23  -9    7.23    1.13
   0  24   0   40.61    2.41
   0 -24   0   40.73    2.49
   0  24   1  150.30    4.85
   0 -24   1  155.07    5.04
   0  24  -1  147.78    4.91
   0 -24  -1  151.68    4.94
   0 -24   2   50.85    2.59
   0  24   2   48.24    2.41
   0 -24  -2   50.67    2.49
   0  24  -2   49.62    2.53
   0  24   3    2.15    1.00
   0 -24   3    1.94    1.13
   0  24  -3    2.86    1.13
   0 -24  -3    2.03    0.33
   0  24   4   10.73    1.28
   0 -24   4    9.93    1.48
   0 -24  -4    7.74    0.65
   0 -24   5   22.48    1.90
   0  24   5   26.33    1.71
   0 -24  -5   17.38    0.92
   0  24   6    0.84    0.65
   0  24   6    1.46    0.80
   0 -24   6    0.61    0.98
   0 -24  -6    0.48    0.50
   0  24   7   13.89    1.34
   0 -24   7   14.43    1.61
   0  24   7   11.46    1.03
   0 -24  -7   10.81    1.02
   0  24   8    5.69    1.25
   0 -24   8    6.73    1.34
   0  24   8    6.59    1.05
   0 -24  -8    5.96    0.96
   0  24   9    2.41    0.90
   0 -24   9    4.37    1.21
   0  24   9    2.53    0.98
   0 -24  -9    3.66    0.98
   0  25   0    1.97    1.13
   0 -25   0    1.23    1.17
   0 -25   1    9.28    1.63
   0  25   1    9.62    1.48
   0  25  -1    9.20    1.57
   0 -25  -1    8.39    1.00
   0 -25   2    9.83    1.63
   0  25   2    9.81    0.90
   0 -25  -2   10.02    1.48
   0  25  -2    8.93    1.57
   0 -25   3   12.76    1.67
   0  25   3   12.50    1.46
   0  25  -3   11.73    1.67
   0 -25   4    7.80    1.40
   0  25   4    6.73    1.19
   0 -25  -4    4.70    0.56
   0 -25   5   12.84    1.65
   0  25   5   11.38    1.38
   0 -25  -5    7.80    0.84
   0  25   6    8.09    1.21
   0 -25   6    9.12    1.48
   0  25   6    5.25    0.46
   0 -25  -6    7.32    0.71
   0  25   7    3.28    1.00
   0  25   7    4.93    1.05
   0 -25   7    5.52    1.30
   0 -25  -7    4.33    0.77
   0  25   8    3.95    1.19
   0  25   8    5.92    1.05
   0 -25   8    5.33    1.34
   0 -25  -8    5.50    0.92
   0  26   0  121.13    4.37
   0 -26   0  125.59    4.45
   0  26   1    7.74    1.48
   0 -26   1    8.95    1.59
   0  26  -1    7.17    1.55
   0 -26  -1    7.36    1.49
   0 -26   2    8.74    1.57
   0  26   2    7.67    1.38
   0 -26  -2    7.59    1.46
   0  26  -2    8.24    1.51
   0  26   3    0.56    0.86
   0 -26   3    0.11    1.00
   0  26  -3    0.96    1.02
   0  26   4   20.60    1.69
   0 -26   4   18.53    1.97
   0  26   5   10.48    1.36
   0 -26   5   12.30    1.65
   0 -26  -5    6.86    0.80
   0  26   6   29.61    1.84
   0 -26   6   29.36    2.28
   0 -26  -6   19.28    1.36
   0  26   7    1.90    1.15
   0  26   7    0.88    0.36
   0 -26   7    1.80    1.11
   0 -26  -7    1.21    0.77
   0  26   8    4.54    1.07
   0 -26   8    5.75    1.42
   0  26   8    4.66    0.86
   0 -26  -8    5.19    0.88
   0 -27   0    2.24    1.26
   0  27   0    1.42    1.19
   0 -27   1    5.12    1.46
   0  27   1    5.23    1.34
   0 -27  -1    4.83    1.42
   0  27  -1    5.21    1.44
   0 -27   2    3.97    1.40
   0  27   2    3.60    0.79
   0  27  -2    4.70    1.40
   0  27   3    1.74    1.00
   0 -27   3    0.61    1.17
   0  27  -3    1.61    0.73
   0 -27   4    4.77    1.48
   0  27   4    5.06    0.80
   0  27   5   22.98    1.86
   0 -27   5   23.46    2.26
   0 -27   6   20.01    2.03
   0  27   6   13.24    1.65
   0  27   7    3.41    1.07
   0 -27   7    3.45    1.40
   0 -28   0   28.73    2.30
   0  28   0   30.26    2.28
   0 -28   1   19.74    1.38
   0  28   1   17.59    1.95
   0 -28  -1   21.16    2.03
   0  28  -1   18.67    2.05
   0  28   2   30.26    2.17
   0 -28   2   32.16    2.41
   0  28  -2   30.01    2.40
   0 -28   3    5.42    1.49
   0  28   3    6.00    0.79
   0  28  -3    3.68    0.94
   0  28   4    4.27    1.23
   0 -28   4    4.27    1.48
   0  28   5   68.48    3.16
   0 -28   5   70.84    3.62
   0  28   6    0.75    0.98
   0 -28   6    1.65    1.21
   0  29   0    1.51    1.15
   0 -29   0    0.21    1.19
   0  29   1    1.67    1.25
   0 -29   1    2.57    1.38
   0 -29  -1    2.30    1.30
   0  29  -1    2.22    1.36
   0  29   2    2.99    1.26
   0 -29   2    2.84    1.44
   0  29  -2    2.13    1.46
   0  29   3    1.55    1.05
   0 -29   3    2.34    0.79
   0  29  -3   -0.08    0.77
   0  29   4    0.67    0.94
   0 -29   4    0.54    1.15
   0  29   5    6.94    1.51
   0 -29   5    9.70    1.84
   0 -30   0   34.67    1.82
   0  30   0   33.85    2.57
   0  30   1    4.43    1.57
   0 -30   1    5.42    1.07
   0  30  -1    6.55    1.09
   0  30   2    8.99    1.67
   0 -30   2   10.41    1.90
   0  30  -2    9.99    1.21
   0  30   3    2.45    1.25
   0 -30   3    2.05    1.44
   0 -30   4    9.03    1.92
   0  30   4    9.43    1.59
   0  31   0    0.52    1.17
   0 -31   0    0.31    1.19
   0  31   1    3.68    1.51
   0 -31   1    2.57    1.63
   0  31  -1    4.79    1.65
   0  31   2   10.46    1.76
   0 -31   2   10.18    1.92
   0  31  -2    7.82    1.25
   1   0 -14    1.30    1.61
  -1   0  14    3.30    1.53
   1   0 -13   21.22    2.84
  -1   0  13   27.10    2.64
   1   0 -12  191.29    6.73
  -1   0  12  187.30    6.46
   1   0 -11    7.67    1.61
  -1   0  11    7.47    1.53
   1   0 -10    0.44    1.02
  -1   0  10    1.00    0.15
  -1   0  10    0.82    0.98
   1   0  -9    6.02    1.28
  -1   0   9    7.21    0.34
  -1   0   9    5.88    1.23
   1   0  -8  491.54   12.65
  -1   0   8  474.61   12.15
  -1   0   8  451.83    9.26
   1   0  -7  470.90   11.37
  -1   0   7  447.23    8.80
  -1   0   7  468.40   11.25
   1   0  -6   16.75    1.23
  -1   0   6   15.43    0.40
  -1   0   6   17.38    1.23
   1   0  -5  235.08    4.98
  -1   0   5  230.52    4.89
   1   0  -4   99.24    2.64
  -1   0   4   96.29    2.15
   1   0  -3 5422.02  177.89
  -1   0   3 5349.06  174.67
   1   0  -2   36.07    1.13
  -1   0   2   33.67    0.84
   1   0   1   50.12    1.28
  -1   0  -1   50.29    1.26
   1   0   2   76.91    2.15
  -1   0  -2   77.16    2.15
   1   0   3  365.89    7.59
  -1   0  -3  365.87    8.01
   1   0   4   53.39    1.38
  -1   0  -4   54.07    1.78
   1   0   5   43.95    1.78
  -1   0  -5   41.55    1.28
   1   0   6   24.47    1.36
  -1   0  -6   22.88    0.94
   1   0   7   35.65    1.38
  -1   0  -7   31.45    1.82
   1   0   8   17.27    1.61
  -1   0  -8   19.82    1.61
   1   0   9   68.71    2.36
  -1   0  -9   64.91    3.01
   1   0  10   22.27    1.99
  -1   0 -10   23.98    2.07
   1   0  11    5.73    1.40
  -1   0 -11    3.55    1.44
   1   0  12   20.72    2.15
  -1   0 -12   20.55    2.26
   1   0  13    0.75    1.32
  -1   0 -13    1.65    0.86
   1  -1 -14   13.99    2.45
   1   1 -14   14.11    1.53
  -1   1  14   14.47    2.30
  -1  -1  14   18.19    2.28
   1  -1 -13   71.14    4.01
   1   1 -13   72.87    4.06
  -1   1  13   76.26    3.97
  -1  -1  13   72.08    3.78
   1   1 -12   13.55    2.24
   1  -1 -12   16.19    2.30
  -1   1  12   15.41    1.49
  -1  -1  12   17.80    2.13
   1  -1 -11   77.16    2.72
   1   1 -11   74.82    3.47
  -1  -1  11   74.50    3.28
  -1   1  11   72.68    3.35
   1  -1 -10   31.83    2.22
   1   1 -10   32.31    2.09
  -1  -1  10   29.34    2.01
  -1   1  10   31.72    2.11
   1   1  -9   33.52    1.95
   1  -1  -9   34.94    1.99
  -1  -1   9   34.34    1.94
  -1   1   9   30.55    0.61
  -1  -1   9   33.00    0.79
  -1   1   9   33.65    1.94
   1   1  -8   62.81    2.01
   1  -1  -8   64.84    2.76
  -1  -1   8   64.51    2.57
  -1  -1   8   63.78    1.26
  -1   1   8   66.71    2.70
  -1   1   8   66.73    1.28
   1   1  -7   93.64    2.91
   1  -1  -7   94.18    2.95
  -1  -1   7   97.94    1.74
  -1   1   7   93.24    2.95
  -1  -1   7   92.11    2.87
   1  -1  -6  306.70    7.38
   1   1  -6  309.87    7.44
  -1  -1   6  297.97    7.11
  -1   1   6  288.38    7.00
  -1  -1   6  278.90    5.21
   1  -1  -5   14.74    0.79
   1   1  -5   16.04    1.17
  -1  -1   5   16.02    0.75
  -1  -1   5   17.59    0.42
  -1   1   5   16.19    0.79
   1  -1  -4  689.07   16.10
   1   1  -4  683.13   15.91
  -1  -1   4  696.03   16.16
  -1   1   4  649.31   14.62
   1   1  -3 4070.59  124.50
   1   1  -3 3903.85  114.55
   1  -1  -3 4075.73  123.85
  -1  -1   3 4022.08  122.75
  -1   1   3 4049.89  123.85
   1   1  -2  377.43    7.74
   1  -1  -2  382.96    7.90
  -1  -1   2  387.24    7.88
  -1   1   2  365.10    7.65
   1  -1   1   11.44    0.65
   1   1   1   12.50    0.71
  -1   1  -1   11.06    0.40
  -1  -1  -1   11.92    0.44
   1   1   2  760.37   17.00
   1  -1   2  752.21   16.77
  -1  -1  -2  764.72   17.08
  -1   1  -2  787.72   17.98
   1   1   3  242.08    5.48
   1  -1   3  257.87    5.63
  -1   1  -3  254.36    5.62
  -1  -1  -3  245.43    5.52
   1   1   4   77.74    2.26
   1  -1   4   81.32    2.26
  -1   1  -4   78.88    2.22
  -1  -1  -4   77.98    2.24
   1   1   5  153.13    3.95
   1  -1   5  158.65    3.93
  -1   1  -5  158.67    3.93
  -1  -1  -5  149.22    3.81
   1   1   6   10.96    1.11
   1  -1   6   12.76    1.11
  -1   1  -6   11.06    1.05
  -1  -1  -6   12.06    1.09
   1   1   7  125.19    3.78
   1  -1   7  116.16    3.01
  -1  -1  -7  121.51    3.14
  -1   1  -7  119.04    3.64
   1  -1   8   59.22    2.64
   1   1   8   55.79    2.59
  -1   1  -8   53.97    2.49
  -1  -1  -8   56.48    2.57
   1  -1   9  184.01    5.63
   1   1   9  181.00    4.87
  -1   1  -9  181.78    5.63
  -1  -1  -9  182.21    4.87
   1   1  10   36.15    2.38
   1  -1  10   35.19    2.26
  -1  -1 -10   37.85    2.43
  -1   1 -10   34.17    2.30
   1   1  11   21.24    2.11
   1  -1  11   22.19    2.03
  -1  -1 -11   25.09    2.17
  -1   1 -11   23.90    2.13
   1   1  12   13.45    1.84
   1  -1  12   10.50    1.74
   1  -1  12    9.14    0.63
  -1  -1 -12   10.29    1.84
  -1   1 -12   10.45    1.80
   1   1  13    3.03    1.49
   1  -1  13    2.17    1.46
  -1   1 -13    2.68    1.51
  -1  -1 -13    3.14    1.55
   1  -2 -14   16.71    2.51
   1   2 -14   18.48    2.36
  -1  -2  14   14.91    2.24
  -1   2  14   15.49    2.43
   1   2 -13   10.69    2.07
   1  -2 -13   12.88    2.17
  -1  -2  13   11.42    1.25
  -1   2  13   13.17    2.15
   1   2 -12   13.59    2.15
   1  -2 -12   13.24    2.18
  -1   2  12   15.75    1.44
  -1  -2  12   15.16    1.99
   1   2 -11   35.94    2.47
   1  -2 -11   34.42    2.57
  -1   2  11   36.09    2.49
   1   2 -10   15.29    1.72
   1  -2 -10   14.76    1.80
  -1   2  10   17.10    1.78
  -1  -2  10   15.35    1.67
   1  -2  -9   33.60    2.07
   1   2  -9   31.99    1.99
  -1   2   9   32.93    2.01
  -1  -2   9   32.20    1.90
  -1   2   9   29.74    0.57
  -1   2   9   29.88    0.61
  -1  -2   9   29.48    0.75
   1  -2  -8   23.04    1.72
   1   2  -8   22.94    1.67
  -1  -2   8   21.91    0.65
  -1   2   8   24.53    1.72
  -1  -2   8   23.13    1.13
   1  -2  -7   48.35    1.51
   1   2  -7   48.83    1.95
  -1  -2   7   47.07    1.84
  -1   2   7   48.22    1.99
  -1  -2   7   49.96    1.02
   1  -2  -6  437.59   10.48
   1   2  -6  435.25   10.45
  -1  -2   6  410.93    8.36
  -1  -2   6  430.38   10.16
  -1   2   6  435.29   10.39
   1  -2  -5   46.40    1.30
   1   2  -5   44.71    1.67
  -1   2   5   43.54    1.25
  -1   2   5   39.48    0.67
  -1  -2   5   44.56    1.63
  -1  -2   5   40.78    0.88
   1   2  -4 4098.26  127.43
   1  -2  -4 4135.16  127.47
  -1  -2   4 3741.50  111.73
  -1  -2   4 4062.40  125.13
  -1   2   4 3671.77  108.09
  -1   2   4 3965.72  121.28
   1   2  -3  234.99    5.12
   1  -2  -3  240.45    5.37
   1   2  -3  223.20    4.20
  -1   2   3  239.66    5.37
  -1  -2   3  219.41    4.06
  -1  -2   3  228.61    4.98
   1  -2  -2 4500.78  137.72
   1   2  -2 4491.52  137.44
   1  -2  -2 4813.12  150.45
   1   2  -2 4788.74  148.86
  -1   2   2 4830.65  150.53
  -1  -2   2 4893.78  151.75
   1   2  -1  122.66    2.49
   1   2   1   11.35    0.75
   1  -2   1   10.23    0.42
  -1  -2  -1   14.07    0.73
  -1   2  -1   11.54    0.65
   1   2   2 6387.90  215.99
   1  -2   2 6450.80  217.59
  -1  -2  -2 6406.61  216.74
  -1   2  -2 6540.48  221.53
   1  -2   3  120.99    2.84
   1   2   3  118.16    2.89
  -1   2  -3  121.95    2.84
  -1  -2  -3  115.41    2.80
   1   2   4  115.13    3.09
   1  -2   4  118.71    3.01
  -1   2  -4  113.46    2.95
  -1  -2  -4  113.34    2.53
   1  -2   5   26.93    1.38
   1   2   5   26.79    1.46
  -1   2  -5   26.35    1.38
  -1  -2  -5   27.44    1.44
   1   2   6   89.75    2.78
   1  -2   6   89.62    2.68
  -1  -2  -6   86.34    2.66
  -1   2  -6   88.47    2.64
   1  -2   7   25.49    1.13
   1   2   7   26.97    1.69
  -1   2  -7   25.13    1.57
  -1  -2  -7   24.61    1.61
   1  -2   8  103.61    3.58
   1   2   8  105.62    3.66
  -1   2  -8   98.68    3.39
  -1  -2  -8   98.86    3.51
   1  -2   9   60.12    2.09
   1   2   9   62.92    2.93
  -1  -2  -9   58.47    2.91
  -1   2  -9   61.00    2.87
   1   2  10    7.15    1.44
   1  -2  10    3.28    1.28
  -1   2 -10    4.02    1.34
  -1  -2 -10    5.50    1.42
   1   2  11    5.60    1.48
   1  -2  11    5.25    1.34
  -1   2 -11    5.56    1.44
  -1  -2 -11    4.93    1.51
   1   2  12    4.45    1.61
   1  -2  12    5.69    0.56
   1  -2  12    4.64    1.49
  -1   2 -12    3.60    1.55
  -1  -2 -12    4.27    1.02
   1   2  13    4.58    1.69
   1  -2  13    5.10    1.55
  -1  -2 -13    5.31    1.69
  -1   2 -13    4.96    1.63
   1   3 -14   29.27    2.80
   1  -3 -14   29.88    2.99
  -1   3  14   31.20    2.95
  -1  -3  14   27.54    2.61
   1   3 -13   13.32    2.15
   1  -3 -13   17.19    2.36
  -1   3  13   16.77    2.32
  -1  -3  13   18.46    2.09
   1  -3 -12   36.40    2.87
   1   3 -12   37.14    2.74
  -1   3  12   39.69    2.86
  -1  -3  12   39.04    2.63
   1   3 -11    6.36    1.53
   1  -3 -11    8.43    1.67
  -1  -3  11    6.94    1.44
  -1   3  11    9.47    1.63
   1  -3 -10  132.61    4.56
   1   3 -10  130.50    4.31
  -1  -3  10  114.23    2.34
  -1   3  10  130.94    4.35
  -1  -3  10  127.89    3.43
   1   3  -9   53.74    2.45
   1  -3  -9   53.70    2.57
  -1  -3   9   50.04    1.19
  -1  -3   9   52.49    2.41
  -1   3   9   54.07    2.59
   1   3  -8  374.22    9.56
   1  -3  -8  371.62    9.76
  -1   3   8  387.58    7.46
  -1   3   8  371.96    9.60
  -1  -3   8  362.40    9.20
  -1  -3   8  358.89    7.44
   1  -3  -7  105.33    3.12
   1   3  -7  102.67    2.99
  -1  -3   7  101.65    2.87
  -1   3   7   93.95    1.61
  -1   3   7  100.91    3.05
  -1  -3   7   96.90    1.92
   1  -3  -6  490.58   11.92
   1   3  -6  494.33   11.81
  -1  -3   6  492.03   10.23
  -1   3   6  517.14   10.16
  -1  -3   6  464.53   10.56
  -1   3   6  481.65   11.71
   1  -3  -5  468.69   10.69
   1   3  -5  477.99   10.75
  -1  -3   5  460.07   10.33
  -1   3   5  456.94   10.45
  -1   3   5  443.18    8.49
  -1  -3   5  448.09    8.99
   1  -3  -4 1319.25   33.75
   1   3  -4 1433.67   36.18
  -1  -3   4 1361.21   34.27
  -1   3   4 1258.25   29.63
  -1   3   4 1302.66   33.31
  -1  -3   4 1310.00   31.53
   1  -3  -3 1453.20   34.56
   1   3  -3 1461.02   35.09
   1   3  -3 1526.11   38.22
   1  -3  -3 1505.66   37.97
  -1   3   3 1415.62   33.62
  -1  -3   3 1432.12   34.96
  -1  -3   3 1519.40   37.93
  -1   3   3 1496.46   37.74
   1   3  -2 1078.96   24.65
   1  -3  -2 1008.49   22.29
   1  -3  -2 1089.88   25.26
   1   3  -2 1030.07   23.52
  -1  -3   2  964.42   21.75
  -1  -3   2  862.75   19.55
  -1   3   2  990.64   22.25
  -1   3   2 1118.30   25.93
   1  -3  -1  108.57    2.09
   1   3  -1  119.94    2.17
   1  -3   0   74.75    1.48
   1   3   0   76.57    1.51
  -1  -3   0   76.53    1.48
  -1   3   0   77.05    1.48
   1   3   1   75.40    1.78
   1  -3   1   75.32    1.63
  -1  -3  -1   76.22    1.72
  -1   3  -1   75.63    1.65
   1  -3   2  686.53   15.39
   1   3   2  697.87   15.83
  -1   3  -2  702.76   15.64
  -1  -3  -2  687.66   15.54
   1  -3   3  236.02    5.21
   1   3   3  242.79    5.44
  -1   3  -3  240.66    5.25
  -1  -3  -3  241.50    4.96
   1  -3   4  457.56   10.56
   1   3   4  455.51   10.18
  -1  -3  -4  464.97   10.33
  -1   3  -4  469.46   10.25
   1  -3   5  319.16    7.47
   1   3   5  312.19    7.42
  -1   3  -5  313.62    7.36
  -1  -3  -5  307.95    7.42
   1  -3   6   45.10    1.71
   1   3   6   44.35    1.82
  -1   3  -6   43.14    1.26
  -1  -3  -6   41.05    1.76
   1   3   7   15.35    1.40
   1  -3   7   15.72    0.88
  -1   3  -7   15.35    1.26
  -1  -3  -7   14.64    1.38
   1  -3   8   75.72    2.97
   1   3   8   83.83    3.20
  -1  -3  -8   82.26    3.14
  -1   3  -8   78.90    2.99
   1  -3   9   48.32    1.88
   1   3   9   49.22    2.72
  -1  -3  -9   49.49    2.70
  -1   3  -9   45.36    2.49
   1   3  10   65.26    3.10
   1  -3  10   63.59    2.86
  -1   3 -10   60.79    2.89
  -1  -3 -10   60.85    3.05
   1  -3  11    2.03    0.46
   1  -3  11    2.57    1.11
   1   3  11    1.44    1.26
  -1   3 -11    1.51    1.17
  -1  -3 -11    1.40    1.26
   1  -3  12    6.34    0.79
   1  -3  12    6.00    0.96
   1   3  12    5.52    1.07
  -1   3 -12    7.42    1.57
  -1  -3 -12    7.17    1.69
   1   3  13    7.11    1.86
   1  -3  13    5.25    1.65
  -1   3 -13    7.01    1.72
  -1  -3 -13    6.11    1.86
   1  -4 -14    4.22    1.82
   1   4 -14    3.20    1.63
  -1  -4  14    4.16    1.53
  -1   4  14    3.72    1.80
   1   4 -13    8.18    1.78
   1  -4 -13    7.13    1.99
  -1   4  13    9.31    1.92
  -1  -4  13    8.55    1.71
   1   4 -12   69.38    3.43
   1  -4 -12   68.73    3.68
  -1  -4  12   63.99    3.28
  -1   4  12   63.40    3.58
   1   4 -11   26.62    2.13
   1  -4 -11   27.04    2.32
  -1   4  11   24.46    2.24
  -1  -4  11   27.85    2.03
   1   4 -10    7.28    1.32
   1  -4 -10    7.76    1.51
  -1  -4  10    6.46    0.46
  -1   4  10    7.28    1.46
  -1  -4  10    8.78    1.25
   1  -4  -9   57.30    2.70
   1   4  -9   60.54    2.55
  -1   4   9   57.30    2.70
  -1  -4   9   55.39    1.38
  -1   4   9   51.96    0.98
  -1  -4   9   56.02    2.41
   1   4  -8  197.63    5.46
   1  -4  -8  203.98    5.79
  -1  -4   8  188.65    3.99
  -1  -4   8  193.02    5.31
  -1   4   8  202.58    3.83
  -1   4   8  203.44    4.94
   1   4  -7  218.60    5.37
   1  -4  -7  216.17    5.50
  -1  -4   7  207.83    4.18
  -1   4   7  217.28    5.48
  -1  -4   7  219.56    5.27
  -1   4   7  210.42    3.87
   1  -4  -6   72.10    2.40
   1   4  -6   75.21    2.24
  -1  -4   6   72.83    2.17
  -1  -4   6   70.82    1.42
  -1   4   6   71.12    2.32
  -1   4   6   66.70    1.23
   1   4  -5  161.45    3.79
   1  -4  -5  160.74    3.97
  -1  -4   5  160.87    3.20
  -1  -4   5  159.36    3.70
  -1   4   5  157.62    3.91
  -1   4   5  157.73    2.80
   1   4  -4  123.29    2.40
   1   4  -4  127.76    3.03
   1  -4  -4  129.94    3.33
  -1  -4   4  125.90    2.97
  -1   4   4  130.61    3.30
  -1   4   4  126.26    2.34
  -1  -4   4  120.91    2.59
   1   4  -3 2276.70   60.98
   1  -4  -3 2298.80   62.04
   1   4  -3 2305.14   62.88
   1  -4  -3 2301.06   60.81
  -1  -4   3 2249.43   61.33
  -1  -4   3 2238.18   60.08
  -1   4   3 2212.29   58.47
  -1   4   3 2307.06   62.77
   1  -4  -2  210.74    4.22
   1   4  -2  224.62    4.58
   1  -4  -2  209.63    4.33
   1   4  -2  214.02    4.20
  -1  -4   2  223.34    4.35
  -1   4   2  212.99    4.04
  -1   4   2  217.18    4.52
   1   4  -1 9033.98  329.30
   1   4  -1 9999.00  362.19
   1  -4  -1 9020.95  328.13
   1   4   0  965.79   21.60
   1  -4   0  955.80   21.04
  -1   4   0  961.55   21.16
  -1  -4   0  975.00   21.70
   1   4   1   48.80    1.32
   1  -4   1   48.16    1.17
  -1   4  -1   51.61    1.23
  -1  -4  -1   48.01    1.28
   1  -4   2   54.68    1.46
   1   4   2   55.89    1.59
  -1   4  -2   57.19    1.46
  -1  -4  -2   57.78    1.61
   1   4   3 1016.32   24.57
   1  -4   3 1012.28   24.23
  -1  -4  -3 1008.33   23.80
  -1   4  -3 1013.47   24.34
   1  -4   4  458.48   10.43
   1   4   4  464.99   10.81
  -1   4  -4  468.42   10.62
  -1  -4  -4  450.83    9.97
   1   4   5  331.52    8.07
   1  -4   5  334.36    7.86
  -1   4  -5  325.93    7.72
  -1  -4  -5  324.99    7.82
   1  -4   6   21.62    1.26
   1   4   6   20.68    1.38
  -1   4  -6   19.91    1.23
  -1  -4  -6   19.41    1.32
   1  -4   7    5.39    1.02
   1   4   7    5.37    1.15
  -1   4  -7    6.13    1.02
  -1  -4  -7    6.80    1.09
   1   4   8   44.58    1.76
   1  -4   8   43.72    2.20
  -1   4  -8   41.11    2.15
  -1  -4  -8   44.79    2.36
   1   4   9   56.33    3.03
   1  -4   9   50.90    2.64
  -1  -4  -9   52.38    2.87
  -1   4  -9   47.82    2.59
   1  -4  10    5.08    1.26
   1   4  10    7.23    1.48
   1  -4  10    6.17    0.59
  -1  -4 -10    4.68    1.49
  -1   4 -10    4.10    1.28
   1  -4  11    5.96    1.36
   1   4  11    7.42    1.57
   1  -4  11    5.63    0.79
  -1  -4 -11    5.39    1.55
  -1   4 -11    4.89    1.40
   1   4  12    7.70    1.80
   1  -4  12    7.72    1.53
   1  -4  12    6.27    0.80
  -1  -4 -12    6.84    1.80
  -1   4 -12    7.93    1.59
   1   4  13    9.77    1.95
   1  -4  13    6.88    1.67
  -1  -4 -13    5.71    1.94
  -1   4 -13    6.04    1.76
   1  -5 -14    7.93    2.09
   1   5 -14    5.27    1.82
  -1   5  14    6.40    2.03
  -1  -5  14    6.59    1.71
   1  -5 -13   19.99    2.49
   1   5 -13   15.98    2.17
  -1   5  13   21.83    1.69
  -1  -5  13   18.25    2.07
   1   5 -12   62.17    3.35
   1  -5 -12   67.79    3.64
  -1   5  12   65.91    3.66
  -1  -5  12   64.43    3.14
   1   5 -11   26.79    1.99
   1  -5 -11   27.98    1.57
  -1   5  11   26.33    2.26
  -1  -5  11   27.33    1.92
  -1  -5  11   22.17    0.80
   1   5 -10   77.31    3.05
   1  -5 -10   79.98    3.35
  -1   5  10   78.52    2.53
  -1  -5  10   67.58    1.65
  -1  -5  10   75.74    2.97
   1   5  -9   43.43    2.18
   1  -5  -9   42.18    2.36
  -1  -5   9   41.34    1.21
  -1   5   9   41.67    2.36
  -1   5   9   41.45    0.84
  -1  -5   9   45.90    1.57
   1   5  -8  116.20    3.51
   1  -5  -8  120.07    3.83
  -1  -5   8  112.46    2.53
  -1   5   8  112.27    2.13
  -1   5   8  121.45    3.81
  -1  -5   8  114.53    3.49
   1  -5  -7   54.64    2.15
   1   5  -7   55.18    1.97
  -1   5   7   55.04    1.65
  -1  -5   7   52.49    1.88
  -1   5   7   56.73    1.11
  -1  -5   7   55.85    1.38
   1   5  -6   17.77    1.13
   1  -5  -6   18.48    1.30
  -1   5   6   18.67    0.56
  -1   5   6   18.44    1.25
  -1  -5   6   17.23    0.61
  -1  -5   6   17.92    1.07
   1   5  -5   32.75    1.28
   1  -5  -5   33.77    1.48
  -1   5   5   33.94    1.46
  -1  -5   5   29.23    0.80
  -1   5   5   31.11    0.86
  -1  -5   5   32.66    1.21
   1   5  -4  502.40   10.89
   1  -5  -4  508.94   11.10
   1   5  -4  520.27   11.54
  -1   5   4  495.22   11.37
  -1   5   4  463.98    9.66
  -1  -5   4  480.15   10.18
  -1  -5   4  514.55   11.77
   1  -5  -3  658.79   14.30
   1   5  -3  663.87   14.45
   1  -5  -3  665.88   15.03
   1   5  -3  691.09   15.04
  -1   5   3  661.88   14.91
  -1  -5   3  655.46   14.34
  -1   5   3  642.04   13.93
  -1  -5   3  683.80   14.97
   1  -5  -2   53.76    1.25
   1   5  -2   56.04    1.19
   1   5  -2   55.12    1.36
   1  -5  -2   52.99    1.38
  -1   5   2   53.68    1.26
  -1  -5   2   56.31    1.40
  -1   5   2   54.35    1.67
   1  -5  -1  922.03   20.87
   1   5  -1  918.08   20.93
   1   5  -1  960.00   21.14
  -1  -5   1  903.10   20.60
  -1   5   1  916.32   20.78
   1   5   0    1.94    0.52
   1  -5   0    2.07    0.56
   1  -5   0    1.82    0.31
   1   5   0    2.26    0.31
  -1  -5   0    2.99    0.31
  -1   5   0    3.07    0.40
   1   5   1   15.93    0.71
   1  -5   1   16.18    0.75
  -1  -5  -1   16.50    0.69
  -1   5  -1   16.42    0.59
   1   5   2  523.91   11.48
   1  -5   2  532.13   11.38
  -1  -5  -2  527.39   11.56
  -1   5  -2  546.22   12.02
   1  -5   3  615.92   13.76
   1   5   3  634.40   14.43
  -1   5  -3  610.61   13.72
  -1  -5  -3  623.45   14.14
   1  -5   4  428.39    9.72
   1   5   4  437.85    9.60
  -1  -5  -4  438.93    9.64
  -1   5  -4  433.41    9.83
   1   5   5   67.44    2.34
   1  -5   5   68.32    2.13
  -1  -5  -5   65.64    2.30
  -1   5  -5   69.19    2.15
   1   5   6  110.03    3.39
   1  -5   6  106.60    3.07
  -1  -5  -6  111.16    3.37
  -1   5  -6  107.58    2.63
   1  -5   7   73.52    2.66
   1   5   7   71.83    2.24
  -1  -5  -7   71.30    2.80
  -1   5  -7   71.14    2.59
   1  -5   8  195.76    5.52
   1   5   8  193.23    5.90
  -1  -5  -8  195.39    5.83
  -1   5  -8  198.04    5.63
   1  -5   9  271.71    7.59
   1   5   9  277.25    8.09
   1  -5   9  242.65    5.77
  -1   5  -9  266.88    7.59
  -1  -5  -9  272.94    7.88
   1  -5  10   15.85    0.86
   1  -5  10   11.58    1.51
   1   5  10   15.12    1.80
  -1   5 -10   12.82    1.59
  -1  -5 -10   14.99    1.80
   1  -5  11    5.06    0.77
   1   5  11    4.87    0.94
   1  -5  11    4.16    0.80
  -1  -5 -11    6.73    1.51
  -1   5 -11    4.24    1.32
   1  -5  12    7.70    0.86
   1   5  12    9.68    1.88
   1  -5  12    7.95    1.55
  -1  -5 -12    8.32    1.84
  -1   5 -12    7.30    1.61
   1   5  13    0.90    1.42
   1  -5  13    1.36    1.17
  -1   5 -13    0.77    1.25
  -1  -5 -13    1.25    1.42
   1  -6 -14   23.61    2.84
   1   6 -14   24.61    2.47
  -1  -6  14   22.81    2.32
  -1   6  14   22.81    2.74
   1  -6 -13   24.32    2.55
   1   6 -13   22.35    2.20
  -1  -6  13   21.29    2.09
  -1   6  13   24.74    2.53
   1   6 -12   14.26    1.94
   1  -6 -12   16.37    2.20
  -1   6  12   18.28    2.20
  -1  -6  12   15.26    1.21
   1   6 -11    7.74    1.34
   1  -6 -11    5.63    1.55
  -1  -6  11    5.29    1.26
  -1   6  11    8.45    1.53
  -1  -6  11    5.25    0.52
   1   6 -10   52.80    2.57
   1  -6 -10   56.96    2.93
  -1   6  10   55.73    2.84
  -1  -6  10   49.54    2.40
  -1  -6  10   45.17    1.38
   1   6  -9   76.51    2.84
   1  -6  -9   82.76    3.20
  -1   6   9   69.67    1.55
  -1  -6   9   76.68    2.76
  -1   6   9   84.14    3.24
  -1  -6   9   67.90    1.61
   1  -6  -8   35.63    1.99
   1   6  -8   39.23    1.82
  -1  -6   8   36.05    1.15
  -1  -6   8   37.53    1.26
  -1   6   8   35.48    0.94
  -1   6   8   37.70    1.99
   1   6  -7   10.23    0.98
   1  -6  -7   11.15    1.17
  -1   6   7    9.37    0.42
  -1  -6   7   10.71    0.67
  -1  -6   7   12.84    0.94
  -1   6   7   10.10    1.15
   1  -6  -6   74.99    2.41
   1   6  -6   73.04    2.13
  -1   6   6   70.61    1.46
  -1   6   6   74.48    2.36
  -1  -6   6   69.57    1.55
  -1  -6   6   75.34    2.07
   1  -6  -5   49.79    1.74
   1   6  -5   52.59    1.61
  -1  -6   5   53.20    1.49
  -1   6   5   47.11    1.28
  -1   6   5   44.87    1.09
  -1  -6   5   48.24    1.21
   1   6  -4 1710.29   44.31
   1  -6  -4 1685.33   44.43
   1   6  -4 1727.23   44.58
  -1   6   4 1627.17   43.49
  -1  -6   4 1681.58   43.97
  -1   6   4 1588.34   40.86
  -1  -6   4 1588.28   41.70
   1  -6  -3  268.43    5.29
   1   6  -3  282.59    5.79
   1  -6  -3  274.78    5.86
   1   6  -3  279.16    5.54
  -1  -6   3  279.97    5.56
  -1   6   3  275.98    5.42
  -1   6   3  279.70    5.98
  -1  -6   3  269.43    5.54
   1  -6  -2   92.49    1.94
   1   6  -2   88.79    1.99
   1  -6  -2   93.05    1.95
   1  -6  -2   96.17    2.03
   1   6  -2   94.87    1.88
  -1   6   2   98.36    2.07
  -1   6   2   93.80    1.97
  -1  -6   2   92.42    2.11
   1  -6  -1  227.47    4.35
   1   6  -1  264.31    4.73
   1   6  -1  236.48    4.89
   1  -6  -1  246.45    4.60
  -1  -6   1  247.77    5.12
  -1   6   1  241.83    4.98
   1   6   0 1486.26   36.93
   1   6   0 1617.45   39.10
   1  -6   0 1635.02   39.83
   1  -6   0 1525.38   38.39
  -1  -6   0 1645.76   39.75
  -1   6   0 1639.60   39.77
   1  -6   1   25.82    0.80
   1   6   1   26.41    0.98
   1   6   1   27.41    1.02
   1  -6   1   22.12    0.69
  -1  -6  -1   27.14    0.80
  -1   6  -1   26.72    0.84
   1  -6   2  113.52    2.30
   1  -6   2   95.79    1.95
  -1  -6  -2  103.51    2.41
  -1   6  -2  114.02    2.32
   1  -6   3   44.83    1.57
   1   6   3   45.75    1.53
  -1   6  -3   46.48    1.34
  -1  -6  -3   46.21    1.51
   1  -6   4  159.51    3.74
   1   6   4  158.92    4.04
  -1  -6  -4  159.94    3.97
  -1   6  -4  162.54    3.81
   1   6   5   81.13    2.59
   1  -6   5   83.43    2.32
  -1  -6  -5   79.33    2.49
  -1   6  -5   80.32    2.30
   1   6   6   25.61    1.61
   1  -6   6   23.88    1.36
  -1  -6  -6   24.61    1.55
  -1   6  -6   21.68    1.34
   1  -6   7  390.78    9.81
   1   6   7  382.93   10.12
  -1   6  -7  379.82    9.70
  -1  -6  -7  366.87    8.87
   1  -6   8  254.98    5.96
   1   6   8  249.50    7.21
   1  -6   8  239.97    6.50
  -1  -6  -8  233.90    6.78
  -1   6  -8  225.65    6.34
   1  -6   9   37.85    2.17
   1  -6   9   44.73    1.51
   1   6   9   40.29    2.55
  -1   6  -9   34.27    1.53
  -1  -6  -9   40.32    2.55
   1   6  10   35.99    1.71
   1  -6  10   37.78    1.61
   1  -6  10   35.63    2.09
  -1  -6 -10   32.72    2.38
  -1   6 -10   33.39    2.09
   1   6  11    0.57    1.09
   1  -6  11    1.00    0.88
   1  -6  11    0.50    0.42
  -1  -6 -11    0.42    1.09
  -1   6 -11    0.00    0.94
   1  -6  12   24.40    1.19
   1  -6  12   32.58    2.34
   1   6  12   29.02    1.23
   1   6  12   29.36    2.76
  -1  -6 -12   32.75    1.90
  -1   6 -12   29.50    2.43
   1  -6  13    4.37    1.36
   1   6  13    3.10    1.72
  -1  -6 -13    3.33    1.67
  -1   6 -13    1.48    1.46
   1   7 -14   18.23    2.26
   1  -7 -14   19.93    2.66
  -1   7  14   19.05    2.59
  -1  -7  14   13.61    2.07
   1  -7 -13    2.99    1.67
   1   7 -13    2.18    1.38
  -1   7  13    4.08    1.67
  -1  -7  13    3.72    0.82
   1  -7 -12    5.98    1.53
   1   7 -12    3.79    1.32
  -1  -7  12    3.07    0.48
  -1   7  12    5.86    1.51
  -1  -7  12    5.62    1.23
   1   7 -11   10.60    1.42
   1  -7 -11   10.18    1.71
  -1   7  11   10.33    1.09
  -1  -7  11    7.01    0.61
  -1  -7  11   10.45    1.32
   1  -7 -10   87.68    2.82
   1   7 -10   83.75    3.22
  -1  -7  10   85.40    3.07
  -1   7  10   89.75    3.64
  -1  -7  10   73.96    2.01
   1  -7  -9   48.43    2.59
   1   7  -9   46.61    2.24
  -1  -7   9   47.63    2.20
  -1   7   9   43.70    1.07
  -1   7   9   47.61    1.84
  -1  -7   9   45.36    1.51
   1   7  -8   37.93    1.78
   1  -7  -8   36.57    2.03
  -1   7   8   35.03    1.99
  -1   7   8   35.28    0.92
  -1  -7   8   36.49    1.69
  -1  -7   8   35.69    1.25
   1  -7  -7   88.31    2.86
   1   7  -7   84.67    2.53
  -1  -7   7   82.51    2.43
  -1  -7   7   82.41    1.88
  -1   7   7   85.13    1.76
  -1   7   7   86.19    2.84
   1  -7  -6   29.94    1.53
   1   7  -6   30.32    1.61
  -1  -7   6   29.15    1.23
  -1  -7   6   31.12    1.15
  -1   7   6   29.00    1.53
  -1   7   6   29.59    0.88
   1   7  -5  248.86    5.83
   1  -7  -5  246.37    5.79
  -1   7   5  234.99    4.58
  -1  -7   5  242.73    5.31
  -1  -7   5  238.21    5.25
  -1   7   5  243.46    5.69
   1  -7  -4 1645.07   43.01
   1  -7  -4 1674.93   44.46
   1   7  -4 1759.14   45.46
   1   7  -4 1746.43   45.29
  -1  -7   4 1708.08   44.56
  -1  -7   4 1641.71   42.91
  -1   7   4 1663.64   44.12
  -1   7   4 1619.44   41.45
   1  -7  -3  138.82    3.07
   1   7  -3  139.24    2.70
   1  -7  -3  134.43    2.76
   1   7  -3  134.14    2.93
  -1   7   3  135.37    2.80
  -1  -7   3  143.49    2.97
  -1   7   3  139.97    3.09
  -1  -7   3  131.84    2.93
   1  -7  -2   79.59    1.71
   1   7  -2   81.47    1.57
   1   7  -2   75.13    1.82
   1  -7  -2   75.72    1.72
  -1   7   2   82.39    1.99
  -1   7   2   74.65    1.76
  -1  -7   2   78.71    1.92
   1  -7  -1   38.02    0.86
   1  -7  -1   35.26    1.17
   1   7  -1   42.89    0.96
  -1   7   1   38.98    1.28
  -1  -7   1   40.52    1.40
   1  -7   0   89.48    2.15
   1   7   0   81.72    1.69
   1  -7   0   94.18    1.78
   1   7   0   94.24    1.80
  -1   7   0   95.98    1.78
  -1  -7   0   98.86    1.86
  -1   7   0   91.61    2.26
   1  -7   1  138.87    3.10
   1   7   1  141.02    2.74
   1  -7   1  141.25    2.55
   1   7   1  134.92    2.95
  -1   7  -1  142.36    2.70
  -1  -7  -1  144.01    2.76
   1  -7   2  125.13    2.64
   1   7   2  123.73    2.72
   1  -7   2  121.32    2.80
   1   7   2  122.89    2.70
  -1   7  -2  128.43    2.51
  -1  -7  -2  123.96    2.66
   1  -7   3  142.28    3.03
   1   7   3  133.51    3.22
   1  -7   3  136.67    3.22
  -1  -7  -3  133.28    3.18
  -1   7  -3  139.06    3.01
   1  -7   4   95.10    2.47
   1   7   4  108.02    3.01
   1  -7   4  107.42    2.70
  -1   7  -4   93.45    2.45
  -1  -7  -4  103.09    2.87
   1  -7   5   35.11    1.46
   1  -7   5   44.02    1.48
   1   7   5   36.45    1.76
  -1  -7  -5   35.90    1.67
  -1   7  -5   36.01    1.82
   1  -7   6  404.43    9.24
   1  -7   6  397.38    9.54
   1   7   6  403.24   10.06
  -1   7  -6  386.01    9.33
  -1  -7  -6  393.79    9.70
   1   7   7  125.94    4.08
   1  -7   7  128.12    3.70
   1  -7   7  145.60    3.97
  -1  -7  -7  130.82    3.97
  -1   7  -7  127.72    3.66
   1  -7   8   82.87    3.01
   1  -7   8   98.03    2.61
   1   7   8   92.45    3.60
  -1  -7  -8   92.24    3.49
  -1   7  -8   88.72    3.03
   1  -7   9   43.60    2.18
   1  -7   9   45.46    1.90
   1   7   9   43.56    2.53
  -1   7  -9   41.72    2.20
  -1  -7  -9   40.73    1.78
   1  -7  10   18.21    1.25
   1  -7  10   17.21    1.57
   1   7  10   15.98    1.92
  -1  -7 -10   15.68    1.90
  -1   7 -10   16.48    1.59
   1  -7  11    3.87    1.23
   1  -7  11    4.68    0.65
   1   7  11    3.78    1.53
  -1   7 -11    3.85    1.28
  -1  -7 -11    5.23    1.55
   1  -7  12    6.04    1.44
   1   7  12    6.94    1.82
   1  -7  12    4.25    0.71
  -1  -7 -12    5.86    1.13
  -1   7 -12    5.17    1.49
   1   7  13   14.39    2.36
   1  -7  13   13.22    1.23
  -1   7 -13   10.41    1.97
  -1  -7 -13   13.11    2.30
   1  -8 -14   12.96    1.55
   1   8 -14   12.36    1.97
  -1  -8  14   12.19    1.84
  -1   8  14   13.66    2.41
   1   8 -13   14.55    1.88
   1  -8 -13   14.51    2.26
  -1   8  13   13.34    2.30
  -1  -8  13   14.74    1.78
   1   8 -12   29.42    2.09
   1  -8 -12   28.46    2.49
  -1   8  12   30.61    2.47
  -1  -8  12   26.30    1.97
  -1  -8  12   22.14    1.03
   1   8 -11   44.25    2.47
   1  -8 -11   49.81    2.95
  -1   8  11   53.20    2.89
  -1  -8  11   46.30    1.74
   1   8 -10   11.56    1.42
   1  -8 -10   15.58    1.76
  -1  -8  10    9.79    0.80
  -1  -8  10   11.12    1.32
  -1   8  10   13.43    1.71
   1  -8  -9  171.24    5.35
   1   8  -9  161.39    4.71
  -1  -8   9  153.04    3.76
  -1   8   9  167.28    5.31
  -1  -8   9  152.52    4.45
  -1   8   9  153.42    3.28
   1   8  -8   75.80    2.55
   1  -8  -8   80.55    2.95
  -1  -8   8   78.87    2.47
  -1  -8   8   71.99    1.80
  -1   8   8   75.36    1.69
  -1   8   8   82.70    2.32
   1   8  -7   50.27    1.76
   1  -8  -7   51.40    2.11
  -1  -8   7   49.89    1.72
  -1  -8   7   48.45    1.32
  -1   8   7   46.74    1.23
  -1   8   7   52.02    1.61
   1   8  -6   80.88    2.20
   1  -8  -6   84.67    2.61
  -1  -8   6   81.11    2.15
  -1   8   6   80.76    1.84
  -1   8   6   84.37    2.57
  -1  -8   6   78.08    1.88
   1   8  -5  352.93    7.57
   1  -8  -5  340.78    8.07
   1   8  -5  337.79    7.84
  -1   8   5  345.92    7.34
  -1   8   5  334.11    7.86
  -1  -8   5  332.54    7.32
  -1  -8   5  331.43    7.21
   1  -8  -4  161.83    3.87
   1   8  -4  165.13    3.49
   1  -8  -4  167.33    3.76
   1   8  -4  168.54    3.68
  -1   8   4  161.78    3.37
  -1  -8   4  164.32    3.64
  -1  -8   4  162.25    3.68
  -1   8   4  155.20    3.78
   1  -8  -3  144.16    3.16
   1   8  -3  143.15    2.93
   1   8  -3  137.44    3.12
   1  -8  -3  138.49    2.95
  -1  -8   3  140.08    3.14
  -1   8   3  142.59    3.14
  -1  -8   3  136.88    2.61
  -1   8   3  138.22    2.95
   1   8  -2  409.58    7.86
   1  -8  -2  383.92    8.16
   1   8  -2  399.08    7.67
   1   8  -2  380.24    8.15
   1  -8  -2  400.02    8.15
  -1   8   2  394.75    8.32
  -1   8   2  425.22    8.61
  -1  -8   2  392.34    8.45
   1   8  -1  298.71    5.31
   1   8  -1  273.36    5.77
   1  -8  -1  279.20    5.21
   1  -8  -1  269.77    5.67
  -1   8   1  280.77    5.88
  -1  -8   1  278.17    5.54
   1  -8   0  579.31   12.86
   1   8   0  646.11   13.13
   1   8   0  575.14   12.71
   1  -8   0  621.21   12.65
  -1  -8   0  647.45   13.11
  -1   8   0  581.54   12.86
  -1  -8   0  585.87   13.01
   1   8   1  166.87    3.18
   1   8   1  160.59    3.58
   1  -8   1  160.05    2.99
   1  -8   1  144.11    2.97
  -1  -8  -1  171.72    3.47
  -1   8  -1  161.81    2.99
   1   8   2  225.69    4.71
   1  -8   2  226.25    5.00
   1   8   2  222.42    4.79
   1  -8   2  240.03    4.77
  -1   8  -2  242.17    4.81
  -1  -8  -2  234.64    4.81
   1  -8   3   67.90    1.95
   1  -8   3   57.73    1.44
   1   8   3   65.62    2.01
   1   8   3   63.42    1.80
  -1  -8  -3   66.43    1.94
  -1   8  -3   66.47    1.65
   1  -8   4  881.96   21.29
   1  -8   4  926.44   22.29
   1   8   4  880.96   22.00
  -1  -8  -4  876.76   21.77
  -1   8  -4  881.11   21.39
   1  -8   5  426.55    9.97
   1  -8   5  424.17    9.77
   1   8   5  415.91   10.27
  -1  -8  -5  401.71    9.85
  -1   8  -5  423.13    9.93
   1   8   6  152.38    4.41
   1  -8   6  149.41    3.64
   1  -8   6  154.76    3.97
  -1   8  -6  154.57    3.97
  -1  -8  -6  150.54    4.18
   1  -8   7   50.25    1.99
   1  -8   7   51.61    1.74
   1   8   7   51.82    2.34
  -1  -8  -7   51.19    2.30
  -1   8  -7   49.31    1.95
   1  -8   8    8.84    0.82
   1  -8   8    7.51    1.11
   1   8   8    8.09    1.42
  -1   8  -8    7.24    1.09
  -1  -8  -8    9.31    1.36
   1  -8   9   17.00    1.53
   1   8   9   17.61    1.92
   1  -8   9   21.93    1.13
  -1   8  -9   17.10    1.53
  -1  -8  -9   17.02    1.90
   1  -8  10   10.79    0.86
   1   8  10   13.17    0.88
   1   8  10    8.82    1.69
   1  -8  10    6.50    1.34
  -1   8 -10    6.94    1.38
  -1  -8 -10    7.78    1.67
   1  -8  11   47.70    1.82
   1   8  11   62.63    3.35
   1  -8  11   57.73    2.74
   1   8  11   54.41    1.61
  -1   8 -11   52.76    2.82
  -1  -8 -11   61.43    3.30
   1   8  12   23.52    2.55
   1  -8  12   19.74    1.99
   1  -8  12   18.07    1.15
  -1  -8 -12   24.42    2.53
  -1   8 -12   22.16    2.13
   1   8  13   13.51    1.57
   1  -8  13   14.53    1.86
  -1  -8 -13   14.76    2.32
  -1   8 -13   11.79    1.94
   1   9 -14    5.73    1.65
   1  -9 -14    7.34    2.05
  -1   9  14    5.96    2.01
  -1  -9  14    4.33    1.49
   1   9 -13   14.66    1.92
   1  -9 -13   17.69    2.40
  -1   9  13   20.68    2.43
  -1  -9  13   14.07    1.82
   1  -9 -12   11.90    1.82
   1   9 -12    8.38    1.46
  -1   9  12   12.48    1.80
  -1  -9  12    6.11    0.71
  -1  -9  12    7.40    1.38
   1   9 -11    7.46    1.26
   1  -9 -11    8.36    1.59
  -1  -9  11    5.79    1.17
  -1  -9  11    4.89    0.54
  -1   9  11    7.92    1.59
   1   9 -10   12.57    1.44
   1  -9 -10   15.14    1.78
  -1  -9  10   14.49    1.32
  -1   9  10   12.25    0.59
  -1  -9  10   10.52    0.73
  -1   9  10   16.44    1.21
   1   9  -9   48.55    2.24
   1  -9  -9   58.72    2.76
  -1  -9   9   53.39    2.24
  -1   9   9   60.10    2.84
  -1   9   9   46.07    1.32
  -1  -9   9   47.24    1.49
   1  -9  -8   36.93    2.09
   1   9  -8   34.75    1.72
  -1   9   8   34.75    1.11
  -1  -9   8   37.66    1.67
  -1  -9   8   34.34    1.48
  -1   9   8   37.16    2.13
   1   9  -7   43.37    1.99
   1  -9  -7   46.07    1.99
  -1   9   7   44.62    1.97
  -1   9   7   43.85    1.09
  -1  -9   7   43.06    1.53
  -1  -9   7   40.65    1.55
   1  -9  -6  139.01    3.74
   1   9  -6  137.47    3.33
  -1  -9   6  139.41    3.32
  -1   9   6  136.53    3.07
  -1   9   6  144.09    3.83
  -1  -9   6  133.53    3.09
   1  -9  -5  351.71    8.18
   1   9  -5  336.79    7.72
   1   9  -5  344.33    7.59
  -1  -9   5  329.26    7.28
  -1   9   5  343.29    8.01
  -1  -9   5  336.20    7.34
  -1   9   5  341.57    7.47
   1   9  -4  120.68    2.76
   1  -9  -4  112.65    2.57
   1  -9  -4  116.09    2.89
   1   9  -4  117.56    2.84
  -1   9   4  111.66    2.47
  -1   9   4  119.21    2.93
  -1  -9   4  112.94    2.76
  -1  -9   4  121.62    2.74
   1  -9  -3  513.17   11.38
   1   9  -3  560.07   11.73
   1  -9  -3  535.94   11.81
   1   9  -3  541.54   12.15
  -1   9   3  533.03   11.77
  -1  -9   3  542.46   12.15
  -1   9   3  521.13   11.44
   1   9  -2   82.32    2.17
   1   9  -2   88.74    1.59
   1  -9  -2   86.38    2.11
   1  -9  -2   92.07    2.13
   1   9  -2   84.27    1.49
  -1  -9   2   85.94    2.24
  -1   9   2   85.54    2.15
   1   9  -1   37.99    0.71
   1  -9  -1   37.58    1.26
   1   9  -1   38.58    1.32
   1  -9  -1   37.14    0.80
  -1  -9   1   41.59    1.42
  -1   9   1   39.71    1.36
   1   9   0   31.66    0.75
   1  -9   0   30.59    0.79
   1   9   0   30.09    1.21
   1  -9   0   28.59    0.86
  -1  -9   0   33.65    0.79
  -1  -9   0   28.79    1.23
  -1   9   0   29.94    0.92
   1  -9   1  418.98    9.37
   1  -9   1  448.51    8.84
   1   9   1  418.36    9.28
   1   9   1  437.78    8.89
  -1   9  -1  457.33    9.10
  -1  -9  -1  448.11    9.28
   1   9   2   28.71    1.03
   1  -9   2   29.88    0.94
   1   9   2   30.09    1.23
   1  -9   2   29.00    1.32
  -1   9  -2   28.92    0.96
  -1  -9  -2   29.27    1.00
   1  -9   3  395.86    9.03
   1   9   3  410.33    9.05
   1  -9   3  370.85    7.92
   1   9   3  391.55    8.93
  -1  -9  -3  397.61    8.95
  -1   9  -3  398.45    8.45
   1  -9   4  585.22   13.95
   1  -9   4  575.33   13.72
   1   9   4  594.95   14.30
   1   9   4  591.58   13.59
  -1  -9  -4  577.49   13.78
  -1   9  -4  564.73   13.53
   1  -9   5  334.97    7.76
   1   9   5  339.57    8.36
   1   9   5  360.98    8.01
   1  -9   5  356.71    8.26
  -1   9  -5  335.41    8.26
  -1  -9  -5  339.17    8.28
   1   9   6   24.36    1.00
   1  -9   6   26.05    1.26
   1   9   6   23.90    1.55
   1  -9   6   26.54    1.26
  -1  -9  -6   24.47    1.51
  -1   9  -6   26.22    1.61
   1  -9   7   63.82    2.40
   1   9   7   62.92    1.72
   1   9   7   65.89    2.68
   1  -9   7   63.90    2.22
  -1   9  -7   62.36    2.20
  -1  -9  -7   62.58    2.55
   1  -9   8   10.14    1.19
   1   9   8   10.68    1.49
   1   9   8   13.88    0.98
   1  -9   8   13.72    0.98
  -1  -9  -8   11.12    1.44
  -1   9  -8    9.62    1.15
   1   9   9   75.21    3.22
   1  -9   9   73.44    2.20
   1   9   9   71.14    1.90
   1  -9   9   72.58    2.72
  -1  -9  -9   73.06    3.14
  -1   9  -9   70.68    2.76
   1   9  10   57.29    3.09
   1   9  10   52.25    1.57
   1  -9  10   56.29    2.53
   1  -9  10   58.34    1.94
  -1  -9 -10   55.31    2.97
  -1   9 -10   53.80    2.55
   1  -9  11    6.04    0.82
   1   9  11    6.63    1.11
   1  -9  11    7.82    1.30
  -1   9 -11    5.27    1.38
  -1  -9 -11    5.14    1.71
   1  -9  12   47.19    2.66
   1  -9  12   35.05    1.65
   1   9  12   50.62    3.32
  -1   9 -12   41.22    2.72
  -1  -9 -12   49.14    3.30
   1   9  13    2.84    1.67
   1  -9  13    2.49    1.21
  -1  -9 -13    1.46    1.61
  -1   9 -13    2.07    1.30
   1  10 -13   38.12    2.63
   1 -10 -13   47.32    3.24
  -1  10  13   42.60    2.26
  -1 -10  13   37.99    2.47
   1  10 -12    8.41    1.34
   1 -10 -12    8.16    1.07
  -1  10  12   10.43    1.69
  -1 -10  12    5.81    0.56
  -1 -10  12    6.50    1.25
   1  10 -11    4.73    1.11
   1 -10 -11    4.98    1.46
  -1 -10  11    3.51    0.67
  -1 -10  11    4.14    1.03
  -1  10  11    4.85    1.42
   1 -10 -10  123.23    4.54
   1  10 -10  112.33    3.76
  -1  10  10  124.59    4.54
  -1  10  10  100.35    2.43
  -1 -10  10  110.97    3.58
   1 -10  -9   34.84    2.24
   1  10  -9   32.45    1.74
  -1 -10   9   33.90    1.46
  -1 -10   9   30.20    1.65
  -1  10   9   29.71    1.05
  -1  10   9   33.56    1.55
   1  10  -8  110.09    3.76
   1 -10  -8  118.08    3.87
  -1  10   8  114.72    3.85
  -1 -10   8  109.88    2.82
  -1 -10   8  105.41    3.10
  -1  10   8  108.17    2.43
   1 -10  -7   10.54    1.19
   1  10  -7    8.09    0.90
  -1  10   7    9.54    1.19
  -1 -10   7    8.41    0.84
  -1  10   7    9.20    0.71
  -1 -10   7   10.10    0.73
   1 -10  -6  105.29    3.09
   1  10  -6  109.32    2.70
  -1 -10   6  108.76    2.95
  -1  10   6  105.68    3.07
  -1  10   6  105.72    2.36
  -1 -10   6  106.16    2.93
   1  10  -5  204.21    4.66
   1 -10  -5  203.04    4.91
   1  10  -5  196.98    4.50
  -1  10   5  195.70    4.18
  -1 -10   5  189.26    4.37
  -1  10   5  202.79    4.81
  -1 -10   5  198.25    4.24
   1 -10  -4  471.18   10.48
   1  10  -4  482.03   10.16
   1 -10  -4  475.23   10.77
   1  10  -4  478.08   10.92
  -1  10   4  465.59   10.71
  -1 -10   4  465.87   10.64
  -1  10   4  460.26   10.18
  -1 -10   4  490.08   10.58
   1  10  -3  310.31    6.13
   1 -10  -3  303.29    6.50
   1 -10  -3  304.44    6.69
   1  10  -3  306.55    6.88
  -1 -10   3  301.55    6.82
  -1  10   3  301.45    6.59
  -1  10   3  308.03    6.59
   1  10  -2  198.80    3.51
   1  10  -2  207.72    3.64
   1 -10  -2  200.72    4.47
   1 -10  -2  202.10    4.02
   1  10  -2  202.31    4.60
  -1  10   2  200.93    4.47
  -1 -10   2  205.07    4.66
   1 -10  -1  611.07   12.78
   1 -10  -1  644.09   13.47
   1 -10  -1  589.43   13.36
   1  10  -1  577.74   13.17
   1  10  -1  625.68   12.27
  -1 -10   1  599.67   13.70
  -1  10   1  599.71   13.53
   1 -10   0  546.43   12.38
   1  10   0  524.58   11.92
   1 -10   0  591.06   11.88
   1  10   0  566.89   11.40
  -1 -10   0  590.68   11.83
  -1 -10   0  539.66   12.32
  -1  10   0  539.87   12.27
   1  10   1 1147.80   26.72
   1 -10   1 1126.51   25.78
   1  10   1 1045.69   25.13
   1 -10   1 1060.88   25.55
  -1  10  -1 1084.50   26.01
  -1  10  -1 1128.96   25.72
  -1 -10  -1 1171.62   27.21
   1 -10   2  193.21    4.70
   1  10   2  193.07    4.02
   1  10   2  213.23    4.45
   1 -10   2  202.48    4.02
  -1 -10  -2  214.96    4.47
  -1  10  -2  198.42    3.95
   1 -10   3   46.11    1.71
   1  10   3   45.42    1.55
   1 -10   3   36.30    1.09
  -1 -10  -3   42.16    1.49
  -1  10  -3   34.90    1.07
   1 -10   4  453.32   10.06
   1  10   4  442.97   10.58
   1  10   4  457.96   10.43
   1 -10   4  442.86   10.43
  -1 -10  -4  457.79   10.71
  -1  10  -4  451.79   10.02
   1  10   5   14.97    0.86
   1 -10   5   13.03    0.98
   1  10   5   12.34    1.13
   1 -10   5   12.13    0.84
  -1  10  -5   12.11    0.80
  -1 -10  -5   12.23    1.09
   1 -10   6   48.09    1.61
   1 -10   6   44.37    2.07
   1  10   6   45.56    1.99
   1  10   6   44.67    1.42
  -1  10  -6   44.98    1.94
  -1 -10  -6   43.81    1.90
   1 -10   7   11.75    1.05
   1  10   7   12.59    0.77
   1  10   7   12.27    0.90
   1 -10   7   13.47    0.98
  -1 -10  -7   11.65    1.32
  -1  10  -7   12.96    1.05
   1  10   8   26.05    1.00
   1 -10   8   25.01    1.46
   1 -10   8   24.51    1.26
   1  10   8   25.97    1.82
  -1 -10  -8   26.49    1.78
  -1  10  -8   23.17    1.44
   1 -10   9   18.02    1.42
   1 -10   9   19.76    1.15
   1  10   9   17.80    1.84
   1  10   9   20.37    0.92
  -1  10  -9   15.52    1.44
  -1 -10  -9   19.43    1.82
   1  10  10   62.50    2.15
   1 -10  10   56.48    2.51
   1  10  10   59.51    3.18
   1 -10  10   56.94    2.05
  -1  10 -10   55.33    2.61
  -1 -10 -10   63.36    3.18
   1  10  11    9.49    1.82
   1  10  11    8.05    0.65
   1 -10  11    7.97    0.86
   1 -10  11    8.93    1.36
  -1 -10 -11    8.97    1.80
  -1  10 -11    7.03    1.40
   1 -10  12   37.09    2.61
   1 -10  12   36.05    1.69
   1  10  12   49.24    3.41
  -1 -10 -12   49.75    3.35
  -1  10 -12   39.71    2.66
   1 -10  13    3.79    1.30
   1  10  13    4.94    1.78
  -1 -10 -13    3.91    1.74
  -1  10 -13    2.84    1.38
   1 -11 -13   10.68    2.11
   1  11 -13    9.72    1.59
  -1  11  13   10.27    2.05
  -1 -11  13    8.59    1.48
   1 -11 -12    2.43    1.30
   1  11 -12    1.76    0.98
  -1  11  12    3.28    1.30
  -1 -11  12    0.75    0.57
  -1 -11  12    1.69    0.92
   1  11 -11   27.21    1.76
   1 -11 -11   30.70    2.26
  -1  11  11   21.89    0.86
  -1  11  11   29.94    2.26
  -1 -11  11   21.62    1.05
  -1 -11  11   25.18    1.71
   1  11 -10   13.51    1.80
   1 -11 -10   17.80    1.88
  -1 -11  10   17.98    1.72
  -1 -11  10   12.46    0.88
  -1  11  10   20.07    1.90
   1  11  -9   15.93    1.36
   1 -11  -9   20.64    1.80
  -1 -11   9   16.64    0.98
  -1  11   9   18.55    0.90
  -1 -11   9   17.19    1.30
  -1  11   9   20.12    1.84
   1  11  -8   84.37    2.66
   1 -11  -8   87.84    3.26
  -1  11   8   85.69    2.26
  -1 -11   8   84.88    2.34
  -1  11   8   88.14    3.24
  -1 -11   8   84.39    2.59
   1  11  -7   11.40    0.90
   1 -11  -7   12.04    1.23
  -1 -11   7   11.21    0.84
  -1 -11   7   10.83    0.86
  -1  11   7   12.23    0.82
  -1  11   7   12.29    1.26
   1  11  -6   81.84    2.11
   1 -11  -6   84.23    2.61
  -1 -11   6   80.13    2.32
  -1  11   6   85.13    2.01
  -1 -11   6   81.38    2.20
  -1  11   6   84.35    2.63
   1  11  -5  118.61    2.89
   1  11  -5  108.40    2.40
   1 -11  -5  111.39    2.95
  -1  11   5  113.46    2.86
  -1  11   5  111.08    2.99
  -1 -11   5  107.96    2.64
  -1 -11   5  112.08    2.80
   1 -11  -4  195.24    4.43
   1  11  -4  204.97    4.18
   1  11  -4  202.25    4.71
   1 -11  -4  195.30    4.66
  -1 -11   4  210.51    4.06
  -1 -11   4  197.31    4.56
  -1  11   4  196.96    4.48
  -1  11   4  188.78    4.52
   1 -11  -3   88.01    2.26
   1 -11  -3   87.59    2.09
   1  11  -3   84.44    2.36
   1  11  -3   83.39    1.69
  -1  11   3   88.31    2.09
  -1 -11   3   82.89    2.36
  -1  11   3   87.18    2.28
   1  11  -2   65.72    1.61
   1 -11  -2   63.09    1.84
   1  11  -2   61.92    1.07
   1 -11  -2   63.04    1.61
   1  11  -2   59.28    1.05
  -1  11   2   67.58    1.92
  -1 -11   2   66.98    2.03
   1 -11  -1   23.50    0.77
   1 -11  -1   23.31    0.86
   1  11  -1   25.72    0.92
   1 -11  -1   22.08    0.80
  -1 -11   1   28.12    1.34
  -1  11   1   30.24    1.34
   1 -11   0  654.73   13.65
   1  11   0  688.83   14.49
   1 -11   0  672.55   14.07
   1 -11   0  638.19   15.03
   1  11   0  649.08   15.22
  -1 -11   0  691.03   14.45
  -1  11   0  645.91   15.24
  -1 -11   0  630.14   14.34
   1 -11   1  154.03    2.82
   1  11   1  149.43    3.20
   1  11   1  145.83    3.72
   1 -11   1  142.07    3.68
  -1 -11  -1  143.99    3.01
  -1  11  -1  151.23    2.72
  -1  11  -1  165.32    4.16
   1 -11   2 1272.24   30.76
   1 -11   2 1249.68   32.27
   1  11   2 1243.84   31.93
   1  11   2 1226.68   31.47
  -1  11  -2 1331.25   32.03
  -1 -11  -2 1308.08   32.81
   1 -11   3   66.77    1.69
   1  11   3   72.54    2.11
   1 -11   3   71.31    2.24
   1  11   3   72.43    1.99
  -1  11  -3   69.40    1.53
  -1 -11  -3   72.18    1.94
   1  11   4  126.36    3.28
   1 -11   4  113.27    2.61
   1 -11   4  120.51    3.33
   1  11   4  120.22    3.24
  -1 -11  -4  119.53    3.14
  -1  11  -4  114.53    2.97
   1 -11   5   15.73    0.84
   1 -11   5   16.65    1.11
   1  11   5   18.21    0.94
  -1 -11  -5   15.52    1.11
  -1  11  -5   15.08    0.84
   1  11   6  194.18    5.19
   1 -11   6  195.26    4.68
   1  11   6  186.44    4.39
   1 -11   6  190.58    4.77
  -1  11  -6  188.99    4.94
  -1 -11  -6  185.10    4.93
   1 -11   7   13.63    1.05
   1 -11   7   13.99    1.05
   1  11   7   14.26    0.84
   1  11   7   13.95    1.44
  -1 -11  -7   14.80    1.36
  -1  11  -7   12.65    1.03
   1  11   8    2.05    0.98
   1  11   8    2.03    0.67
   1 -11   8    2.03    0.69
   1 -11   8    2.15    0.86
  -1 -11  -8    1.67    0.96
  -1  11  -8    2.01    0.98
   1 -11   9   16.73    1.11
   1 -11   9   16.62    1.32
   1  11   9   17.67    0.88
   1  11   9   15.52    1.72
  -1 -11  -9   17.73    1.71
  -1  11  -9   16.00    1.72
   1 -11  10    4.70    1.19
   1  11  10    9.08    1.65
   1 -11  10    7.38    0.96
   1  11  10    9.72    0.75
  -1 -11 -10    8.38    1.61
  -1  11 -10    6.23    1.23
   1 -11  11    7.03    0.86
   1  11  11    8.16    0.90
   1 -11  11    6.23    1.30
   1  11  11    8.43    1.78
  -1 -11 -11    9.20    1.72
  -1  11 -11    6.75    1.34
   1 -11  12    6.46    0.92
   1 -11  12    7.26    1.49
   1  11  12    9.72    2.03
  -1 -11 -12    9.66    2.03
  -1  11 -12    6.61    1.51
   1  12 -13    9.66    1.57
   1 -12 -13   13.78    2.15
  -1  12  13   12.86    2.13
  -1 -12  13   11.65    1.49
   1 -12 -12   15.35    1.97
   1  12 -12   13.01    1.46
  -1  12  12   12.88    1.26
  -1 -12  12   11.00    1.00
  -1 -12  12   12.19    1.36
   1  12 -11   22.58    1.74
   1 -12 -11   30.49    2.38
  -1  12  11   28.94    2.38
  -1 -12  11   25.97    2.13
   1 -12 -10   32.95    2.34
   1  12 -10   30.55    1.74
  -1 -12  10   28.94    1.26
  -1  12  10   33.79    2.30
  -1 -12  10   29.17    1.71
   1 -12  -9  117.64    4.04
   1  12  -9  105.35    3.33
  -1  12   9  114.05    4.04
  -1  12   9  103.69    2.49
  -1 -12   9  111.66    3.33
  -1 -12   9  104.26    3.16
   1 -12  -8   72.23    2.82
   1  12  -8   64.80    2.22
  -1 -12   8   67.42    2.18
  -1  12   8   74.36    2.89
  -1  12   8   67.79    2.01
  -1 -12   8   67.81    2.05
   1  12  -7   73.92    2.17
   1 -12  -7   77.05    2.66
  -1 -12   7   74.69    2.40
  -1  12   7   80.13    2.72
  -1 -12   7   73.02    2.13
  -1  12   7   74.92    1.90
   1  12  -6   13.59    0.98
   1 -12  -6   14.51    1.15
  -1  12   6   13.49    1.13
  -1  12   6   13.51    0.98
  -1 -12   6   13.09    0.75
  -1 -12   6   13.38    0.94
   1  12  -5  151.69    3.76
   1  12  -5  149.26    3.41
   1 -12  -5  149.47    3.70
  -1 -12   5  144.76    3.05
  -1 -12   5  152.23    3.70
  -1  12   5  148.26    3.39
  -1  12   5  149.84    3.76
   1  12  -4  100.12    2.70
   1 -12  -4   99.83    2.47
   1 -12  -4   94.83    2.40
   1  12  -4   95.88    2.05
  -1 -12   4  101.79    2.68
  -1  12   4   96.73    2.41
  -1  12   4   94.50    2.38
   1  12  -3   38.22    1.49
   1 -12  -3   36.99    1.09
   1  12  -3   37.51    0.88
   1 -12  -3   38.33    1.34
  -1  12   3   36.64    1.11
  -1  12   3   37.53    1.34
  -1 -12   3   37.55    1.46
   1 -12  -2  213.12    4.77
   1 -12  -2  220.67    4.45
   1  12  -2  205.49    4.77
   1  12  -2  193.92    3.18
   1  12  -2  207.73    3.37
  -1  12   2  217.87    4.87
  -1 -12   2  211.99    4.91
   1 -12  -1    9.51    0.48
   1 -12  -1   11.25    0.94
   1  12  -1   11.52    1.00
   1 -12  -1   10.18    0.50
  -1  12   1   11.98    0.63
  -1 -12   1   10.46    0.98
   1  12   0  106.04    2.82
   1 -12   0  103.19    1.88
   1 -12   0  104.66    2.80
   1 -12   0   96.65    1.72
   1  12   0   98.57    1.78
  -1 -12   0  105.39    2.80
  -1  12   0   98.78    2.24
  -1 -12   0  110.30    1.94
   1  12   1  254.65    5.98
   1 -12   1  272.72    4.94
   1 -12   1  264.54    6.21
   1  12   1  263.47    5.39
  -1 -12  -1  266.25    5.37
  -1  12  -1  271.73    6.38
   1 -12   2  111.66    2.57
   1 -12   2  114.23    2.22
   1  12   2  102.78    2.47
   1  12   2  128.14    3.32
  -1  12  -2  115.53    2.22
  -1 -12  -2  109.07    2.80
   1 -12   3  169.40    3.49
   1  12   3  174.52    3.91
   1  12   3  170.73    4.04
   1 -12   3  165.97    4.18
  -1 -12  -3  174.12    4.12
  -1  12  -3  174.21    3.58
   1  12   4  290.28    6.80
   1  12   4  291.14    6.67
   1 -12   4  288.40    6.11
   1 -12   4  290.99    6.90
  -1 -12  -4  293.04    6.69
  -1  12  -4  294.86    6.57
   1  12   5   54.99    1.99
   1  12   5   60.85    1.78
   1 -12   5   54.24    1.53
   1 -12   5   56.71    1.99
  -1  12  -5   57.25    1.84
  -1 -12  -5   56.00    1.95
   1  12   6  201.03    5.52
   1 -12   6  201.18    5.19
   1  12   6  211.18    4.98
   1 -12   6  202.67    5.17
  -1  12  -6  208.44    4.94
  -1 -12  -6  201.20    5.40
   1  12   7   67.08    1.97
   1  12   7   65.57    2.64
   1 -12   7   68.92    2.30
   1 -12   7   67.17    2.18
  -1  12  -7   63.27    2.17
  -1 -12  -7   66.47    2.59
   1 -12   8    1.44    0.65
   1 -12   8    1.53    0.63
   1  12   8    1.19    0.48
   1  12   8    1.05    0.90
  -1  12  -8    1.09    0.65
  -1 -12  -8    1.30    0.88
   1  12   9    6.94    1.34
   1  12   9    6.38    0.86
   1 -12   9    6.00    0.86
   1 -12   9    7.11    1.26
  -1  12  -9    5.94    0.98
  -1 -12  -9    7.95    1.34
   1 -12  10    5.52    0.82
   1 -12  10    2.76    1.03
   1  12  10    4.14    1.44
   1  12  10    5.23    0.84
  -1  12 -10    2.72    1.40
  -1 -12 -10    2.72    1.44
   1  12  11   39.90    2.80
   1  12  11   29.48    1.30
   1 -12  11   30.61    1.55
   1 -12  11   33.10    2.07
  -1 -12 -11   39.52    2.68
  -1  12 -11   33.35    2.09
   1  12  12   37.24    3.10
   1 -12  12   26.87    2.03
   1 -12  12   33.31    2.36
  -1  12 -12   30.13    2.36
  -1 -12 -12   45.77    3.16
   1 -13 -13    3.91    1.65
   1  13 -13    2.84    1.15
  -1  13  13    3.14    1.65
  -1 -13  13    3.20    1.09
   1  13 -12    4.24    1.13
   1 -13 -12    5.19    1.57
  -1  13  12    7.32    1.57
  -1 -13  12    3.91    0.63
  -1 -13  12    5.69    1.07
   1 -13 -11    8.15    1.51
   1  13 -11    6.71    1.09
  -1 -13  11    5.71    0.92
  -1  13  11    8.01    1.55
  -1  13  11    4.04    0.57
  -1 -13  11    6.50    1.05
   1 -13 -10   59.66    2.89
   1  13 -10   58.76    2.26
  -1  13  10   56.15    2.87
  -1 -13  10   52.61    1.82
  -1  13  10   45.13    1.61
  -1 -13  10   53.78    2.15
   1 -13  -9   78.10    3.24
   1  13  -9   69.42    2.49
  -1 -13   9   68.59    2.36
  -1  13   9   81.36    3.22
  -1 -13   9   70.09    2.26
  -1  13   9   66.91    2.13
   1  13  -8   54.30    1.94
   1 -13  -8   59.62    2.57
  -1 -13   8   56.75    1.92
  -1 -13   8   51.25    1.82
  -1  13   8   58.90    1.67
  -1  13   8   60.58    2.57
   1  13  -7   16.33    1.23
   1 -13  -7   17.65    1.40
  -1 -13   7   17.08    1.09
  -1  13   7   20.41    1.46
  -1 -13   7   17.11    1.19
  -1  13   7   16.58    0.88
   1 -13  -6  171.28    4.45
   1  13  -6  175.77    3.89
  -1 -13   6  166.59    4.24
  -1  13   6  167.85    3.95
  -1  13   6  175.67    4.60
  -1 -13   6  172.78    3.83
   1  13  -5  154.84    3.41
   1 -13  -5  155.57    3.85
   1  13  -5  150.76    3.85
  -1 -13   5  147.00    3.72
  -1 -13   5  157.31    3.43
  -1  13   5  150.87    3.89
  -1  13   5  156.98    3.83
   1  13  -4   17.52    0.67
   1 -13  -4   18.63    0.96
   1 -13  -4   18.34    1.03
   1  13  -4   18.90    1.19
  -1  13   4   18.25    1.21
  -1  13   4   19.34    1.03
  -1 -13   4   18.65    1.15
   1 -13  -3  348.41    8.01
   1  13  -3  347.91    8.11
   1  13  -3  363.49    6.86
   1  13  -3  364.26    6.90
   1 -13  -3  352.59    7.80
  -1 -13   3  341.93    7.99
  -1  13   3  362.25    7.69
  -1  13   3  349.94    7.92
   1 -13  -2  108.40    2.36
   1 -13  -2  108.63    2.82
   1  13  -2  102.40    2.40
  -1 -13   2  109.88    2.93
  -1  13   2  106.37    2.78
   1 -13  -1    6.73    0.79
   1 -13  -1    5.23    0.36
   1 -13  -1    4.62    0.34
   1  13  -1    5.58    0.84
  -1 -13   1    4.83    0.84
  -1  13   1    6.94    0.82
   1  13   0    7.23    0.90
   1 -13   0    5.50    0.27
   1 -13   0    6.59    0.86
   1 -13   0    5.54    0.31
   1  13   0    5.65    0.29
  -1 -13   0    6.75    0.34
  -1 -13   0    7.55    0.88
  -1  13   0    7.46    0.57
   1  13   1  328.09    7.65
   1 -13   1  332.90    7.82
   1 -13   1  336.14    6.25
   1  13   1  328.86    6.78
  -1 -13  -1  351.19    7.07
  -1  13  -1  323.21    7.03
   1 -13   2   80.88    1.53
   1  13   2   86.40    2.43
   1 -13   2   81.32    1.97
   1  13   2   84.35    1.90
  -1  13  -2   86.13    1.59
  -1 -13  -2   85.90    1.90
   1 -13   3   28.86    0.88
   1  13   3   29.15    1.11
   1  13   3   37.05    1.42
   1 -13   3   31.28    1.03
  -1 -13  -3   30.78    1.11
  -1  13  -3   29.74    0.90
   1 -13   4   92.66    2.68
   1  13   4   88.03    2.47
   1  13   4   84.94    2.38
   1 -13   4   82.28    2.07
  -1 -13  -4   85.88    2.63
  -1  13  -4   80.28    2.07
   1  13   5  190.08    5.02
   1 -13   5  187.51    4.81
   1  13   5  187.63    4.83
   1 -13   5  180.33    4.04
  -1  13  -5  180.94    4.08
  -1 -13  -5  182.51    4.62
   1  13   6   38.27    1.57
   1 -13   6   34.59    1.76
   1  13   6   35.15    1.86
   1 -13   6   31.95    1.61
  -1 -13  -6   38.29    1.80
   1  13   7   52.61    2.32
   1  13   7   55.98    1.80
   1 -13   7   52.72    1.80
   1 -13   7   54.10    2.07
  -1  13  -7   52.23    1.80
  -1 -13  -7   53.30    2.28
   1  13   8   13.86    1.07
   1  13   8   12.13    1.40
   1 -13   8   11.71    1.00
   1 -13   8   12.40    1.07
  -1 -13  -8   11.06    1.36
  -1  13  -8   11.56    1.03
   1 -13   9    1.72    0.69
   1  13   9    1.97    0.52
   1  13   9    1.94    1.05
   1 -13   9    1.71    0.73
  -1 -13  -9    2.43    1.05
  -1  13  -9    1.51    0.77
   1  13  10   19.68    1.03
   1 -13  10   21.24    1.28
   1 -13  10   21.45    1.49
   1  13  10   21.06    2.07
  -1 -13 -10   20.16    1.97
  -1  13 -10   17.38    1.49
   1  13  11   20.72    2.24
   1 -13  11   21.41    2.09
   1 -13  11   19.91    1.28
   1  13  11   16.50    1.03
  -1 -13 -11   21.45    2.22
  -1  13 -11   18.34    2.11
   1 -13  12   61.10    3.03
   1  13  12   71.79    4.06
   1 -13  12   53.49    2.78
  -1 -13 -12   78.25    4.06
  -1  13 -12   60.22    3.09
   1 -14 -13   15.35    2.20
   1  14 -13   11.42    1.53
  -1  14  13   16.25    2.18
  -1 -14  13   12.13    1.46
   1 -14 -12    0.98    1.07
   1  14 -12   -0.29    0.75
  -1  14  12    0.88    1.07
  -1 -14  12    0.34    0.46
  -1 -14  12    0.82    0.69
   1 -14 -11   27.92    2.26
   1  14 -11   25.82    1.69
  -1 -14  11   23.29    1.26
  -1  14  11   26.45    2.28
  -1 -14  11   24.40    1.55
   1  14 -10   37.07    1.90
   1 -14 -10   48.76    1.97
  -1 -14  10   34.25    1.69
  -1  14  10   48.20    1.99
  -1 -14  10   40.02    1.84
   1  14  -9   41.40    1.82
   1 -14  -9   51.17    2.53
  -1 -14   9   39.25    1.71
  -1  14   9   42.13    1.40
  -1 -14   9   48.85    1.80
  -1  14   9   48.05    2.51
   1 -14  -8   54.47    2.40
   1  14  -8   44.31    2.03
  -1  14   8   55.91    2.45
  -1  14   8   52.48    1.82
  -1 -14   8   47.47    1.65
  -1 -14   8   50.77    1.86
   1 -14  -7   10.18    1.17
   1  14  -7    7.15    0.73
  -1 -14   7    8.61    0.71
  -1 -14   7   10.22    0.96
  -1  14   7    9.39    0.98
  -1  14   7    8.78    1.19
   1 -14  -6  156.41    4.20
   1  14  -6  148.97    3.70
  -1  14   6  160.43    4.31
  -1 -14   6  153.00    4.02
  -1  14   6  154.97    4.14
  -1 -14   6  149.38    3.62
   1 -14  -5    6.98    0.88
   1  14  -5    5.40    0.61
   1  14  -5    7.19    1.03
  -1 -14   5    9.53    1.02
  -1  14   5    7.23    0.84
  -1  14   5    7.05    1.17
   1 -14  -4  227.01    5.40
   1 -14  -4  219.08    4.98
   1  14  -4  212.74    5.37
   1  14  -4  222.63    4.48
  -1 -14   4  220.15    5.46
  -1  14   4  219.66    5.25
  -1  14   4  217.68    5.33
   1  14  -3   78.31    1.26
   1 -14  -3   70.99    1.95
   1  14  -3   67.25    1.13
   1  14  -3   75.49    1.97
   1 -14  -3   74.80    2.24
  -1 -14   3   75.97    2.43
  -1  14   3   76.45    2.26
   1 -14  -2   21.79    1.23
   1 -14  -2   21.50    0.80
   1  14  -2   21.98    1.30
  -1  14   2   24.93    1.25
  -1 -14   2   21.66    1.28
   1 -14  -1  506.04   11.86
   1 -14  -1  539.49   11.14
   1  14  -1  500.47   11.77
   1 -14  -1  523.91   10.79
  -1  14   1  503.00   11.75
  -1 -14   1  508.69   11.98
   1 -14   0  241.93    4.25
   1 -14   0  243.94    5.75
   1  14   0  233.68    5.54
   1  14   0  253.29    4.48
   1 -14   0  248.94    4.37
  -1  14   0  238.59    5.14
  -1 -14   0  240.32    5.71
  -1 -14   0  251.47    4.41
   1  14   1  288.31    6.71
   1  14   1  292.14    5.83
   1 -14   1  277.55    6.67
   1 -14   1  277.38    4.93
  -1 -14  -1  296.85    5.92
  -1  14  -1  277.73    6.63
  -1 -14  -1  279.47    6.13
   1 -14   2  114.05    2.05
   1  14   2  124.27    2.76
   1 -14   2  121.37    2.80
   1  14   2  119.02    2.82
  -1 -14  -2  121.68    2.74
  -1  14  -2  119.84    2.18
   1 -14   3    3.18    0.36
   1  14   3    2.26    0.71
   1  14   3    4.12    0.73
   1 -14   3    4.58    0.50
  -1  14  -3    2.70    0.36
  -1 -14  -3    2.99    0.50
   1  14   4  161.12    4.04
   1 -14   4  161.93    4.25
   1  14   4  159.46    3.93
   1 -14   4  159.80    3.47
  -1 -14  -4  161.30    3.83
  -1  14  -4  164.77    3.58
   1  14   5   66.58    2.07
   1  14   5   62.56    2.53
   1 -14   5   57.90    1.57
   1 -14   5   61.50    2.26
  -1  14  -5   61.43    1.88
  -1 -14  -5   64.19    2.09
   1  14   6  107.25    3.35
   1 -14   6  100.71    2.91
   1 -14   6  105.35    3.16
   1  14   6  110.83    3.39
  -1  14  -6   99.20    2.99
  -1 -14  -6  109.03    3.26
   1 -14   7   33.18    1.63
   1 -14   7   32.91    1.63
   1  14   7   32.16    1.82
   1  14   7   31.43    1.34
  -1 -14  -7   33.10    1.80
  -1  14  -7   32.62    1.34
   1  14   8    1.99    0.57
   1 -14   8    2.55    0.73
   1  14   8    2.32    0.96
   1 -14   8    1.74    0.65
  -1 -14  -8    2.24    0.94
  -1  14  -8    2.47    0.86
   1  14   9   11.83    0.84
   1  14   9   12.44    1.51
   1 -14   9   11.69    1.05
   1 -14   9   11.58    1.05
  -1 -14  -9   11.00    1.48
  -1  14  -9   10.22    1.07
   1  14  10   24.13    1.19
   1 -14  10   23.63    1.57
   1 -14  10   27.08    1.46
   1  14  10   26.03    2.17
  -1 -14 -10   28.23    2.17
  -1  14 -10   23.32    1.59
   1  14  11   15.18    2.03
   1  14  11   13.91    0.96
   1 -14  11   12.78    1.40
   1 -14  11   15.93    1.25
  -1 -14 -11   15.47    2.01
  -1  14 -11   12.78    1.46
   1  14  12   20.89    2.49
   1 -14  12   17.11    1.34
   1 -14  12   15.35    1.74
  -1  14 -12   13.49    1.74
  -1 -14 -12   22.52    2.47
   1 -15 -12   -0.46    1.07
   1  15 -12    1.13    0.94
  -1 -15  12    0.40    0.65
  -1  15  12    1.11    1.07
  -1 -15  12    0.33    0.65
   1  15 -11    2.24    0.82
   1 -15 -11    2.55    1.28
  -1 -15  11    2.20    0.79
  -1 -15  11    1.97    0.86
  -1  15  11    1.38    0.42
  -1  15  11    4.79    1.28
   1 -15 -10   11.90    1.63
   1  15 -10   10.71    1.11
  -1 -15  10    8.87    1.03
  -1 -15  10   10.12    1.36
  -1  15  10    8.47    0.94
  -1  15  10   13.95    1.69
   1  15  -9    4.04    0.75
   1 -15  -9    4.12    1.17
  -1 -15   9    2.68    0.92
  -1  15   9    4.12    0.73
  -1 -15   9    3.72    0.79
  -1  15   9    3.70    1.15
   1 -15  -8   19.55    1.57
   1  15  -8   17.75    1.32
  -1 -15   8   19.51    1.25
  -1  15   8   21.25    1.61
  -1  15   8   17.44    1.00
  -1 -15   8   18.28    1.00
   1 -15  -7   68.92    2.49
   1  15  -7   59.05    1.76
  -1  15   7   68.06    2.03
  -1 -15   7   67.81    2.26
  -1  15   7   71.33    2.57
  -1 -15   7   59.70    1.71
   1 -15  -6   10.92    1.03
   1  15  -6   10.27    0.71
   1  15  -6    8.39    0.73
  -1 -15   6    8.89    1.03
  -1 -15   6    8.74    0.56
  -1  15   6   10.10    0.88
  -1  15   6    9.81    1.03
   1  15  -5   65.85    2.41
   1 -15  -5   55.12    1.90
  -1  15   5   56.25    1.97
  -1  15   5   64.07    2.43
  -1 -15   5   59.39    2.28
   1 -15  -4  869.08   21.41
   1  15  -4  891.63   19.89
   1  15  -4  863.46   22.12
   1 -15  -4  859.05   22.67
  -1 -15   4  862.25   22.12
  -1  15   4  891.02   22.42
  -1  15   4  906.22   22.90
   1  15  -3   43.12    1.82
   1 -15  -3   39.14    1.13
   1 -15  -3   41.09    1.65
  -1  15   3   44.21    1.69
  -1 -15   3   41.53    1.34
   1 -15  -2   73.38    2.18
   1  15  -2   69.38    2.22
   1 -15  -2   70.34    1.44
  -1 -15   2   71.01    2.26
  -1  15   2   74.50    2.20
   1 -15  -1   51.44    1.11
   1 -15  -1   48.68    1.17
   1 -15  -1   55.20    1.49
   1  15  -1   55.83    1.59
  -1  15   1   59.09    2.03
  -1 -15   1   58.38    1.57
   1 -15   0  397.11    8.74
   1  15   0  387.81    7.19
   1 -15   0  376.20    7.05
   1  15   0  400.06    9.31
  -1  15   0  389.14    8.57
  -1 -15   0  406.10    9.45
  -1 -15   0  345.59    6.46
   1  15   1   42.55    1.69
   1 -15   1   39.65    1.71
  -1  15  -1   40.50    1.76
  -1 -15  -1   40.19    1.25
  -1 -15  -1   35.15    0.96
   1  15   2  101.75    2.38
   1 -15   2  101.27    2.45
   1 -15   2   93.66    1.59
   1  15   2  102.38    2.38
  -1 -15  -2  102.02    2.32
  -1  15  -2  100.12    1.72
   1  15   3   52.38    1.48
   1 -15   3   56.58    1.59
   1  15   3   57.75    1.92
   1 -15   3   49.03    1.11
  -1  15  -3   55.16    1.28
  -1 -15  -3   55.91    1.48
   1 -15   4   55.92    2.17
   1  15   4   47.22    1.63
   1 -15   4   46.86    1.34
   1  15   4   54.58    1.90
  -1 -15  -4   49.54    1.61
  -1  15  -4   50.62    1.38
   1  15   5   26.62    1.74
   1 -15   5   26.81    1.11
   1  15   5   28.92    1.38
   1 -15   5   27.54    1.55
  -1  15  -5   27.79    1.13
  -1 -15  -5   27.79    1.30
   1  15   6   87.03    2.57
   1 -15   6   83.18    2.78
   1  15   6   88.95    2.87
   1 -15   6   86.97    2.47
  -1  15  -6   84.71    2.22
  -1 -15  -6   85.94    3.18
   1 -15   7   38.18    1.72
   1 -15   7   45.81    1.94
   1  15   7   43.14    2.07
   1  15   7   47.65    1.71
  -1  15  -7   42.16    1.84
  -1 -15  -7   45.25    2.05
   1 -15   8    5.14    0.96
   1  15   8    5.85    1.13
   1 -15   8    6.15    0.88
   1  15   8    5.75    0.69
  -1  15  -8    5.08    1.00
  -1 -15  -8    5.86    1.11
   1  15   9    5.52    0.90
   1 -15   9    4.48    0.80
   1  15   9    5.69    1.25
   1 -15   9    5.14    0.90
  -1 -15  -9    4.98    1.21
  -1  15  -9    4.18    0.84
   1 -15  10    2.64    0.86
   1 -15  10    4.41    0.84
   1  15  10    4.22    1.32
   1  15  10    4.01    0.63
  -1  15 -10    2.09    0.88
  -1 -15 -10    4.64    1.26
   1  15  11   20.53    2.17
   1 -15  11   19.84    1.49
   1  15  11   15.75    1.28
   1 -15  11   19.59    1.34
  -1 -15 -11   23.00    2.15
  -1  15 -11   17.94    1.53
   1 -15  12    2.22    1.07
   1  15  12    4.48    1.67
   1 -15  12    3.62    0.86
  -1 -15 -12    5.86    1.69
  -1  15 -12    4.02    1.49
   1  16 -12   -0.10    0.92
   1 -16 -12    0.44    1.05
  -1 -16  12    0.61    0.50
  -1 -16  12    0.54    0.63
  -1  16  12    0.27    1.03
   1 -16 -11   31.01    2.22
   1  16 -11   16.46    1.48
  -1  16  11   27.62    2.26
  -1 -16  11   18.02    1.36
  -1 -16  11   23.73    1.74
   1 -16 -10   56.90    2.80
   1  16 -10   47.03    1.92
  -1  16  10   54.10    2.78
  -1  16  10   40.61    1.57
  -1 -16  10   44.69    2.17
  -1 -16  10   45.21    2.01
   1 -16  -9   64.42    2.78
   1  16  -9   49.29    2.28
  -1 -16   9   63.74    2.28
  -1  16   9   66.87    2.82
  -1 -16   9   52.88    1.88
  -1  16   9   56.54    1.84
   1  16  -8   32.79    1.32
   1 -16  -8   33.88    1.92
  -1  16   8   34.84    1.92
  -1 -16   8   36.20    1.69
  -1  16   8   33.19    1.36
  -1 -16   8   33.48    1.51
   1 -16  -7   57.84    2.20
   1  16  -7   48.03    1.49
  -1  16   7   58.65    2.18
  -1 -16   7   48.09    1.65
  -1 -16   7   58.15    2.15
  -1  16   7   57.69    2.24
   1  16  -6   21.10    0.96
   1 -16  -6   25.84    1.36
   1  16  -6   24.28    1.02
  -1 -16   6   24.95    1.48
  -1  16   6   26.22    1.26
  -1  16   6   26.54    1.40
   1  16  -5  206.45    5.48
   1 -16  -5  202.98    4.91
   1  16  -5  205.42    4.20
  -1 -16   5  207.16    5.46
  -1  16   5  202.23    5.16
  -1  16   5  200.89    4.94
   1  16  -4  147.77    2.72
   1 -16  -4  163.67    4.48
   1  16  -4  155.47    4.68
   1  16  -4  166.59    3.01
   1 -16  -4  162.83    3.89
  -1  16   4  161.76    4.25
  -1 -16   4  166.28    4.73
  -1  16   4  161.55    4.50
   1 -16  -3   24.42    1.40
   1  16  -3   24.36    1.53
   1 -16  -3   24.86    1.07
  -1 -16   3   24.34    1.51
  -1  16   3   24.86    1.42
   1 -16  -2   21.35    1.26
   1  16  -2   21.16    1.38
   1 -16  -2   20.09    0.73
  -1  16   2   21.18    1.28
  -1 -16   2   21.18    1.36
   1 -16  -1   47.76    0.98
   1 -16  -1   47.91    1.84
   1 -16  -1   47.53    1.03
   1  16  -1   48.66    1.92
  -1 -16   1   51.38    1.94
  -1  16   1   47.86    1.88
   1  16   0   40.23    1.78
   1 -16   0   41.42    1.76
  -1  16   0   41.45    1.30
  -1 -16   0   38.77    1.26
   1  16   1   40.78    0.98
   1  16   1   43.66    1.82
   1 -16   1   44.67    1.90
  -1  16  -1   41.78    1.92
  -1 -16  -1   43.51    1.84
  -1 -16  -1   42.36    1.00
   1  16   2  174.69    3.83
   1  16   2  174.98    3.95
   1 -16   2  177.07    4.66
  -1 -16  -2  181.77    3.87
   1  16   3    5.54    0.80
   1 -16   3    7.09    0.69
   1  16   3    7.36    0.96
   1 -16   3    6.09    0.34
  -1 -16  -3    5.56    0.57
  -1  16  -3    4.89    0.34
   1  16   4   17.61    1.25
   1 -16   4   16.79    0.71
   1  16   4   17.21    1.00
   1 -16   4   18.21    1.44
  -1  16  -4   14.78    0.73
  -1 -16  -4   16.25    0.94
   1  16   5   56.08    2.30
   1 -16   5   46.42    1.25
   1 -16   5   56.02    2.24
   1  16   5   55.91    1.97
  -1  16  -5   49.50    1.53
  -1 -16  -5   54.16    1.84
   1 -16   6   64.70    2.43
   1 -16   6   61.18    1.67
   1  16   6   61.75    2.30
   1  16   6   61.90    2.13
  -1  16  -6   62.40    2.03
  -1 -16  -6   61.77    2.20
   1 -16   7   50.83    2.11
   1  16   7   53.62    1.86
   1 -16   7   46.15    1.80
   1  16   7   52.92    2.20
  -1  16  -7   44.16    1.57
  -1 -16  -7   52.84    2.15
   1 -16   8    5.23    0.96
   1 -16   8    5.73    0.92
   1  16   8    5.88    0.75
   1  16   8    6.13    1.13
  -1 -16  -8    6.11    1.09
  -1  16  -8    4.60    0.73
   1 -16   9    9.05    1.23
   1  16   9   11.35    1.17
   1 -16   9   11.83    1.19
   1  16   9   11.37    1.49
  -1 -16  -9   12.04    1.48
  -1  16  -9    9.35    1.02
   1  16  10    2.18    1.09
   1 -16  10    1.74    0.92
   1  16  10    0.96    0.54
   1 -16  10    1.26    0.73
  -1 -16 -10    2.11    1.07
  -1  16 -10    1.88    0.73
   1  16  11    8.97    1.11
   1  16  11   13.97    1.82
   1 -16  11   10.79    1.49
   1 -16  11    8.74    1.53
  -1  16 -11   11.02    1.28
  -1 -16 -11   12.02    1.88
   1 -17 -12    0.67    1.00
   1  17 -12   -0.11    0.84
  -1  17  12    0.04    1.00
  -1 -17  12    0.21    0.57
  -1 -17  12    0.56    0.69
   1 -17 -11   26.56    2.20
   1  17 -11   21.37    1.42
  -1  17  11   24.23    2.17
  -1 -17  11   19.32    1.76
  -1 -17  11   20.64    1.69
   1  17 -10    4.52    0.79
   1 -17 -10    4.27    1.28
  -1  17  10    3.47    1.28
  -1  17  10    4.41    0.80
  -1 -17  10    3.85    0.98
  -1 -17  10    3.58    0.86
   1  17  -9   20.68    1.49
   1 -17  -9   28.59    1.94
  -1  17   9   33.69    1.99
  -1  17   9   23.71    1.23
  -1 -17   9   23.80    1.59
  -1 -17   9   22.40    1.15
   1 -17  -8   34.34    1.86
   1  17  -8   27.89    1.44
  -1 -17   8   32.75    1.71
  -1  17   8   32.60    1.88
  -1 -17   8   26.93    1.11
  -1  17   8   32.41    1.38
   1  17  -7   12.48    0.88
   1 -17  -7   13.80    1.23
  -1 -17   7   14.76    1.28
  -1  17   7   12.44    1.23
  -1  17   7   13.93    1.03
   1  17  -6   77.10    2.13
   1 -17  -6   78.85    2.43
   1  17  -6   70.57    1.86
  -1  17   6   80.69    2.49
  -1 -17   6   76.60    2.66
  -1  17   6   78.92    2.40
   1  17  -5  156.58    3.35
   1 -17  -5  166.78    4.14
   1  17  -5  164.02    4.70
  -1  17   5  168.25    4.98
  -1  17   5  171.15    4.25
  -1 -17   5  159.84    4.58
   1 -17  -4   67.56    2.38
   1 -17  -4   62.73    2.11
   1  17  -4   65.91    2.63
  -1 -17   4   67.04    2.61
  -1  17   4   60.85    1.74
  -1  17   4   64.86    2.36
   1 -17  -3  265.82    6.69
   1 -17  -3  259.85    5.50
   1  17  -3  255.67    6.69
  -1  17   3  259.96    6.50
  -1 -17   3  260.04    6.71
   1  17  -2   51.73    1.59
   1 -17  -2   51.19    1.25
   1 -17  -2   53.07    2.01
  -1 -17   2   54.03    1.61
  -1  17   2   51.44    2.01
   1 -17  -1   96.02    2.89
   1 -17  -1   90.25    1.63
   1  17  -1   94.75    2.95
   1 -17  -1   87.53    1.72
  -1 -17   1   98.05    3.01
  -1  17   1   94.93    2.91
   1  17   0   44.29    1.92
   1 -17   0   43.49    1.88
  -1  17   0   41.88    1.86
  -1 -17   0   43.47    1.38
   1  17   1  305.27    6.19
   1  17   1  341.83    8.32
   1 -17   1  332.16    7.59
  -1  17  -1  333.71    8.34
  -1 -17  -1  332.25    7.63
  -1 -17  -1  337.56    6.71
   1  17   2   63.50    1.71
   1  17   2   72.96    2.47
   1 -17   2   70.18    2.57
  -1 -17  -2   65.72    1.53
   1  17   3  348.73    8.55
   1 -17   3  296.16    5.92
   1  17   3  339.54    7.57
   1 -17   3  350.23    8.84
  -1 -17  -3  338.63    7.40
  -1  17  -3  309.08    5.92
   1  17   4   79.79    2.64
   1 -17   4   90.54    3.05
   1  17   4   93.24    2.84
  -1  17  -4   75.49    1.69
  -1 -17  -4   83.73    2.24
   1 -17   5  101.92    2.38
   1 -17   5  103.93    3.32
   1  17   5  109.30    3.41
   1  17   5  104.91    3.09
  -1  17  -5   98.05    2.43
  -1 -17  -5  104.57    3.26
   1 -17   6    4.16    0.67
   1  17   6    7.21    0.94
   1 -17   6    6.19    1.09
   1  17   6    6.78    0.92
  -1  17  -6    5.96    0.71
  -1 -17  -6    6.69    0.92
   1  17   7   11.86    1.02
   1 -17   7   10.39    0.73
   1  17   7   10.68    1.19
   1 -17   7   12.84    1.25
  -1 -17  -7   11.58    1.53
  -1  17  -7    8.53    0.96
   1  17   8   13.19    1.40
   1 -17   8   12.88    1.09
   1  17   8   15.27    1.02
   1 -17   8   13.99    1.28
  -1 -17  -8   13.86    1.36
  -1  17  -8   11.38    0.90
   1 -17   9   32.29    1.76
   1  17   9   33.29    1.80
   1  17   9   36.74    2.17
   1 -17   9   36.89    1.82
  -1  17  -9   29.46    1.88
  -1 -17  -9   37.33    2.15
   1 -17  10    1.94    0.84
   1 -17  10    2.34    0.71
   1  17  10    2.82    1.13
   1  17  10    2.18    0.63
  -1 -17 -10    2.87    1.15
  -1  17 -10    1.26    0.75
   1 -17  11    2.05    0.80
   1  17  11    0.80    0.77
   1 -17  11    1.71    0.75
   1  17  11    1.23    1.21
  -1  17 -11    0.75    0.80
  -1 -17 -11    1.80    1.23
   1  18 -12    2.78    1.09
   1 -18 -12    3.09    1.32
  -1 -18  12    0.75    0.98
  -1 -18  12    1.95    0.75
  -1  18  12    3.53    1.32
   1  18 -11   25.41    1.51
   1 -18 -11   35.86    2.36
  -1 -18  11   21.98    1.72
  -1  18  11   30.91    2.30
  -1 -18  11   28.42    1.69
   1  18 -10    9.51    1.23
   1 -18 -10   11.94    2.03
  -1 -18  10   12.21    1.21
  -1 -18  10    8.93    0.90
  -1  18  10    8.74    0.86
  -1  18  10   13.09    1.61
   1  18  -9   19.86    1.11
   1 -18  -9   24.84    1.78
  -1 -18   9   25.13    1.55
  -1 -18   9   18.84    1.03
  -1  18   9   25.59    1.82
  -1  18   9   18.99    1.21
   1 -18  -8   64.76    2.61
   1  18  -8   52.59    1.95
  -1 -18   8   65.62    2.55
  -1  18   8   63.05    2.20
  -1  18   8   64.80    2.61
   1 -18  -7    5.21    0.86
   1  18  -7    2.53    0.59
  -1  18   7    5.04    0.75
  -1 -18   7    4.58    0.94
  -1  18   7    3.49    0.90
   1  18  -6   14.03    0.73
   1 -18  -6   17.90    1.49
   1  18  -6   17.67    0.96
  -1  18   6   19.57    1.23
  -1 -18   6   17.50    1.44
  -1  18   6   18.74    1.49
   1  18  -5  102.48    1.94
   1 -18  -5  100.31    2.72
   1  18  -5  101.52    3.41
   1  18  -5   99.79    2.03
  -1  18   5  101.81    3.18
  -1  18   5   93.26    2.64
  -1 -18   5  107.36    3.51
   1 -18  -4   32.77    1.48
   1  18  -4   29.69    1.97
   1 -18  -4   32.47    1.74
  -1 -18   4   30.99    1.97
  -1  18   4   32.52    1.78
   1 -18  -3   76.49    2.74
   1 -18  -3   72.37    2.03
   1  18  -3   81.41    3.07
  -1 -18   3   80.94    2.97
  -1  18   3   77.22    2.78
   1 -18  -2  121.83    2.64
   1 -18  -2  121.59    2.55
   1  18  -2  128.95    3.91
   1 -18  -2  129.54    3.78
  -1  18   2  129.08    3.76
  -1 -18   2  124.79    3.81
   1 -18  -1  167.70    3.12
   1  18  -1  194.86    5.19
   1 -18  -1  196.98    5.16
   1 -18  -1  178.35    3.14
  -1  18   1  187.74    4.39
  -1 -18   1  195.10    5.23
   1 -18   0  111.85    3.41
   1  18   0  116.16    3.49
  -1 -18   0  113.94    3.41
  -1  18   0  107.88    3.39
   1  18   1   63.32    2.40
   1 -18   1   64.26    2.43
  -1 -18  -1   58.80    1.76
  -1  18  -1   59.91    2.40
   1  18   2   51.44    1.42
   1  18   2   57.44    2.26
   1 -18   2   53.95    2.32
  -1 -18  -2   55.48    1.42
   1 -18   3   57.04    2.49
   1  18   3   62.58    2.34
   1  18   3   40.94    1.59
  -1 -18  -3   43.66    1.32
   1 -18   4   61.18    1.90
   1  18   4   61.39    2.30
   1  18   4   55.92    1.76
  -1 -18  -4   57.90    2.03
  -1  18  -4   50.37    1.17
   1 -18   5   23.98    0.86
   1  18   5   25.39    1.61
   1 -18   5   27.41    1.78
   1  18   5   27.75    1.51
  -1 -18  -5   27.73    1.28
  -1  18  -5   26.31    0.94
   1 -18   6    7.26    1.11
   1 -18   6    5.73    0.48
   1  18   6    6.15    0.90
   1  18   6    7.30    0.90
  -1 -18  -6    5.94    1.15
  -1  18  -6    4.89    0.65
   1 -18   7   29.59    1.69
   1 -18   7   22.46    1.17
   1  18   7   26.14    1.36
   1  18   7   24.30    1.53
  -1  18  -7   23.52    1.23
  -1 -18  -7   27.10    1.55
   1 -18   8   16.54    1.38
   1  18   8   16.52    1.11
   1  18   8   14.05    1.42
   1 -18   8   12.71    0.84
  -1 -18  -8   17.88    1.44
  -1  18  -8   14.14    1.17
   1  18   9    7.76    1.28
   1 -18   9    7.93    1.11
   1  18   9    5.44    1.11
   1 -18   9    5.85    0.98
  -1  18  -9    6.31    0.82
  -1 -18  -9    7.92    1.30
   1  18  10   15.70    1.78
   1  18  10   16.18    1.11
   1 -18  10   13.11    1.11
   1 -18  10   17.00    1.46
  -1 -18 -10   19.18    1.84
  -1  18 -10   15.29    1.21
   1  18  11    5.23    1.36
   1 -18  11    5.23    0.94
   1  18  11    3.16    0.69
   1 -18  11    1.65    0.80
  -1  18 -11    2.28    0.90
  -1 -18 -11    4.35    1.38
   1 -19 -11    3.26    1.23
   1  19 -11    1.49    0.71
  -1 -19  11    2.38    0.65
  -1  19  11    4.60    1.65
  -1 -19  11    2.09    0.82
   1 -19 -10   22.90    1.90
   1  19 -10   16.69    1.19
  -1  19  10   19.26    1.42
  -1 -19  10   20.30    1.59
  -1  19  10   23.92    1.90
   1 -19  -9   39.37    2.09
   1  19  -9   30.28    1.34
  -1 -19   9   38.79    1.94
  -1  19   9   34.11    1.51
  -1  19   9   33.92    2.57
   1 -19  -8   42.49    2.07
  -1 -19   8   45.92    2.13
  -1  19   8   45.40    2.15
  -1  19   8   45.82    1.84
   1  19  -7    0.56    0.42
   1 -19  -7    1.44    0.67
  -1  19   7    1.25    0.63
  -1 -19   7    2.07    0.80
  -1  19   7    1.42    0.94
   1  19  -6   12.06    0.57
   1  19  -6   14.24    0.90
   1 -19  -6   13.61    1.32
  -1  19   6   15.04    1.13
  -1 -19   6   15.43    1.40
  -1  19   6   14.66    1.34
   1  19  -5   15.03    0.98
   1 -19  -5   15.91    0.96
  -1  19   5   16.54    1.69
  -1  19   5   15.16    0.96
  -1 -19   5   15.64    1.53
   1  19  -4  485.58   12.86
   1 -19  -4  483.08   11.27
   1 -19  -4  482.99   12.67
  -1 -19   4  494.12   13.09
  -1  19   4  487.70   12.67
   1 -19  -3   55.52    2.34
   1  19  -3   53.09    2.49
   1 -19  -3   50.33    1.51
  -1  19   3   55.50    2.32
  -1 -19   3   53.72    2.49
   1 -19  -2   60.62    2.43
   1 -19  -2   53.30    1.32
   1  19  -2   56.17    1.90
   1 -19  -2   53.55    1.28
  -1  19   2   59.95    2.43
  -1 -19   2   52.90    2.51
   1  19  -1    9.05    1.44
   1 -19  -1    9.31    1.36
  -1 -19   1   11.77    1.42
  -1  19   1   11.37    1.40
   1  19   0  225.58    6.13
   1 -19   0  224.68    6.19
  -1  19   0  212.16    5.96
  -1 -19   0  224.98    6.17
   1  19   1   34.59    1.88
   1 -19   1   36.09    1.95
  -1 -19  -1   31.47    0.69
  -1  19  -1   35.09    1.38
   1  19   2   87.13    2.09
   1  19   2  105.68    3.28
   1 -19   2  103.47    3.43
  -1 -19  -2   99.12    2.20
   1 -19   3   65.11    2.63
   1  19   3   66.25    2.47
   1  19   3   62.69    1.86
  -1 -19  -3   65.16    1.84
   1  19   4   53.66    2.15
   1  19   4   41.68    1.46
   1 -19   4   52.17    2.38
  -1 -19  -4   46.19    1.74
   1 -19   5   26.01    1.72
   1  19   5   21.16    1.15
   1  19   5   25.51    1.49
  -1 -19  -5   22.37    1.15
  -1  19  -5   19.30    0.75
   1  19   6   17.75    1.15
   1 -19   6   13.78    0.73
   1 -19   6   14.53    1.42
   1  19   6   16.75    1.21
  -1  19  -6   12.55    0.79
  -1 -19  -6   16.21    1.09
   1 -19   7    8.51    1.19
   1  19   7    7.36    1.03
   1  19   7    7.97    0.96
   1 -19   7    6.02    0.54
  -1 -19  -7    8.51    1.02
  -1  19  -7    6.75    0.77
   1  19   8    9.76    0.96
   1 -19   8    7.47    0.67
   1  19   8    8.93    1.19
   1 -19   8   11.63    1.23
  -1  19  -8    6.32    0.92
  -1 -19  -8    9.18    1.19
   1 -19   9    2.97    0.82
   1  19   9    4.01    1.05
   1 -19   9    4.33    1.03
   1  19   9    4.29    1.15
  -1 -19  -9    6.15    1.13
  -1  19  -9    3.68    0.69
   1  19  10   12.94    1.05
   1 -19  10   13.53    1.36
   1 -19  10    9.14    0.96
   1  19  10   13.57    1.67
  -1  19 -10    9.37    1.36
  -1 -19 -10   15.62    1.71
   1  20 -11    0.46    0.79
   1 -20 -11    1.57    1.07
  -1 -20  11    0.73    0.77
  -1  20  11    2.55    1.05
   1 -20 -10   48.34    2.49
   1  20 -10   31.20    1.84
  -1 -20  10   43.26    2.22
  -1  20  10   31.01    1.74
  -1  20  10   45.46    2.49
   1 -20  -9    3.28    1.03
   1  20  -9    1.76    0.71
  -1  20   9    2.91    1.03
  -1  20   9    3.85    0.94
  -1 -20   9    2.47    1.00
   1 -20  -8    1.38    0.80
   1  20  -8    0.94    0.50
  -1  20   8    1.92    0.67
  -1  20   8    2.22    0.82
  -1 -20   8    2.78    0.88
   1  20  -7    3.01    0.48
   1 -20  -7    5.35    0.84
  -1  20   7    4.39    0.84
  -1  20   7    4.48    0.86
  -1 -20   7    6.31    1.09
   1  20  -6    5.88    0.40
   1  20  -6    7.82    0.75
   1 -20  -6    7.93    1.07
  -1 -20   6    8.41    1.19
  -1  20   6    8.41    0.98
  -1  20   6    7.69    1.09
   1  20  -5   23.80    1.74
   1 -20  -5   24.13    1.11
  -1 -20   5   25.13    1.78
  -1  20   5   25.64    1.53
   1 -20  -4   77.37    2.99
   1  20  -4   76.41    3.30
   1 -20  -4   73.84    2.30
  -1  20   4   76.39    3.01
  -1 -20   4   78.06    3.30
   1  20  -3  130.17    4.29
   1 -20  -3  119.61    2.82
   1 -20  -3  130.11    4.08
  -1  20   3  124.96    3.95
  -1 -20   3  129.23    3.47
   1 -20  -2   41.91    1.03
   1 -20  -2   46.25    2.24
   1 -20  -2   42.82    1.05
   1  20  -2   42.99    2.34
  -1  20   2   43.03    2.18
  -1 -20   2   46.19    1.69
   1 -20  -1  140.56    3.64
   1  20  -1  139.43    3.68
  -1 -20   1  140.10    4.48
  -1  20   1  136.32    4.25
   1 -20   0  492.11   12.90
   1  20   0  492.97   12.92
  -1  20   0  480.90   12.59
  -1 -20   0  498.28   12.99
   1 -20   1   17.65    1.69
   1  20   1   17.88    1.65
  -1  20  -1   17.75    1.74
   1  20   2   80.05    2.07
   1 -20   2  100.62    3.41
   1  20   2   97.55    3.22
  -1 -20  -2   85.17    2.11
   1  20   3   22.02    1.59
   1  20   3   18.51    0.79
   1 -20   3   18.95    1.74
  -1 -20  -3   19.59    0.96
   1 -20   4    8.51    1.34
   1  20   4    8.95    1.17
   1  20   4    7.51    0.90
  -1 -20  -4    7.70    0.67
   1 -20   5   66.89    2.78
   1  20   5   70.32    2.57
   1  20   5   60.60    1.97
  -1 -20  -5   63.02    2.01
   1 -20   6   30.82    1.82
   1  20   6   28.92    1.55
   1 -20   6   24.17    0.86
   1  20   6   24.84    1.38
  -1 -20  -6   29.13    1.38
   1  20   7   14.87    1.15
   1  20   7   12.96    1.15
   1 -20   7   13.70    1.40
  -1  20  -7    8.85    0.84
  -1 -20  -7   13.03    1.49
   1  20   8   17.23    1.23
   1 -20   8   13.57    0.96
   1  20   8   16.83    1.40
   1 -20   8   18.02    1.51
  -1  20  -8   13.57    1.07
  -1 -20  -8   17.90    1.40
   1  20   9    6.32    1.21
   1  20   9    5.88    0.90
   1 -20   9    7.78    1.19
   1 -20   9    4.85    0.65
  -1 -20  -9    6.71    1.25
  -1  20  -9    4.79    0.71
   1  20  10    0.86    0.56
   1 -20  10    0.15    0.65
   1 -20  10    0.06    0.77
   1  20  10    0.54    0.88
  -1 -20 -10    0.77    0.92
  -1  20 -10    0.56    0.54
   1 -21 -11    2.07    1.21
  -1 -21  11    3.20    0.92
  -1  21  11    2.64    1.19
   1 -21 -10    7.46    1.30
  -1 -21  10    5.63    1.51
  -1  21  10    6.54    1.28
  -1  21  10    4.56    1.07
   1 -21  -9   33.64    1.95
  -1  21   9   28.52    1.57
  -1 -21   9   32.04    1.99
  -1  21   9   33.39    1.95
   1 -21  -8    2.72    0.82
   1  21  -8    1.26    0.50
  -1  21   8    2.45    1.13
  -1  21   8    1.71    0.98
  -1 -21   8    4.62    0.98
   1 -21  -7   46.59    1.92
  -1  21   7   49.75    2.09
  -1 -21   7   54.35    2.47
  -1  21   7   44.52    1.88
   1 -21  -6    8.85    1.11
  -1  21   6    8.26    0.56
  -1 -21   6   11.21    1.32
  -1  21   6    9.95    1.07
   1 -21  -5   35.51    1.61
   1  21  -5   41.57    2.18
  -1  21   5   41.63    1.95
  -1 -21   5   41.72    1.61
   1  21  -4   53.20    2.53
   1 -21  -4   49.27    2.26
   1 -21  -4   46.40    1.36
  -1 -21   4   50.12    2.53
  -1  21   4   49.93    2.22
   1 -21  -3  118.06    2.74
   1 -21  -3  127.03    4.10
   1  21  -3  122.62    4.24
  -1  21   3  122.43    3.95
  -1 -21   3  124.88    4.22
   1 -21  -2   25.85    0.73
   1  21  -2   28.29    1.42
   1 -21  -2   32.64    2.01
  -1  21   2   30.66    1.94
  -1 -21   2   28.98    2.11
   1  21  -1  149.16    4.89
   1 -21  -1  141.65    4.70
  -1 -21   1  145.56    4.81
  -1  21   1  136.99    4.47
   1  21   0   47.88    2.53
   1 -21   0   49.60    2.55
  -1  21   0   45.77    1.82
  -1 -21   0   46.25    2.59
   1  21   1   55.64    1.88
   1 -21   1   52.82    2.61
  -1  21  -1   52.78    2.63
   1  21   2   38.77    2.07
   1 -21   2   43.52    2.22
   1  21   2   30.61    0.92
  -1 -21  -2   32.22    0.94
   1  21   3   56.17    1.49
   1  21   3   68.40    2.66
   1 -21   3   69.82    2.15
  -1 -21  -3   59.53    1.72
   1  21   4   30.30    1.11
   1 -21   4   33.04    2.01
   1  21   4   32.20    1.82
  -1 -21  -4   31.76    1.11
   1 -21   5  123.52    4.14
   1  21   5  113.79    3.14
   1  21   5  123.39    3.81
  -1 -21  -5  118.77    3.10
   1 -21   6    8.62    0.50
   1  21   6   11.75    1.15
   1  21   6   11.23    0.94
   1 -21   6   11.90    1.40
  -1  21  -6    9.20    0.54
  -1 -21  -6   11.61    0.94
   1 -21   7    1.80    0.44
   1  21   7    2.87    0.77
   1  21   7    2.57    0.80
   1 -21   7    3.12    1.02
  -1 -21  -7    2.01    0.77
  -1  21  -7    2.17    0.50
   1 -21   8    7.90    1.28
   1  21   8    6.65    1.09
   1 -21   8    5.23    0.69
   1  21   8    8.32    1.00
  -1 -21  -8    8.32    1.09
  -1  21  -8    5.83    0.79
   1 -21   9   52.63    2.55
   1  21   9   49.03    2.13
   1  21   9   46.51    2.47
  -1 -21  -9   54.85    2.55
   1  21  10    1.97    1.05
   1 -21  10    1.76    0.96
   1  21  10    1.05    0.71
  -1 -21 -10    1.76    1.05
   1 -22 -10    0.98    0.92
  -1  22  10    0.71    0.61
  -1 -22  10    0.08    0.86
  -1  22  10    1.65    0.90
   1 -22  -9   27.90    2.22
  -1  22   9   21.60    1.84
  -1  22   9   24.46    1.74
  -1 -22   9   30.47    1.92
   1 -22  -8    7.23    1.05
  -1  22   8    8.03    1.00
  -1 -22   8    6.57    1.28
  -1  22   8    7.55    1.38
   1 -22  -7   43.06    1.84
  -1 -22   7   44.27    2.41
  -1  22   7   45.75    1.88
  -1  22   7   43.70    2.07
   1 -22  -6    5.29    1.02
  -1  22   6    8.13    1.05
  -1 -22   6    6.84    1.26
   1  22  -5   29.34    1.90
   1 -22  -5   26.28    1.11
  -1  22   5   30.05    1.71
  -1 -22   5   29.40    1.97
   1 -22  -4    3.12    1.02
   1  22  -4    4.08    1.13
   1 -22  -4    3.35    0.61
  -1 -22   4    2.95    0.75
  -1  22   4    2.43    1.00
   1 -22  -3   23.36    1.72
   1  22  -3   22.58    1.86
   1 -22  -3   17.90    0.80
  -1 -22   3   24.70    1.90
  -1  22   3   21.08    1.67
   1 -22  -2  100.25    3.60
   1  22  -2   94.68    3.64
  -1  22   2   97.88    3.49
  -1 -22   2   92.30    3.66
   1 -22  -1  242.96    7.01
   1  22  -1  234.91    6.00
  -1 -22   1  235.93    6.94
  -1  22   1  229.43    6.59
   1  22   0   17.61    1.84
   1 -22   0   18.40    1.84
  -1  22   0   18.21    1.80
  -1 -22   0   19.64    1.80
   1  22   1  115.34    3.87
   1 -22   1  119.17    4.04
  -1  22  -1  116.83    3.99
   1  22   2    9.31    1.25
   1 -22   2    7.32    1.36
  -1 -22  -2    6.40    0.40
   1  22   3   51.77    1.72
   1 -22   3   50.08    2.47
  -1 -22  -3   41.93    1.17
   1  22   4   18.26    1.07
   1 -22   4   19.55    1.82
   1  22   4   20.76    1.59
  -1 -22  -4   17.92    1.05
   1  22   5   14.78    1.19
   1 -22   5   16.29    1.72
   1  22   5   18.03    1.49
  -1 -22  -5   13.84    0.92
   1  22   6    4.39    0.92
   1  22   6    3.97    0.71
   1 -22   6    4.16    1.15
  -1 -22  -6    3.91    0.69
  -1  22  -6    2.59    0.31
   1  22   7    0.54    0.61
   1 -22   7   -0.15    0.79
   1  22   7    0.02    0.56
  -1  22  -7    0.27    0.25
  -1 -22  -7    0.73    0.56
   1  22   8   10.00    1.13
   1  22   8    6.13    1.17
   1 -22   8    9.74    1.40
  -1 -22  -8    9.74    1.17
   1  22   9   13.82    1.32
   1  22   9   14.05    1.55
   1 -22   9   13.74    1.65
  -1 -22  -9   15.37    1.55
   1 -23 -10   19.66    1.71
  -1 -23  10   18.55    2.17
  -1  23  10   17.06    1.26
  -1  23  10   20.32    1.71
   1 -23  -9    4.06    1.05
  -1  23   9    4.70    0.88
  -1 -23   9    3.49    1.21
  -1  23   9    6.00    1.05
   1 -23  -8   11.19    1.15
  -1 -23   8   13.09    1.49
  -1  23   8   11.81    1.48
  -1  23   8   11.10    1.13
   1 -23  -7   43.72    1.86
  -1 -23   7   52.57    2.61
  -1  23   7   49.60    2.22
   1 -23  -6    5.75    0.73
  -1  23   6    5.44    1.05
  -1 -23   6    7.17    1.32
   1  23  -5   23.61    1.82
   1 -23  -5   21.41    1.19
  -1  23   5   22.75    1.55
  -1 -23   5   23.65    1.86
   1 -23  -4   17.08    1.02
   1 -23  -4   17.13    0.88
   1  23  -4   18.38    1.67
  -1  23   4   17.67    1.46
  -1 -23   4   16.10    1.69
   1 -23  -3    4.35    0.67
   1 -23  -3    3.56    0.40
   1 -23  -3    2.97    0.38
   1  23  -3    5.40    1.19
  -1 -23   3    4.29    1.23
  -1  23   3    3.39    1.05
   1  23  -2    5.83    0.86
   1 -23  -2    2.09    1.26
  -1 -23   2    3.16    1.34
  -1  23   2    2.63    1.17
   1 -23  -1   25.80    2.11
   1  23  -1   26.10    2.13
  -1 -23   1   26.31    2.13
  -1  23   1   25.09    1.95
   1 -23   0   38.25    2.36
   1  23   0   39.08    2.38
  -1  23   0   34.44    2.32
  -1 -23   0   37.16    2.34
   1  23   1    3.45    1.15
   1 -23   1    3.95    1.23
  -1  23  -1    3.03    1.25
   1 -23   2    4.25    1.17
   1  23   2    4.58    1.09
  -1 -23  -2    3.30    0.29
   1  23   3   23.40    1.71
   1 -23   3   24.80    1.90
   1  23   3   18.30    0.84
  -1 -23  -3   21.27    0.86
   1  23   4   64.22    2.61
   1 -23   4   61.10    2.80
  -1 -23  -4   47.51    1.67
   1  23   5    3.76    1.00
   1 -23   5    3.14    1.19
   1  23   5    1.65    0.56
  -1 -23  -5    4.39    0.75
   1  23   6    1.55    0.61
   1 -23   6    2.20    1.05
   1  23   6    2.34    0.86
  -1 -23  -6    1.40    0.59
   1  23   7    1.15    0.65
   1  23   7    0.50    0.79
   1 -23   7    1.74    0.98
  -1 -23  -7    1.38    0.63
   1 -23   8   23.94    1.95
   1  23   8   25.28    1.99
   1  23   8   18.92    1.53
  -1 -23  -8   21.64    1.53
   1  23   9   21.39    1.82
   1 -23   9   28.67    2.09
   1  23   9   24.70    1.69
  -1 -23  -9   23.52    2.30
   1 -24  -9    3.05    0.98
  -1  24   9    4.12    0.61
  -1  24   9    1.99    1.13
  -1 -24   9    3.47    1.17
   1 -24  -8    4.79    0.94
  -1 -24   8    5.75    1.28
  -1  24   8    5.92    0.98
   1 -24  -7    3.68    0.80
  -1 -24   7    5.75    1.30
  -1  24   7    4.83    1.02
   1 -24  -6   49.43    1.74
  -1  24   6   53.68    2.34
  -1 -24   6   54.35    2.72
   1 -24  -5    3.79    0.75
   1  24  -5    5.27    1.28
  -1  24   5    5.90    1.05
  -1 -24   5    6.69    1.30
   1  24  -4    0.82    0.94
   1 -24  -4    0.54    0.40
   1 -24  -4    1.00    0.82
  -1  24   4    1.30    0.80
  -1 -24   4    0.29    0.96
   1  24  -3   30.51    2.11
   1 -24  -3   28.94    1.92
  -1  24   3   28.67    1.84
  -1 -24   3   28.75    2.09
   1  24  -2   65.70    3.01
   1 -24  -2   66.85    2.97
  -1 -24   2   66.81    3.01
  -1  24   2   60.68    2.03
   1  24  -1   15.56    1.84
   1 -24  -1   15.01    1.80
  -1  24   1   17.59    1.71
  -1 -24   1   16.67    1.86
   1 -24   0  126.43    4.41
   1  24   0  126.61    3.51
  -1  24   0  121.51    4.22
  -1 -24   0  127.68    4.41
   1  24   1   13.78    1.03
   1 -24   1   13.30    1.65
  -1  24  -1   13.36    1.07
   1  24   2   46.13    2.32
   1 -24   2   47.43    2.51
   1  24   3   19.82    1.63
   1 -24   3   20.60    1.80
  -1 -24  -3   14.53    0.71
   1 -24   4   58.38    2.93
   1  24   4   57.46    1.97
   1  24   5    3.09    0.77
   1 -24   5    3.83    1.30
   1  24   5    6.02    1.07
  -1 -24  -5    3.16    0.75
   1 -24   6   13.95    1.65
   1  24   6   10.45    1.19
   1  24   6   15.68    1.40
  -1 -24  -6   11.54    0.92
   1 -24   7    5.31    1.30
   1  24   7    5.21    1.03
   1  24   7    4.58    0.82
  -1 -24  -7    4.29    0.80
   1  24   8   20.60    1.53
   1 -24   8   23.44    2.03
   1  24   8   23.65    1.65
  -1 -24  -8   20.55    1.88
   1 -25  -9    2.26    0.88
  -1 -25   9    3.18    1.13
  -1  25   9    1.46    0.82
   1 -25  -8    9.95    1.09
  -1  25   8   11.81    1.55
  -1 -25   8   12.96    1.59
   1 -25  -7   17.54    1.13
  -1 -25   7   19.13    1.86
  -1  25   7   19.32    1.48
   1 -25  -6    4.33    0.84
  -1  25   6    4.98    1.07
  -1 -25   6    3.10    1.34
   1 -25  -5    0.40    0.50
   1  25  -5    1.05    0.96
  -1 -25   5    0.36    0.98
  -1  25   5    1.17    0.77
   1 -25  -4    4.04    0.54
   1  25  -4    7.82    1.36
   1 -25  -4    7.24    1.21
   1 -25  -4    4.77    0.54
  -1  25   4    7.30    1.17
  -1 -25   4    7.99    1.40
   1  25  -3    4.83    1.40
   1 -25  -3    2.93    1.26
  -1  25   3    6.25    1.19
  -1 -25   3    5.58    0.90
   1  25  -2    1.53    1.07
   1 -25  -2    0.34    1.05
  -1  25   2    1.48    0.96
  -1 -25   2    0.33    1.07
   1 -25  -1   17.63    1.82
   1  25  -1   17.33    1.90
  -1  25   1   16.60    1.74
  -1 -25   1   16.81    1.88
   1 -25   0   21.27    1.97
   1  25   0   20.09    1.94
  -1 -25   0   21.41    1.32
  -1  25   0   20.74    1.92
   1 -25   1   10.75    1.63
   1  25   1   10.33    1.53
  -1  25  -1   11.54    1.03
   1 -25   2   11.90    1.63
   1  25   2   10.77    1.53
   1  25   3    6.48    1.26
   1 -25   3    6.27    1.44
   1 -25   4   19.84    1.88
   1  25   4   17.13    1.63
   1  25   4   12.07    0.84
  -1 -25  -4   15.12    0.71
   1 -25   5   35.49    1.71
   1  25   5   37.58    2.09
  -1 -25  -5   27.27    1.15
   1  25   6    4.43    1.05
   1 -25   6    4.68    1.28
   1  25   6    2.47    0.63
  -1 -25  -6    3.16    0.65
   1  25   7    1.21    0.65
   1  25   7    1.76    0.88
   1 -25   7    2.59    1.15
  -1 -25  -7    1.90    0.67
   1  25   8    0.69    0.86
   1  25   8    2.74    0.98
   1 -25   8    4.43    1.28
  -1 -25  -8    2.89    1.09
   1 -26  -8    5.27    0.86
  -1 -26   8    6.86    1.34
  -1  26   8    2.59    1.03
   1 -26  -7   25.20    1.63
  -1 -26   7   32.50    2.26
  -1  26   7   28.81    1.84
   1 -26  -6   -0.08    0.38
  -1  26   6    0.65    0.69
  -1 -26   6    1.02    0.88
   1 -26  -5    1.36    0.54
   1  26  -5    1.65    1.13
  -1 -26   5    3.22    1.15
  -1  26   5    2.57    0.94
   1  26  -4    6.65    1.46
  -1 -26   4    5.48    1.46
  -1  26   4    6.31    1.19
   1 -26  -3   22.58    1.88
   1  26  -3   21.02    1.95
  -1 -26   3   22.06    2.05
  -1  26   3   21.45    1.78
   1 -26  -2   64.15    3.07
   1  26  -2   66.08    3.18
  -1  26   2   64.80    2.91
  -1 -26   2   64.38    3.14
   1 -26  -1   84.58    3.53
   1  26  -1   82.26    3.51
  -1  26   1   78.90    3.33
  -1 -26   1   82.43    3.53
   1 -26   0    4.79    1.38
   1  26   0    3.56    1.36
  -1  26   0    4.02    1.34
   1 -26   1    1.53    0.69
   1  26   1    1.86    1.05
  -1  26  -1    0.52    0.69
   1 -26   2    0.52    1.02
   1  26   2    0.96    0.94
   1 -26   3   17.82    1.92
   1  26   3   18.95    1.74
   1 -26   4    1.80    0.75
   1  26   4    1.02    1.00
   1 -26   5   34.02    2.43
   1  26   5   33.52    2.15
   1  26   6    4.68    1.05
   1 -26   6    3.66    1.30
   1  26   6    2.18    0.79
  -1 -26  -6    1.92    0.79
   1 -26   7    0.54    1.03
   1  26   7    1.21    0.82
   1  26   7    0.06    0.75
  -1 -26  -7    0.75    0.56
  -1  27   7    6.71    1.17
  -1 -27   7    8.20    1.59
  -1  27   6    1.90    0.88
  -1 -27   6    0.65    1.15
   1  27  -5    0.48    0.63
  -1  27   5    0.61    0.80
  -1 -27   5    1.17    1.03
   1  27  -4   11.00    1.69
  -1  27   4   11.17    1.42
  -1 -27   4   10.06    1.71
   1 -27  -3    1.19    1.17
   1  27  -3    2.34    1.28
  -1  27   3    2.30    1.07
  -1 -27   3    2.49    1.28
   1 -27  -2   16.69    1.88
   1  27  -2   18.05    1.99
  -1  27   2   17.71    1.78
  -1 -27   2   16.19    2.03
   1 -27  -1    5.44    1.55
   1  27  -1    7.70    1.57
  -1 -27   1    5.88    1.59
  -1  27   1    7.57    1.49
   1  27   0    1.86    1.21
   1 -27   0    2.32    1.26
  -1  27   0    2.07    1.23
   1 -27   1    1.51    1.07
   1  27   1    1.13    1.02
  -1  27  -1    0.40    0.65
   1  27   2    1.92    1.13
   1 -27   2    2.28    1.26
   1  27   3    0.56    0.98
   1 -27   3    0.75    1.05
   1  27   4    3.18    1.23
   1 -27   4    4.52    1.44
   1  27   5    4.20    1.21
   1 -27   5    3.30    1.46
   1  27   6    3.74    1.19
   1 -27   6    3.76    1.46
  -1 -28   6   20.51    2.13
  -1  28   6   20.72    1.72
   1  28  -5    1.86    0.79
  -1 -28   5    1.80    1.26
  -1  28   5    2.72    1.00
   1  28  -4   12.38    1.15
  -1  28   4   11.25    1.48
  -1 -28   4   12.00    1.82
   1  28  -3    1.72    1.25
   1 -28  -3    1.26    1.17
  -1  28   3    1.55    1.07
  -1 -28   3    1.74    1.25
   1 -28  -2   77.45    3.55
   1  28  -2   79.84    3.66
  -1 -28   2   76.26    3.62
  -1  28   2   74.61    3.33
   1  28  -1    0.00    1.19
   1 -28  -1    0.67    1.19
  -1 -28   1    1.55    0.75
  -1  28   1    2.01    1.15
   1 -28   0   53.28    2.89
   1  28   0   51.98    2.82
  -1  28   0   50.83    2.03
   1  28   1    4.85    1.38
   1 -28   1    4.29    1.49
   1 -28   2    1.53    1.17
   1  28   2    0.36    1.05
   1 -28   3    4.41    1.46
   1  28   3    2.57    1.26
   1 -28   4    7.93    1.78
   1  28   4   10.10    1.53
   1 -28   5    1.09    0.77
   1  28   5    1.17    1.03
   1 -28   6    2.91    1.46
   1  28   6    3.28    1.19
  -1  29   6   12.40    1.53
  -1 -29   6   14.97    1.94
   1  29  -5   -0.25    0.61
  -1  29   5    0.92    0.82
  -1 -29   5    0.71    1.02
   1  29  -4    0.56    1.13
  -1 -29   4    0.29    1.11
  -1  29   4    0.88    0.94
   1 -29  -3    7.84    1.59
   1  29  -3    8.91    1.13
  -1  29   3    7.03    1.51
  -1 -29   3    9.33    1.76
   1 -29  -2    0.65    1.15
   1  29  -2    0.44    1.21
  -1  29   2    1.40    0.69
  -1 -29   2    0.33    1.25
   1 -29  -1    3.76    1.46
   1  29  -1    4.29    1.51
  -1  29   1    3.24    1.42
   1  29   0    3.55    1.32
   1 -29   0    3.51    1.40
  -1  29   0    1.86    0.84
   1  29   1    8.45    1.00
   1 -29   1    6.32    1.72
   1  29   2    9.93    1.63
   1 -29   2    9.68    1.17
   1 -29   3    4.29    1.59
   1  29   3    3.32    1.34
   1 -29   4   14.55    2.09
   1  29   4   13.55    1.78
   1 -29   5    8.55    1.82
   1  29   5    7.07    1.51
   1  30  -4    1.23    1.36
  -1  30   4    1.15    1.11
  -1 -30   4    2.45    1.32
   1 -30  -3   32.52    1.72
   1  30  -3   32.77    2.68
  -1  30   3   33.33    2.36
  -1 -30   3   32.54    2.66
   1 -30  -2   13.34    1.92
   1  30  -2   11.15    2.01
  -1  30   2   14.55    1.86
  -1 -30   2   12.13    1.30
   1  30  -1   46.42    2.97
   1 -30  -1   45.42    2.93
  -1  30   1   44.18    2.01
   1  30   0   10.27    1.78
   1 -30   0    8.72    1.82
   1 -30   1    1.42    1.36
   1  30   1    1.72    1.23
   1 -30   2    5.77    1.67
   1  30   2    3.76    1.46
   1  30   3   57.34    3.12
   1 -30   3   58.22    2.61
   1  30   4    4.14    1.46
   1 -30   4    5.21    1.74
   1  31  -3    2.51    1.51
  -1 -31   3    2.22    1.51
  -1  31   3    1.86    1.34
   1  31  -2    1.42    1.34
   1 -31  -2    1.23    1.28
  -1  31   2    0.75    1.26
   1 -31  -1    5.02    1.51
   1  31  -1    3.43    1.55
  -1  31   1    2.20    0.94
   1  31   0    2.51    1.46
   1 -31   0    2.95    1.48
   1  31   1    0.92    1.25
   1 -31   1    1.26    0.84
   1  31   2    8.91    1.71
   1 -31   2    8.05    1.97
   2   0 -14   29.00    3.10
  -2   0  14   32.04    2.99
   2   0 -13   52.86    3.41
  -2   0  13   50.81    3.24
   2   0 -12   20.24    2.36
  -2   0  12   18.19    2.13
   2   0 -11    1.82    1.13
  -2   0  11    2.24    1.09
   2   0 -10    6.52    1.34
  -2   0  10    7.70    1.28
   2   0  -9    6.42    1.30
  -2   0   9    6.73    1.25
   2   0  -8   22.60    1.55
  -2   0   8   22.17    1.49
   2   0  -7   99.35    3.05
  -2   0   7   95.60    2.87
   2   0  -6   18.32    1.34
  -2   0   6   17.52    1.30
   2   0  -5   99.41    2.76
  -2   0   5   97.15    2.22
   2   0  -4 6109.27  211.72
  -2   0   4 6343.53  218.75
   2   0  -3   98.40    2.51
   2   0  -2  369.43    7.46
   2   0  -1    5.52    0.71
  -2   0   1    5.60    0.67
   2   0   0  494.35   10.56
  -2   0   0  478.70   10.18
   2   0   1   18.28    1.02
  -2   0  -1   17.44    1.02
   2   0   2  344.25    7.51
  -2   0  -2  347.76    7.55
   2   0   3  195.12    4.73
  -2   0  -3  193.82    4.68
   2   0   4   94.08    2.20
  -2   0  -4   94.18    2.66
   2   0   5   14.22    0.73
  -2   0  -5   13.68    0.71
   2   0   6    8.13    1.09
  -2   0  -6    8.01    1.07
   2   0   7    9.07    1.23
  -2   0  -7    9.18    0.79
   2   0   8  149.03    4.93
  -2   0  -8  133.03    3.76
   2   0   9    6.63    1.36
  -2   0  -9    5.56    1.34
   2   0  10    1.15    1.00
  -2   0 -10    0.10    1.02
   2   0  11    1.36    1.13
  -2   0 -11    0.27    1.13
   2   0  12    0.29    0.92
  -2   0 -12   -0.17    0.94
   2   0  13   32.91    3.01
  -2   0 -13   34.34    3.09
   2   1 -14   42.91    2.47
   2  -1 -14   47.26    3.58
  -2   1  14   48.47    3.47
  -2  -1  14   48.12    3.39
   2  -1 -13   59.74    3.72
   2   1 -13   56.31    3.58
  -2  -1  13   61.21    3.55
  -2   1  13   61.89    3.70
   2  -1 -12   18.67    2.36
   2   1 -12   19.78    1.61
  -2   1  12   24.47    2.30
  -2  -1  12   22.94    2.22
   2   1 -11    8.95    1.46
   2  -1 -11    9.31    1.49
  -2   1  11    7.21    1.44
  -2  -1  11    8.05    1.40
   2  -1 -10    5.94    1.26
   2   1 -10    4.89    1.25
  -2   1  10    4.87    1.19
  -2  -1  10    4.60    1.17
   2  -1  -9   65.83    2.82
   2   1  -9   65.99    2.76
  -2  -1   9   66.81    2.70
  -2   1   9   66.91    2.80
   2  -1  -8  100.50    3.18
   2   1  -8  100.24    3.12
  -2   1   8   96.84    3.09
  -2  -1   8   99.37    3.05
   2   1  -7  112.96    3.35
   2  -1  -7  112.39    3.32
  -2  -1   7  108.99    3.18
  -2   1   7  110.95    3.20
   2  -1  -6  414.89    9.81
   2   1  -6  406.04    9.62
  -2  -1   6  400.29    9.47
  -2   1   6  407.57    9.64
   2  -1  -5  172.45    4.27
   2   1  -5  172.89    4.24
  -2  -1   5  174.48    4.22
  -2   1   5  175.17    4.27
   2   1  -4 1586.82   42.14
   2   1  -4 1647.75   40.07
   2  -1  -4 1504.39   39.29
  -2   1   4 1551.73   41.34
  -2  -1   4 1560.87   40.48
   2  -1  -3   63.40    1.44
   2   1  -3   64.68    1.86
   2  -1  -2  105.28    2.57
   2   1  -2  111.18    2.63
   2  -1  -1  617.24   13.74
   2   1  -1  646.66   14.30
  -2   1   1  630.66   13.97
  -2  -1   1  643.29   14.16
   2   1   0    9.08    0.80
   2  -1   0   10.98    0.82
  -2   1   0   10.45    0.77
  -2  -1   0    7.69    0.77
   2   1   1  107.33    2.61
   2  -1   1  104.82    2.18
  -2  -1  -1  106.87    2.63
  -2   1  -1  109.68    2.61
   2   1   2   73.50    2.09
   2  -1   2   76.28    1.71
  -2   1  -2   76.26    2.09
  -2  -1  -2   73.83    2.13
   2  -1   3 1162.15   28.52
   2   1   3 1206.08   30.20
  -2  -1  -3 1185.98   29.71
  -2   1  -3 1163.55   29.17
   2  -1   4   38.25    1.61
   2   1   4   38.14    1.67
  -2  -1  -4   37.58    1.61
  -2   1  -4   35.92    1.57
   2   1   5   70.26    2.26
   2  -1   5   71.35    2.22
  -2   1  -5   70.16    2.22
  -2  -1  -5   70.72    2.26
   2  -1   6   40.96    1.80
   2   1   6   43.81    1.92
  -2  -1  -6   41.78    1.38
  -2   1  -6   43.39    1.86
   2   1   7   20.53    1.59
   2  -1   7   19.76    1.53
  -2  -1  -7   20.18    1.53
  -2   1  -7   20.49    1.49
   2   1   8  156.45    5.27
   2  -1   8  157.46    5.16
  -2  -1  -8  153.29    5.04
  -2   1  -8  157.14    5.02
   2  -1   9   38.16    2.28
   2   1   9   35.92    2.30
  -2   1  -9   35.42    2.26
  -2  -1  -9   34.06    1.63
   2  -1  10    8.43    1.53
   2   1  10    7.99    1.57
  -2  -1 -10    6.13    1.59
  -2   1 -10    9.18    1.55
   2   1  11    7.78    1.67
   2  -1  11    7.67    1.59
  -2   1 -11    7.40    1.61
  -2  -1 -11    6.34    1.69
   2  -1  12    1.72    1.15
   2   1  12   -0.04    1.21
  -2  -1 -12    0.65    1.23
  -2   1 -12    0.75    1.21
   2   1  13   33.29    3.07
   2  -1  13   33.02    2.93
  -2  -1 -13   28.10    2.11
  -2   1 -13   31.95    3.07
   2  -2 -14    8.28    2.22
   2   2 -14    8.89    2.09
  -2   2  14    8.18    2.11
  -2  -2  14    8.84    1.99
   2  -2 -13   27.58    2.78
   2   2 -13   22.14    2.63
  -2  -2  13   28.02    2.55
  -2   2  13   28.84    2.80
   2  -2 -12  164.57    6.00
   2   2 -12  163.00    5.88
  -2   2  12  163.08    5.69
  -2  -2  12  156.83    5.56
   2   2 -11   12.86    1.65
   2  -2 -11   12.61    1.71
  -2   2  11   13.49    1.69
  -2  -2  11   13.43    1.02
   2   2 -10    3.32    1.11
   2  -2 -10    4.04    1.17
  -2   2  10    2.63    1.15
  -2  -2  10    2.38    1.07
   2   2  -9   96.69    2.72
   2  -2  -9   96.19    3.55
  -2  -2   9   98.30    3.33
  -2   2   9  100.29    3.53
   2  -2  -8    5.58    1.05
   2   2  -8    5.56    0.65
  -2   2   8    5.37    1.05
  -2  -2   8    5.27    0.61
   2  -2  -7  211.82    5.39
   2   2  -7  212.97    5.31
  -2   2   7  215.07    5.33
  -2  -2   7  212.39    5.23
   2   2  -6  231.06    5.60
   2  -2  -6  231.06    5.77
  -2   2   6  231.69    5.67
  -2  -2   6  227.84    5.54
   2   2  -5  453.51   10.54
   2  -2  -5  447.00   10.50
   2   2  -5  445.10    8.78
  -2  -2   5  458.67   10.56
  -2   2   5  439.56   10.37
   2  -2  -4  422.25    9.51
   2   2  -4  415.32    9.28
   2   2  -4  429.13    8.49
   2  -2  -4  370.22    6.94
  -2   2   4  432.33    9.74
   2  -2  -3  104.53    2.64
   2   2  -3  108.23    2.59
   2  -2  -2  282.12    5.60
   2   2  -2  287.77    6.02
   2  -2  -1 5870.80  194.22
   2   2  -1 5882.39  194.43
  -2   2   1 5942.17  195.99
  -2  -2   1 5898.78  194.76
   2   2   0   99.97    2.43
   2  -2   0   95.75    1.95
  -2   2   0   96.80    2.28
  -2  -2   0   99.18    2.34
   2   2   1 4785.84  151.16
   2  -2   1 4712.42  148.76
  -2  -2  -1 4754.85  149.43
  -2   2  -1 4774.13  150.68
   2   2   2   67.81    1.99
   2  -2   2   70.30    1.95
  -2   2  -2   73.60    2.01
  -2  -2  -2   66.75    1.99
   2  -2   3  521.97   12.04
   2   2   3  519.31   12.04
  -2   2  -3  519.46   11.96
  -2  -2  -3  507.54   11.83
   2   2   4   88.49    2.66
   2  -2   4   95.96    2.66
  -2   2  -4   89.20    2.15
  -2  -2  -4   88.93    2.64
   2   2   5   18.90    1.32
   2  -2   5   17.19    1.19
  -2   2  -5   16.41    1.17
  -2  -2  -5   15.50    1.25
   2   2   6   49.93    2.07
   2  -2   6   53.85    2.05
  -2  -2  -6   48.87    2.03
  -2   2  -6   52.69    2.03
   2  -2   7   59.13    2.40
   2   2   7   61.98    2.53
  -2   2  -7   57.55    2.34
  -2  -2  -7   59.14    2.43
   2   2   8  194.70    6.11
   2  -2   8  191.83    5.92
  -2   2  -8  192.54    5.90
  -2  -2  -8  197.04    6.13
   2   2   9   23.69    2.09
   2  -2   9   21.96    1.92
  -2  -2  -9   19.95    2.05
  -2   2  -9   21.58    1.97
   2  -2  10   39.92    2.47
   2   2  10   41.90    2.66
  -2  -2 -10   42.57    2.66
  -2   2 -10   40.07    2.55
   2  -2  11    2.97    1.34
   2   2  11    2.18    1.44
  -2  -2 -11    3.07    1.44
  -2   2 -11    2.97    1.34
   2  -2  12    1.55    1.26
   2   2  12    1.46    1.40
  -2  -2 -12    1.90    1.40
  -2   2 -12    2.28    1.32
   2   2  13   16.48    2.53
   2  -2  13   12.42    2.30
  -2   2 -13   15.12    2.38
  -2  -2 -13   16.29    2.49
   2  -3 -14   54.60    3.91
   2   3 -14   52.76    3.62
  -2   3  14   53.74    3.76
  -2  -3  14   56.98    3.45
   2  -3 -13   44.29    3.28
   2   3 -13   42.39    3.01
  -2   3  13   43.68    3.20
  -2  -3  13   42.07    2.13
   2   3 -12   19.74    2.26
   2  -3 -12   21.43    2.40
  -2  -3  12   19.03    2.09
  -2   3  12   22.94    2.34
   2  -3 -11   13.84    1.82
   2   3 -11   13.36    1.67
  -2   3  11   14.24    1.76
  -2  -3  11   13.20    1.57
   2  -3 -10   14.60    1.65
   2   3 -10   14.16    1.57
  -2  -3  10   13.43    1.46
  -2   3  10   13.93    1.59
   2  -3  -9  153.17    4.73
   2   3  -9  152.00    4.58
  -2  -3   9  146.69    4.35
  -2   3   9  150.77    4.71
   2  -3  -8    4.50    1.02
   2   3  -8    4.04    0.92
  -2   3   8    3.07    0.98
  -2  -3   8    3.70    0.88
   2  -3  -7   25.05    1.49
   2   3  -7   23.86    1.34
  -2   3   7   26.24    1.46
  -2  -3   7   24.53    1.30
   2  -3  -6   88.97    2.72
   2   3  -6   89.02    2.15
  -2  -3   6   89.37    2.55
  -2   3   6   90.29    2.74
   2   3  -5  558.19   13.05
   2  -3  -5  561.30   13.30
   2   3  -5  561.43   11.58
  -2  -3   5  569.31   13.13
  -2   3   5  577.21   13.51
   2  -3  -4  340.95    6.36
   2   3  -4  307.76    6.11
   2   3  -4  329.19    7.30
   2  -3  -4  325.72    7.47
  -2   3   4  328.07    7.49
   2   3  -3  202.12    4.04
   2  -3  -3  204.71    4.14
   2   3  -3  207.75    4.48
   2   3  -2  354.87    7.32
   2   3  -1 1352.74   33.16
   2  -3  -1 1317.80   32.45
  -2  -3   1 1332.11   32.64
  -2   3   1 1374.62   33.60
   2  -3   0   35.21    1.17
   2   3   0   37.24    1.21
  -2  -3   0   36.17    1.17
  -2   3   0   34.65    1.13
   2  -3   1   65.66    1.72
   2   3   1   62.02    1.38
  -2   3  -1   64.80    1.71
  -2  -3  -1   65.51    1.76
   2  -3   2  329.28    7.15
   2   3   2  316.84    7.05
  -2   3  -2  320.41    7.05
  -2  -3  -2  322.96    7.15
   2   3   3  183.61    4.52
   2  -3   3  194.11    4.56
  -2   3  -3  190.03    4.48
  -2  -3  -3  187.30    4.54
   2   3   4  238.88    5.35
   2  -3   4  254.54    6.02
  -2   3  -4  254.56    6.04
  -2  -3  -4  245.95    6.00
   2  -3   5   63.25    2.09
   2   3   5   63.67    2.24
  -2   3  -5   62.82    2.11
  -2  -3  -5   63.53    2.18
   2  -3   6  168.31    4.52
   2   3   6  165.70    4.04
  -2   3  -6  174.65    4.64
  -2  -3  -6  173.20    4.70
   2   3   7    4.18    0.71
   2  -3   7    3.39    1.00
  -2   3  -7    2.59    1.02
  -2  -3  -7    3.89    1.05
   2   3   8  129.14    4.64
   2  -3   8  132.01    4.52
  -2  -3  -8  128.24    4.62
  -2   3  -8  126.91    4.33
   2   3   9  130.82    4.77
   2  -3   9  129.21    4.37
  -2  -3  -9  128.77    4.56
  -2   3  -9  123.14    4.35
   2  -3  10    5.56    1.32
   2   3  10    5.60    0.94
  -2   3 -10    3.26    1.36
  -2  -3 -10    5.00    1.48
   2   3  11   22.62    2.34
   2  -3  11   26.10    2.17
  -2   3 -11   24.76    2.18
  -2  -3 -11   23.09    2.32
   2  -3  12    8.70    1.74
   2   3  12    8.85    1.95
  -2   3 -12    9.41    1.80
  -2  -3 -12    9.20    1.92
   2   3  13   20.91    2.68
   2  -3  13   18.07    2.34
  -2  -3 -13   16.02    2.61
  -2   3 -13   14.51    2.40
   2  -4 -14   21.50    2.95
   2   4 -14   18.03    2.63
  -2   4  14   22.06    2.93
  -2  -4  14   25.57    2.57
   2  -4 -13   20.49    2.43
   2   4 -13   20.12    2.18
  -2  -4  13   18.99    2.05
  -2   4  13   18.76    2.38
   2  -4 -12   39.94    2.84
   2   4 -12   36.20    2.68
  -2  -4  12   36.86    2.49
  -2   4  12   39.25    2.80
   2  -4 -11   22.56    2.03
   2   4 -11   19.57    1.26
  -2   4  11   20.79    1.99
  -2  -4  11   19.49    1.74
   2  -4 -10   12.92    1.72
   2   4 -10   14.47    1.55
  -2   4  10   15.10    1.71
  -2  -4  10   15.91    1.48
   2  -4  -9   69.05    2.89
   2   4  -9   67.16    2.68
  -2  -4   9   70.16    2.61
  -2   4   9   68.63    2.89
   2  -4  -8   32.52    1.76
   2   4  -8   29.88    1.61
  -2   4   8   29.61    1.72
  -2  -4   8   28.40    1.53
  -2  -4   8   28.12    0.75
   2  -4  -7   10.27    1.13
   2   4  -7   10.16    1.02
  -2  -4   7   11.25    0.98
  -2   4   7   10.71    1.11
   2  -4  -6   85.00    2.57
   2   4  -6   85.77    2.41
  -2  -4   6   86.65    2.40
  -2   4   6   84.37    2.55
   2   4  -5   93.66    1.84
   2   4  -5  100.24    2.74
   2  -4  -5   95.71    2.32
   2  -4  -5   89.12    1.65
  -2  -4   5   97.02    2.64
  -2   4   5   98.38    2.87
   2  -4  -4 1621.09   40.04
   2  -4  -4 1680.50   43.41
   2   4  -4 1589.89   39.84
   2   4  -4 1683.80   44.43
  -2   4   4 1741.49   45.59
   2  -4  -3  399.37    8.01
   2  -4  -3  388.71    8.57
   2   4  -3  397.26    8.32
   2   4  -3  390.86    8.39
   2   4  -2  171.93    3.56
   2   4  -1  202.46    4.41
   2  -4  -1  194.18    3.99
  -2  -4   1  199.30    4.02
  -2   4   1  200.76    4.12
   2   4   0   48.95    1.34
   2  -4   0   44.87    1.26
  -2  -4   0   49.06    1.30
   2   4   1   83.16    2.01
   2  -4   1   84.21    1.97
  -2  -4  -1   84.69    2.05
  -2   4  -1   82.60    1.97
   2  -4   2   61.10    1.74
   2   4   2   56.50    1.76
  -2  -4  -2   54.97    1.72
  -2   4  -2   61.81    1.74
   2   4   3  432.56    9.99
   2  -4   3  435.80    9.87
  -2  -4  -3  435.67    9.97
  -2   4  -3  447.69   10.14
   2  -4   4  209.71    5.02
   2   4   4  206.09    5.12
  -2   4  -4  211.70    5.00
  -2  -4  -4  208.75    5.12
   2   4   5   21.41    1.36
   2  -4   5   20.45    1.25
  -2  -4  -5   22.04    1.32
  -2   4  -5   19.05    1.21
   2  -4   6   76.49    2.55
   2   4   6   76.09    2.76
  -2   4  -6   74.40    2.53
  -2  -4  -6   74.59    2.66
   2   4   7   20.89    1.72
   2  -4   7   21.10    1.55
  -2  -4  -7   20.66    1.63
  -2   4  -7   21.24    1.51
   2  -4   8  185.81    5.83
   2   4   8  192.44    5.16
  -2   4  -8  174.77    5.48
  -2  -4  -8  180.04    5.86
   2  -4   9   45.27    2.43
   2   4   9   45.19    2.74
  -2  -4  -9   43.95    2.64
  -2   4  -9   46.27    2.47
   2   4  10   25.72    2.24
   2  -4  10   26.03    2.01
  -2  -4 -10   24.92    2.26
  -2   4 -10   24.07    2.11
   2  -4  11    6.11    1.48
   2   4  11    6.54    1.69
  -2   4 -11    5.92    1.49
  -2  -4 -11    6.71    1.67
   2   4  12    5.29    1.72
   2  -4  12    4.56    0.71
   2  -4  12    5.12    0.96
  -2  -4 -12    6.57    1.72
  -2   4 -12    4.48    1.59
   2   4  13   21.96    2.80
   2  -4  13   23.48    2.45
  -2  -4 -13   25.57    2.82
  -2   4 -13   24.44    2.51
   2   5 -14   81.78    4.29
   2  -5 -14   86.34    4.77
  -2  -5  14   84.16    4.06
  -2   5  14   92.09    4.75
   2  -5 -13   11.29    2.05
   2   5 -13   12.13    1.84
  -2  -5  13    9.49    1.72
  -2   5  13    9.12    1.99
   2   5 -12   12.88    1.84
   2  -5 -12   13.01    2.03
  -2   5  12   13.34    2.03
  -2  -5  12   13.59    1.71
   2  -5 -11    7.21    1.57
   2   5 -11    8.03    1.44
  -2   5  11    8.66    1.59
  -2  -5  11    9.12    1.34
   2  -5 -10   47.24    2.61
   2   5 -10   47.82    2.34
  -2  -5  10   48.49    2.28
  -2   5  10   48.78    2.57
   2  -5  -9    7.23    0.84
   2   5  -9    7.99    1.21
  -2   5   9    7.34    1.36
  -2  -5   9    6.73    0.40
  -2  -5   9    7.76    1.15
   2  -5  -8   63.25    1.97
   2   5  -8   66.75    2.38
  -2  -5   8   61.23    1.36
  -2  -5   8   64.76    2.28
  -2   5   8   63.94    2.53
   2   5  -7  131.21    3.58
   2  -5  -7  131.44    3.70
  -2  -5   7  130.56    2.63
  -2  -5   7  128.56    3.43
  -2   5   7  132.01    3.74
   2  -5  -6   71.12    2.32
   2   5  -6   71.43    1.59
   2   5  -6   68.67    2.09
  -2  -5   6   71.47    2.07
  -2   5   6   74.25    2.38
  -2  -5   6   70.20    1.57
   2   5  -5  699.06   15.60
   2   5  -5  710.50   16.69
   2  -5  -5  710.29   15.24
   2  -5  -5  716.02   17.13
  -2   5   5  710.50   16.35
  -2  -5   5  672.99   14.74
  -2  -5   5  717.88   16.83
   2  -5  -4 2022.03   55.45
   2  -5  -4 1984.05   51.96
   2   5  -4 2099.79   56.79
   2   5  -4 2016.24   53.28
  -2   5   4 2104.39   57.36
   2  -5  -3  184.95    3.72
   2   5  -3  182.44    3.83
   2  -5  -3  185.60    4.10
   2   5  -3  161.99    3.32
   2   5  -2  118.88    2.43
   2   5  -2  108.04    2.32
   2   5  -1   85.92    1.84
   2  -5  -1   81.45    1.84
  -2   5   1   80.32    1.84
  -2  -5   1   84.27    1.78
   2   5   0  202.71    4.16
   2  -5   0  204.67    4.18
  -2   5   0  204.50    4.14
  -2  -5   0  202.46    4.12
   2  -5   1   77.47    1.86
   2   5   1   80.09    1.95
  -2   5  -1   77.45    1.84
  -2  -5  -1   80.71    1.97
   2   5   2   26.98    1.11
   2  -5   2   24.61    1.02
  -2  -5  -2   26.93    1.11
  -2   5  -2   24.88    1.02
   2  -5   3  201.62    4.68
   2   5   3  207.24    4.94
  -2   5  -3  205.03    4.75
  -2  -5  -3  209.08    4.93
   2   5   4  193.07    4.37
   2  -5   4  194.55    4.68
  -2   5  -4  201.26    4.81
  -2  -5  -4  199.03    4.96
   2   5   5   29.67    1.55
   2  -5   5   30.55    1.40
  -2   5  -5   30.95    1.40
  -2  -5  -5   29.78    1.51
   2   5   6   77.08    2.86
   2  -5   6   72.60    2.55
  -2   5  -6   73.33    2.49
  -2  -5  -6   77.49    2.76
   2  -5   7  134.45    4.06
   2   5   7  131.93    4.35
  -2  -5  -7  136.34    4.29
  -2   5  -7  136.30    4.08
   2  -5   8  183.34    5.60
   2   5   8  187.34    6.02
  -2   5  -8  181.69    5.65
  -2  -5  -8  185.50    6.00
   2   5   9    4.31    1.48
   2  -5   9    4.52    1.23
  -2   5  -9    5.88    1.25
  -2  -5  -9    7.23    1.40
   2   5  10    7.32    1.65
   2  -5  10    7.09    1.36
  -2   5 -10    5.00    1.40
  -2  -5 -10    5.25    1.57
   2   5  11   22.08    2.22
   2  -5  11   16.69    0.73
   2  -5  11   16.23    1.86
  -2  -5 -11   20.18    2.20
  -2   5 -11   15.79    1.94
   2  -5  12    3.16    0.63
   2  -5  12    2.36    1.36
   2   5  12    5.17    1.65
  -2   5 -12    3.66    1.44
  -2  -5 -12    2.63    1.65
   2  -5  13    3.91    1.65
   2   5  13    5.35    1.97
  -2   5 -13    5.21    1.71
  -2  -5 -13    4.18    1.92
   2  -6 -14   11.25    2.38
   2   6 -14   10.58    2.01
  -2   6  14   13.28    2.36
  -2  -6  14   11.79    1.88
   2   6 -13    9.10    1.80
   2  -6 -13   11.86    2.13
  -2  -6  13   10.45    1.71
  -2   6  13   15.20    2.11
   2  -6 -12   38.54    2.01
   2   6 -12   38.41    2.53
  -2   6  12   35.42    2.80
  -2  -6  12   39.23    2.36
   2  -6 -11   47.53    2.82
   2   6 -11   48.28    2.53
  -2   6  11   46.21    2.03
  -2  -6  11   50.50    2.38
   2  -6 -10   20.53    1.86
   2   6 -10   19.34    1.09
  -2  -6  10   15.98    0.61
  -2  -6  10   18.26    1.51
  -2   6  10   20.51    1.84
   2  -6  -9   38.37    2.30
   2   6  -9   34.40    2.01
  -2  -6   9   36.40    1.90
  -2   6   9   40.02    2.28
   2   6  -8   77.39    2.61
   2  -6  -8   78.29    2.91
  -2  -6   8   68.90    1.65
  -2  -6   8   81.13    2.59
  -2   6   8   77.06    2.86
   2  -6  -7  125.05    3.60
   2   6  -7  119.63    3.30
  -2  -6   7  112.21    2.49
  -2  -6   7  117.73    3.14
  -2   6   7  126.11    3.68
   2  -6  -6  121.93    3.28
   2   6  -6  121.51    3.03
   2   6  -6  118.86    2.38
  -2  -6   6  123.35    3.01
  -2  -6   6  114.11    2.49
  -2   6   6  128.73    3.39
   2   6  -5  641.54   14.49
   2  -6  -5  639.65   15.29
   2  -6  -5  621.69   13.40
   2   6  -5  635.03   14.89
  -2  -6   5  631.67   13.95
  -2  -6   5  672.55   15.58
  -2   6   5  624.41   15.08
   2  -6  -4   49.68    1.40
   2   6  -4   60.75    1.49
   2  -6  -4   56.65    1.46
   2   6  -4   51.04    1.57
  -2   6   4   53.07    1.90
   2   6  -3  275.94    5.65
   2   6  -3  278.91    6.00
   2  -6  -3  279.57    5.54
   2  -6  -3  276.04    6.02
   2  -6  -2  226.59    4.60
   2   6  -2  256.28    5.19
   2   6  -2  220.17    4.25
   2   6  -1  877.11   19.66
   2  -6  -1  835.50   19.45
  -2  -6   1  873.41   19.49
   2  -6   0  773.27   17.25
   2   6   0  774.28   17.21
  -2  -6   0  783.27   17.65
  -2   6   0  768.73   17.06
   2  -6   1 1156.88   27.56
   2   6   1 1133.04   27.21
  -2  -6  -1 1142.36   27.44
  -2   6  -1 1140.82   27.02
   2   6   2   99.03    2.45
   2  -6   2   99.62    2.32
  -2  -6  -2  100.79    2.45
  -2   6  -2  100.75    2.64
   2   6   3  727.19   17.59
   2  -6   3  741.70   17.57
  -2   6  -3  719.53   17.23
  -2  -6  -3  741.11   17.75
   2   6   4  195.70    4.89
   2  -6   4  197.15    4.60
  -2   6  -4  201.35    4.73
  -2  -6  -4  195.26    4.81
   2   6   5   31.89    1.19
   2  -6   5   33.02    1.44
  -2   6  -5   32.29    1.42
  -2  -6  -5   32.33    1.59
   2  -6   6  197.35    5.16
   2   6   6  188.55    4.66
  -2   6  -6  189.05    5.02
  -2  -6  -6  188.80    5.23
   2   6   7   62.48    2.72
   2  -6   7   59.07    2.40
  -2  -6  -7   56.81    2.59
  -2   6  -7   54.62    2.34
   2  -6   8  156.39    4.83
   2   6   8  154.53    5.33
  -2   6  -8  154.86    4.14
  -2  -6  -8  158.34    5.21
   2   6   9    5.52    1.46
   2  -6   9    6.73    1.23
  -2   6  -9    5.25    0.79
  -2  -6  -9    6.19    1.42
   2   6  10   12.38    1.92
   2  -6  10   11.98    1.59
  -2   6 -10   11.71    1.65
  -2  -6 -10   12.82    1.86
   2   6  11   20.47    1.55
   2  -6  11   19.68    1.94
   2  -6  11   20.97    1.48
  -2  -6 -11   18.63    2.30
  -2   6 -11   20.28    2.01
   2  -6  12   -0.08    1.19
   2  -6  12    3.18    0.79
   2   6  12    1.30    1.46
  -2  -6 -12    1.09    1.42
  -2   6 -12    0.63    0.77
   2  -6  13    6.44    1.65
   2   6  13    6.61    2.03
  -2  -6 -13    6.40    2.01
  -2   6 -13    5.56    1.72
   2   7 -14    2.87    1.61
   2  -7 -14    4.56    1.92
  -2  -7  14    5.48    1.49
  -2   7  14    4.73    1.92
   2   7 -13   11.44    1.17
   2  -7 -13   12.63    2.15
  -2  -7  13   12.73    1.71
  -2   7  13   13.97    1.40
   2   7 -12   20.01    2.07
   2  -7 -12   22.29    2.38
  -2  -7  12   20.89    1.92
  -2   7  12   23.90    2.40
   2   7 -11    8.57    1.46
   2  -7 -11   11.40    1.76
  -2  -7  11    9.43    1.40
  -2   7  11   10.68    1.78
   2  -7 -10    4.89    1.28
   2   7 -10    3.79    1.07
  -2  -7  10    3.70    0.44
  -2  -7  10    2.93    1.00
  -2   7  10    5.06    0.80
   2  -7  -9  125.21    4.22
   2   7  -9  122.58    3.85
  -2   7   9  121.55    3.41
  -2  -7   9  115.74    2.68
  -2  -7   9  122.68    3.68
   2  -7  -8  116.72    3.89
   2   7  -8  115.59    3.53
  -2   7   8  118.37    3.89
  -2  -7   8  118.04    3.45
  -2  -7   8  109.99    2.38
   2  -7  -7   87.09    2.82
   2   7  -7   84.54    2.53
  -2  -7   7   77.89    1.74
  -2  -7   7   84.77    2.45
  -2   7   7   88.51    2.80
   2   7  -6   58.88    1.38
   2  -7  -6   61.64    2.05
   2   7  -6   58.59    1.78
  -2   7   6   63.04    2.09
  -2  -7   6   58.01    1.40
  -2  -7   6   60.64    1.74
   2   7  -5  303.50    6.38
   2  -7  -5  296.32    6.11
   2  -7  -5  296.64    6.96
   2   7  -5  303.29    6.67
  -2   7   5  298.20    7.01
  -2  -7   5  295.80    6.23
   2  -7  -4  318.86    7.24
   2   7  -4  291.54    6.27
   2  -7  -4  308.39    6.29
   2   7  -4  312.82    6.75
  -2   7   4  311.61    6.61
  -2  -7   4  306.95    6.61
   2  -7  -3   24.44    0.86
   2   7  -3   26.72    0.98
   2   7  -3   24.84    0.84
   2   7  -3   25.78    0.88
   2  -7  -3   24.24    1.09
   2   7  -2  162.66    3.49
   2   7  -2  176.07    3.56
   2  -7  -2  165.03    3.45
   2  -7  -1   98.34    2.07
   2   7  -1  100.43    1.97
   2   7  -1   97.19    2.30
   2  -7  -1   96.59    2.26
  -2  -7   1  101.73    1.99
   2  -7   0   36.97    1.25
   2   7   0   36.22    1.03
  -2  -7   0   36.30    1.02
  -2   7   0   34.59    0.98
   2   7   1  370.33    7.97
   2  -7   1  383.39    8.36
  -2  -7  -1  377.60    8.07
  -2   7  -1  382.02    7.95
   2   7   2   55.60    1.72
   2  -7   2   58.07    1.57
  -2  -7  -2   57.38    1.72
  -2   7  -2   60.03    1.61
   2   7   3  506.64   12.04
   2  -7   3  506.60   12.04
  -2   7  -3  524.12   12.00
  -2  -7  -3  501.60   11.84
   2   7   4  381.14    8.93
   2  -7   4  366.69    8.41
  -2   7  -4  365.54    8.49
  -2  -7  -4  367.19    8.66
   2   7   5  336.05    8.18
   2  -7   5  330.35    7.78
  -2  -7  -5  336.14    8.11
  -2   7  -5  324.91    7.72
   2   7   6  322.32    8.47
   2  -7   6  315.27    7.86
  -2   7  -6  320.02    8.01
  -2  -7  -6  316.15    8.18
   2   7   7   80.17    3.22
   2  -7   7   76.22    2.70
  -2   7  -7   77.26    2.76
  -2  -7  -7   77.83    3.07
   2  -7   8   46.13    2.26
   2   7   8   45.92    2.68
  -2  -7  -8   45.73    2.59
  -2   7  -8   40.04    2.22
   2   7   9   30.03    2.28
   2  -7   9   29.32    1.90
  -2   7  -9   29.00    1.92
  -2  -7  -9   30.40    2.18
   2   7  10    9.18    1.82
   2  -7  10   11.27    0.98
   2  -7  10    7.84    1.49
  -2  -7 -10    8.85    1.74
  -2   7 -10    8.36    1.49
   2   7  11    5.08    1.63
   2  -7  11    5.50    1.28
   2  -7  11    4.29    0.75
  -2   7 -11    4.66    1.36
  -2  -7 -11    5.04    1.57
   2   7  12   25.20    2.63
   2  -7  12   23.77    2.17
   2  -7  12   23.25    1.57
  -2  -7 -12   24.67    2.57
  -2   7 -12   21.48    2.18
   2  -8 -14   10.37    2.22
   2   8 -14   10.77    1.82
  -2   8  14   11.79    2.22
  -2  -8  14    7.65    1.71
   2   8 -13    2.45    1.36
   2  -8 -13    5.14    1.71
  -2  -8  13    4.87    1.25
  -2   8  13    5.35    1.71
   2  -8 -12   58.70    3.39
   2   8 -12   53.32    2.89
  -2  -8  12   54.72    2.74
  -2   8  12   61.43    3.45
   2  -8 -11   56.17    3.03
   2   8 -11   50.56    2.61
  -2  -8  11   52.36    2.51
  -2   8  11   57.86    3.12
   2  -8 -10   54.83    2.72
   2   8 -10   51.75    2.36
  -2  -8  10   45.90    1.40
  -2   8  10   49.96    2.74
  -2  -8  10   51.90    2.22
   2   8  -9   16.50    1.38
   2  -8  -9   15.22    1.71
  -2  -8   9   14.16    0.67
  -2   8   9   15.45    1.71
  -2  -8   9   15.47    1.32
   2  -8  -8  202.56    5.88
   2   8  -8  196.94    5.29
  -2  -8   8  188.61    4.41
  -2  -8   8  190.83    5.06
  -2   8   8  199.34    5.81
   2   8  -7   64.66    2.09
   2  -8  -7   62.42    2.36
  -2  -8   7   64.07    1.57
  -2   8   7   56.75    1.32
  -2  -8   7   67.73    2.05
  -2   8   7   64.32    2.38
   2   8  -6   54.72    1.57
   2  -8  -6   48.76    1.82
   2   8  -6   51.65    1.55
  -2   8   6   48.07    1.84
  -2   8   6   49.31    1.21
  -2  -8   6   54.47    1.55
  -2  -8   6   52.02    1.55
   2  -8  -5  168.25    4.12
   2   8  -5  170.96    3.64
   2  -8  -5  165.44    3.33
   2   8  -5  169.67    3.74
  -2   8   5  171.42    3.39
  -2  -8   5  166.95    3.85
  -2   8   5  171.51    4.14
   2   8  -4  742.78   17.23
   2   8  -4  714.30   16.88
   2  -8  -4  726.37   17.17
   2  -8  -4  721.62   16.67
  -2  -8   4  715.37   16.58
   2  -8  -3   72.46    1.92
   2   8  -3   73.71    1.86
   2  -8  -3   69.69    1.69
   2   8  -3   74.53    1.86
   2   8  -3   78.67    1.69
   2  -8  -2   84.42    1.94
   2   8  -2   83.16    1.84
   2   8  -2   78.88    2.03
   2  -8  -2   84.08    2.01
   2  -8  -2   80.84    1.90
   2   8  -1    9.16    0.44
   2  -8  -1    8.30    0.54
   2   8  -1   10.50    0.79
   2  -8  -1    9.45    0.77
  -2  -8   1    8.99    0.46
   2   8   0  117.12    2.45
   2   8   0  111.91    2.80
   2  -8   0  122.87    2.93
   2  -8   0  122.20    2.49
  -2  -8   0  117.16    2.43
  -2   8   0  118.31    2.40
   2  -8   1   28.40    0.94
   2   8   1   28.48    1.30
  -2  -8  -1   28.86    1.07
  -2   8  -1   28.21    1.15
   2   8   2  658.95   15.47
   2  -8   2  681.98   15.52
  -2  -8  -2  667.32   15.64
  -2   8  -2  675.62   15.37
   2  -8   3   19.53    0.92
   2   8   3   18.34    1.13
  -2   8  -3   19.34    0.96
  -2  -8  -3   17.77    1.09
   2  -8   4   14.09    0.94
   2   8   4   15.45    1.19
  -2  -8  -4   15.20    1.11
  -2   8  -4   13.82    0.96
   2   8   5   97.40    2.99
   2  -8   5   92.28    2.61
  -2   8  -5   91.42    2.63
  -2  -8  -5   95.46    2.93
   2   8   6  149.89    3.83
   2  -8   6  144.09    3.97
  -2  -8  -6  147.50    3.72
  -2   8  -6  142.55    4.01
   2  -8   7   25.18    1.55
   2   8   7   23.00    1.88
  -2   8  -7   23.02    1.51
  -2  -8  -7   24.24    1.76
   2   8   8  100.12    3.79
   2  -8   8   94.81    3.32
  -2  -8  -8   92.53    3.62
  -2   8  -8   87.64    3.16
   2  -8   9   15.85    1.09
   2  -8   9   12.73    1.42
   2   8   9   11.33    1.76
  -2  -8  -9   14.62    1.13
  -2   8  -9   11.83    1.44
   2   8  10   69.76    3.62
   2  -8  10   66.73    3.01
   2  -8  10   73.29    2.78
  -2  -8 -10   73.40    3.62
  -2   8 -10   66.14    3.05
   2  -8  11    2.66    1.23
   2   8  11    1.63    1.59
   2  -8  11    5.73    0.79
  -2  -8 -11    2.18    1.53
  -2   8 -11    1.80    1.28
   2   8  12    9.54    1.97
   2   8  12    8.22    0.73
   2  -8  12    6.48    1.53
   2  -8  12    6.94    1.17
  -2  -8 -12    6.19    1.95
  -2   8 -12    5.00    1.61
   2   9 -14   23.55    2.36
   2  -9 -14   25.38    2.91
  -2  -9  14   24.65    2.20
  -2   9  14   33.48    3.03
   2  -9 -13   19.40    2.40
   2   9 -13   17.61    1.90
  -2  -9  13   15.54    1.78
  -2   9  13   16.16    2.43
   2  -9 -12    5.92    1.55
   2   9 -12    5.23    1.23
  -2  -9  12    2.61    0.48
  -2  -9  12    4.68    1.15
  -2   9  12    5.77    0.94
   2  -9 -11   11.92    1.72
   2   9 -11   11.42    1.40
  -2   9  11   11.50    1.71
  -2  -9  11    8.18    0.69
  -2  -9  11   11.14    1.28
   2  -9 -10   24.34    2.13
   2   9 -10   24.15    1.69
  -2   9  10   26.68    2.07
  -2  -9  10   25.15    1.61
  -2  -9  10   22.27    1.03
   2  -9  -9   27.94    2.01
   2   9  -9   26.95    1.63
  -2  -9   9   24.53    1.15
  -2   9   9   28.82    2.03
  -2  -9   9   26.16    1.53
   2   9  -8   91.78    2.89
   2  -9  -8   90.84    3.30
  -2   9   8   91.73    3.35
  -2  -9   8   86.11    2.41
  -2   9   8   85.42    1.94
  -2  -9   8   91.88    2.78
   2   9  -7   32.16    1.48
   2  -9  -7   35.94    1.82
  -2   9   7   33.62    1.05
  -2  -9   7   34.36    1.36
  -2  -9   7   31.80    1.72
  -2   9   7   35.90    1.88
   2   9  -6   46.15    1.32
   2   9  -6   46.07    1.72
   2  -9  -6   50.08    1.42
  -2   9   6   47.47    1.26
  -2  -9   6   47.01    1.32
  -2  -9   6   48.81    1.46
  -2   9   6   50.12    1.80
   2   9  -5   53.39    1.69
   2  -9  -5   50.90    1.72
   2  -9  -5   49.79    1.25
   2   9  -5   49.04    1.38
  -2  -9   5   50.23    1.46
  -2   9   5   54.58    1.76
  -2   9   5   51.90    1.26
   2   9  -4  133.83    3.05
   2  -9  -4  127.72    3.01
   2   9  -4  142.28    3.20
   2  -9  -4  127.49    3.10
  -2   9   4  131.97    2.86
  -2  -9   4  134.81    3.07
   2  -9  -3   11.81    0.77
   2   9  -3   11.67    0.71
   2  -9  -3   11.23    0.73
   2   9  -3   12.02    0.73
   2   9  -3   11.06    0.82
  -2  -9   3   10.94    0.82
   2  -9  -2   21.89    0.84
   2   9  -2   21.62    0.63
   2   9  -2   21.31    0.71
   2  -9  -2   21.68    1.07
   2   9  -2   21.45    0.63
   2  -9  -2   24.15    1.00
   2   9  -1   41.99    1.11
   2  -9  -1   38.98    1.42
   2   9  -1   40.34    1.44
   2  -9  -1   41.61    1.28
  -2  -9   1   42.03    1.13
   2   9   0  665.71   14.60
   2   9   0  640.72   14.95
   2  -9   0  641.56   14.91
   2  -9   0  687.43   15.06
  -2  -9   0  703.99   15.64
  -2   9   0  688.67   14.89
   2  -9   1  114.23    2.43
   2   9   1  111.39    2.55
   2   9   1  112.71    2.91
   2  -9   1  112.96    2.95
  -2   9  -1  117.10    2.70
  -2  -9  -1  115.26    2.87
   2  -9   2  567.97   13.38
   2   9   2  553.82   12.94
   2  -9   2  570.48   12.69
  -2  -9  -2  571.42   13.20
  -2   9  -2  586.60   12.98
   2   9   3   27.10    1.21
   2  -9   3   24.70    0.98
  -2   9  -3   25.45    1.00
  -2  -9  -3   25.87    1.17
   2   9   4   83.89    2.53
   2  -9   4   84.25    2.22
  -2   9  -4   86.86    2.28
  -2  -9  -4   83.71    2.05
   2   9   5   23.34    1.46
   2  -9   5   22.04    1.48
  -2   9  -5   20.28    1.17
  -2  -9  -5   23.19    1.36
   2  -9   6   46.46    1.90
   2   9   6   49.43    2.32
  -2   9  -6   44.62    1.84
  -2  -9  -6   47.45    2.15
   2  -9   7   54.91    2.15
   2   9   7   55.35    2.55
   2  -9   7   56.10    2.03
  -2   9  -7   53.55    2.15
  -2  -9  -7   52.32    1.80
   2  -9   8   49.98    2.22
   2  -9   8   59.28    2.53
   2   9   8   51.73    2.76
  -2   9  -8   46.61    2.20
  -2  -9  -8   49.85    1.94
   2   9   9    5.08    1.40
   2  -9   9    6.54    1.15
   2  -9   9    4.35    1.11
  -2   9  -9    5.19    1.09
  -2  -9  -9    3.76    1.36
   2   9  10    5.90    1.69
   2  -9  10    6.73    1.36
  -2   9 -10    5.77    1.32
  -2  -9 -10    7.72    1.67
   2   9  11   64.61    2.09
   2  -9  11   68.71    3.24
   2   9  11   77.97    3.87
  -2  -9 -11   69.44    3.66
  -2   9 -11   65.22    3.18
   2   9  12    1.71    1.74
   2  -9  12    3.78    1.32
   2  -9  12    2.63    1.00
   2   9  12    4.96    0.82
  -2  -9 -12    3.20    1.67
  -2   9 -12    1.95    1.34
   2  10 -14   11.88    1.80
   2 -10 -14   12.99    2.30
  -2 -10  14   10.20    1.67
  -2  10  14   13.55    2.30
   2  10 -13    4.50    1.42
   2 -10 -13    6.42    1.84
  -2 -10  13    6.31    1.32
  -2  10  13    7.17    1.86
   2 -10 -12    3.99    1.30
   2  10 -12    1.32    0.98
  -2  10  12    3.16    1.25
  -2 -10  12    1.51    0.90
  -2 -10  12    0.31    0.44
   2  10 -11   30.13    2.01
   2 -10 -11   34.25    2.51
  -2  10  11   35.34    1.78
  -2 -10  11   30.43    1.86
   2 -10 -10   52.11    2.72
   2  10 -10   48.78    2.22
  -2  10  10   51.56    2.68
  -2 -10  10   44.33    1.61
  -2 -10  10   47.15    2.13
   2  10  -9   63.55    2.34
   2 -10  -9   65.81    2.82
  -2 -10   9   63.51    1.95
  -2  10   9   57.04    1.25
  -2  10   9   66.18    2.82
  -2 -10   9   65.95    2.26
   2 -10  -8   49.96    2.45
   2  10  -8   47.66    1.95
  -2  10   8   41.76    1.28
  -2 -10   8   45.92    1.86
  -2 -10   8   47.76    1.76
  -2  10   8   49.62    2.41
   2  10  -7  163.88    4.14
   2  10  -7  162.83    3.79
   2 -10  -7  175.00    4.83
  -2  10   7  158.02    3.35
  -2 -10   7  161.43    3.97
  -2 -10   7  161.37    4.06
  -2  10   7  174.16    4.75
   2  10  -6   12.48    0.77
   2  10  -6   12.21    0.79
   2 -10  -6   10.35    0.56
   2 -10  -6   12.63    1.07
  -2 -10   6   10.89    0.75
  -2  10   6   12.11    0.59
  -2  10   6   13.32    1.05
   2  10  -5   45.61    1.42
   2  10  -5   47.42    1.28
   2 -10  -5   49.95    1.65
   2 -10  -5   48.26    1.28
  -2  10   5   49.04    1.48
  -2  10   5   52.70    1.69
  -2 -10   5   44.87    1.42
   2  10  -4   12.69    0.73
   2 -10  -4   10.92    0.67
   2 -10  -4   12.02    0.80
   2  10  -4   11.88    0.79
  -2 -10   4   11.10    0.79
  -2  10   4   11.69    0.69
   2 -10  -3  185.89    4.39
   2  10  -3  190.31    4.29
   2 -10  -3  190.91    4.16
   2  10  -3  193.03    3.93
   2  10  -3  203.67    4.14
  -2 -10   3  193.17    4.35
  -2  10   3  187.92    3.78
   2 -10  -2  238.63    4.87
   2  10  -2  220.92    4.98
   2  10  -2  238.92    4.66
   2 -10  -2  237.75    4.87
   2 -10  -2  226.90    4.94
   2  10  -1   68.88    2.05
   2 -10  -1   65.64    1.99
   2 -10  -1   71.72    1.59
   2  10  -1   68.52    1.55
  -2 -10   1   71.62    1.61
   2  10   0 1137.97   28.00
   2 -10   0 1225.90   29.92
   2 -10   0 1165.18   29.30
   2  10   0 1233.20   29.55
  -2 -10   0 1255.68   30.11
  -2  10   0 1247.06   30.07
   2 -10   1  493.68   10.66
   2  10   1  435.27    9.58
   2  10   1  474.77   10.73
   2 -10   1  446.06   10.39
  -2 -10  -1  484.91   10.43
  -2  10  -1  500.35   10.68
   2 -10   2   57.06    1.48
   2  10   2   60.91    1.74
   2  10   2   68.65    2.05
   2 -10   2   62.29    1.78
  -2 -10  -2   61.33    1.72
  -2  10  -2   62.84    1.55
   2  10   3   19.74    1.11
   2 -10   3   19.30    0.84
  -2 -10  -3   19.76    1.03
  -2  10  -3   18.71    0.86
   2  10   4   66.16    2.13
   2 -10   4   69.86    1.84
   2 -10   4   65.32    1.63
  -2  10  -4   70.13    2.17
  -2 -10  -4   68.71    2.11
   2  10   5   21.41    1.46
   2 -10   5   19.53    1.11
   2 -10   5   22.06    1.32
  -2  10  -5   18.61    1.09
  -2 -10  -5   25.09    1.40
   2 -10   6  111.96    3.58
   2 -10   6  122.24    3.43
   2  10   6  107.04    3.60
  -2  10  -6  107.94    3.12
  -2 -10  -6  103.86    3.45
   2  10   7   12.02    1.51
   2 -10   7   16.06    1.23
   2 -10   7   11.84    1.21
  -2  10  -7    7.09    1.46
  -2 -10  -7   11.02    1.42
   2 -10   8  106.67    3.09
   2  10   8  100.91    3.81
   2 -10   8  101.21    3.28
  -2  10  -8   98.45    3.30
  -2 -10  -8  101.71    3.72
   2 -10   9   22.02    1.30
   2  10   9   18.13    2.01
   2 -10   9   19.49    1.57
  -2  10  -9   16.25    1.57
  -2 -10  -9   19.72    1.95
   2 -10  10   32.35    1.61
   2 -10  10   31.07    2.07
   2  10  10   33.10    2.57
   2  10  10   34.50    1.38
  -2 -10 -10   33.00    2.57
  -2  10 -10   30.15    2.05
   2 -10  11   15.70    1.76
   2  10  11   13.78    2.26
   2 -10  11   17.00    1.28
  -2 -10 -11   16.75    1.53
  -2  10 -11   14.09    1.76
   2 -10  12    5.37    1.44
   2  10  12    6.02    0.71
   2 -10  12    4.98    1.15
   2  10  12    5.88    1.90
  -2  10 -12    4.85    1.46
  -2 -10 -12    6.52    1.84
   2  11 -14    1.61    1.21
   2 -11 -14    3.12    1.61
  -2 -11  14    2.18    1.11
  -2  11  14    1.95    1.63
   2  11 -13    9.74    1.57
   2 -11 -13   13.82    2.11
  -2 -11  13   11.12    1.49
  -2  11  13   13.88    2.09
   2 -11 -12   28.52    1.78
   2  11 -12   24.63    1.97
  -2 -11  12   27.44    1.86
  -2  11  12   30.55    2.59
   2 -11 -11   18.53    2.03
   2  11 -11   14.55    1.53
  -2  11  11   20.47    2.07
  -2 -11  11   14.41    1.44
   2 -11 -10    8.18    1.40
   2  11 -10    6.08    1.03
  -2  11  10    5.02    1.38
  -2 -11  10    4.33    0.57
  -2 -11  10    5.65    0.98
   2 -11  -9    7.90    1.28
   2  11  -9    6.15    1.25
  -2  11   9    6.55    1.30
  -2  11   9    5.39    0.50
  -2 -11   9    6.38    0.80
  -2 -11   9    6.17    0.90
   2 -11  -8  124.19    4.04
   2  11  -8  115.80    3.35
  -2 -11   8  119.09    3.35
  -2  11   8  113.27    2.78
  -2 -11   8  116.72    3.26
  -2  11   8  126.15    4.08
   2 -11  -7  128.70    3.85
   2  11  -7  128.93    3.26
   2  11  -7  125.02    3.28
  -2 -11   7  126.49    3.49
  -2 -11   7  125.00    3.22
  -2  11   7  131.02    3.93
  -2  11   7  124.13    3.01
   2 -11  -6   44.00    1.44
   2  11  -6   42.99    1.44
   2 -11  -6   46.50    1.78
   2  11  -6   45.19    1.38
  -2 -11   6   42.93    1.44
  -2  11   6   44.21    1.44
  -2  11   6   48.51    1.80
   2  11  -5  197.38    4.50
   2 -11  -5  191.35    4.54
   2 -11  -5  190.95    4.12
   2  11  -5  199.90    4.20
  -2 -11   5  194.76    4.43
  -2  11   5  189.81    4.10
  -2  11   5  196.14    4.64
   2 -11  -4  119.73    2.70
   2  11  -4  105.08    2.20
   2 -11  -4  115.47    2.80
   2  11  -4  113.04    2.80
  -2 -11   4  116.37    2.87
  -2  11   4  111.68    2.66
   2  11  -3   15.85    0.67
   2 -11  -3   16.41    1.02
   2  11  -3   18.28    1.02
   2  11  -3   17.19    0.69
   2 -11  -3   16.42    0.88
  -2  11   3   19.72    0.96
  -2 -11   3   17.82    1.02
   2 -11  -2   21.02    0.71
   2  11  -2   21.89    0.69
   2 -11  -2   20.64    0.96
   2  11  -2   22.33    1.15
   2 -11  -2   20.39    1.00
   2  11  -1  342.03    6.86
   2  11  -1  331.24    7.59
   2 -11  -1  344.08    7.30
   2 -11  -1  331.60    7.57
  -2 -11   1  361.59    7.21
   2  11   0   32.79    0.92
   2 -11   0   31.24    1.09
   2  11   0   36.22    1.57
   2 -11   0   32.50    1.51
  -2 -11   0   30.28    1.15
   2 -11   1  177.76    4.45
   2 -11   1  186.67    3.99
   2  11   1  183.95    4.50
   2  11   1  179.47    3.85
  -2  11  -1  189.03    3.72
  -2 -11  -1  189.41    4.31
   2 -11   2  263.83    6.25
   2  11   2  257.05    5.96
   2  11   2  261.40    5.75
   2 -11   2  262.24    5.35
  -2 -11  -2  263.06    5.75
  -2  11  -2  273.55    5.81
   2 -11   3  119.65    2.87
   2  11   3  113.29    2.89
   2 -11   3  122.66    3.20
   2  11   3  117.71    3.33
  -2 -11  -3  113.59    2.84
  -2  11  -3  121.82    2.68
   2 -11   4   48.30    1.76
   2  11   4   49.87    1.82
   2  11   4   55.35    1.72
   2 -11   4   53.15    1.92
  -2  11  -4   49.24    1.48
  -2 -11  -4   52.40    1.80
   2  11   5  263.47    6.67
   2 -11   5  263.10    6.46
   2 -11   5  261.47    6.50
  -2  11  -5  260.08    6.15
  -2 -11  -5  262.72    6.54
   2 -11   6  237.61    6.06
   2 -11   6  227.59    5.75
   2  11   6  226.11    6.34
  -2  11  -6  226.88    5.77
  -2 -11  -6  223.49    6.09
   2 -11   7   20.41    1.38
   2 -11   7   25.05    1.38
   2  11   7   23.98    1.76
  -2  11  -7   21.48    1.36
  -2 -11  -7   22.73    1.69
   2 -11   8    7.15    1.02
   2  11   8    9.24    0.80
   2 -11   8    6.36    1.03
   2  11   8    5.71    1.38
  -2  11  -8    5.48    1.03
  -2 -11  -8    6.98    1.32
   2 -11   9   34.46    1.67
   2  11   9   35.86    1.74
   2  11   9   27.94    2.28
   2 -11   9   31.41    1.86
  -2  11  -9   27.64    1.80
  -2 -11  -9   29.48    2.24
   2 -11  10    3.79    1.21
   2  11  10    4.66    1.61
   2 -11  10    8.41    0.98
  -2  11 -10    3.53    1.19
  -2 -11 -10    4.43    1.57
   2  11  11   12.65    2.09
   2 -11  11   12.36    1.61
   2 -11  11   12.82    1.17
   2  11  11   12.59    0.98
  -2  11 -11    8.72    1.57
  -2 -11 -11   10.94    2.01
   2 -11  12   20.24    1.92
   2  11  12   17.23    2.45
   2  11  12   16.39    1.03
   2 -11  12   16.75    1.63
  -2  11 -12   20.28    1.92
  -2 -11 -12   22.65    2.41
   2 -12 -13    3.81    1.51
   2  12 -13    1.88    1.11
  -2 -12  13    2.61    1.02
  -2  12  13    1.82    1.51
   2  12 -12   51.69    2.63
   2 -12 -12   65.87    3.51
  -2 -12  12   57.78    2.55
  -2  12  12   67.31    3.51
   2 -12 -11   36.61    2.49
   2  12 -11   29.30    1.86
  -2 -12  11   27.08    1.13
  -2 -12  11   29.63    1.76
  -2  12  11   34.27    2.45
   2  12 -10   65.41    2.55
   2 -12 -10   73.75    3.22
  -2 -12  10   59.34    1.84
  -2 -12  10   65.62    2.84
  -2  12  10   71.39    3.22
   2 -12  -9   26.26    1.84
   2  12  -9   22.46    1.36
  -2 -12   9   23.84    1.28
  -2 -12   9   23.94    1.28
  -2  12   9   20.03    0.88
  -2  12   9   25.91    1.84
   2 -12  -8  111.96    3.85
   2  12  -8  104.64    3.49
  -2  12   8  114.38    3.83
  -2  12   8   98.30    2.63
  -2 -12   8  111.96    3.30
  -2 -12   8  104.26    2.99
   2  12  -7   81.76    2.34
   2  12  -7   84.42    2.80
   2 -12  -7   85.73    3.03
  -2 -12   7   82.85    2.72
  -2  12   7   79.96    2.26
  -2  12   7   87.49    2.95
   2  12  -6  250.97    6.06
   2  12  -6  258.02    6.11
   2 -12  -6  258.45    6.55
   2 -12  -6  258.81    5.88
  -2  12   6  255.99    6.00
  -2 -12   6  265.75    6.29
  -2  12   6  256.97    6.46
   2  12  -5   69.65    1.86
   2 -12  -5   70.15    2.11
   2 -12  -5   68.13    2.05
   2  12  -5   72.39    2.09
  -2 -12   5   72.64    2.05
  -2  12   5   68.77    1.84
  -2  12   5   70.24    2.11
   2  12  -4   96.11    2.11
   2  12  -4   92.38    2.09
   2 -12  -4   87.01    2.24
   2 -12  -4   88.45    2.30
   2  12  -4   93.95    2.51
  -2 -12   4   90.06    2.43
  -2  12   4   91.46    2.32
   2  12  -3    6.94    0.77
   2 -12  -3    6.57    0.54
   2  12  -3    6.67    0.44
   2  12  -3    6.88    0.54
   2 -12  -3    7.99    0.69
  -2  12   3    6.25    0.71
  -2 -12   3    6.67    0.77
   2 -12  -2    2.28    0.36
   2  12  -2    2.20    0.61
   2 -12  -2    1.15    0.48
   2  12  -2    0.75    0.33
   2 -12  -2    0.19    0.57
  -2  12   2    2.34    0.36
   2 -12  -1   71.56    2.07
   2 -12  -1   60.47    1.57
   2  12  -1   64.78    1.61
   2  12  -1   64.42    1.40
   2 -12  -1   57.69    1.30
  -2 -12   1   65.20    1.44
   2  12   0  266.05    5.52
   2 -12   0  273.78    5.60
   2  12   0  248.94    6.00
   2 -12   0  260.44    6.19
  -2 -12   0  275.27    5.62
   2 -12   1  237.69    4.87
   2  12   1  222.49    5.33
   2 -12   1  220.52    5.37
   2  12   1  230.33    4.75
  -2 -12  -1  235.56    4.83
  -2  12  -1  238.90    4.85
   2 -12   2  290.59    6.40
   2  12   2  312.72    7.26
   2  12   2  316.75    6.90
   2 -12   2  310.14    6.31
  -2  12  -2  320.68    6.75
  -2 -12  -2  314.77    6.82
   2  12   3   98.15    2.61
   2  12   3   94.93    2.47
   2 -12   3   95.46    2.76
   2 -12   3   95.69    2.36
  -2 -12  -3   93.14    2.36
  -2  12  -3   93.45    2.36
   2  12   4  230.22    5.67
   2 -12   4  231.81    5.79
   2  12   4  230.06    5.46
   2 -12   4  229.51    5.14
  -2  12  -4  228.91    5.16
  -2 -12  -4  229.03    5.50
   2 -12   5   57.71    1.78
   2  12   5   59.62    2.28
   2 -12   5   56.69    2.30
   2  12   5   64.47    2.05
  -2  12  -5   57.94    1.80
  -2 -12  -5   59.64    2.13
   2 -12   6   81.03    2.47
   2 -12   6   80.80    2.86
   2  12   6   85.88    2.51
   2  12   6   89.89    3.10
  -2  12  -6   82.14    2.91
  -2 -12  -6   86.15    2.89
   2  12   7    5.17    0.73
   2 -12   7    5.00    0.92
   2  12   7    4.60    1.11
   2 -12   7    4.41    0.82
  -2 -12  -7    5.62    1.05
  -2  12  -7    4.24    0.84
   2 -12   8   38.24    1.82
   2 -12   8   42.41    1.84
   2  12   8   40.09    2.34
   2  12   8   39.94    1.51
  -2  12  -8   34.82    1.80
  -2 -12  -8   38.91    2.24
   2 -12   9   18.63    1.34
   2 -12   9   18.57    1.48
   2  12   9   18.74    1.95
   2  12   9   21.02    1.11
  -2  12  -9   17.33    1.49
  -2 -12  -9   18.49    1.92
   2  12  10   47.65    1.76
   2 -12  10   41.22    2.30
   2 -12  10   45.02    2.03
   2  12  10   48.09    2.95
  -2  12 -10   40.11    2.30
  -2 -12 -10   48.30    2.95
   2  12  11   21.08    2.38
   2  12  11   19.43    1.21
   2 -12  11   19.30    1.88
   2 -12  11   21.75    1.46
  -2 -12 -11   21.68    2.36
  -2  12 -11   19.76    1.86
   2 -12  12    6.19    1.32
   2 -12  12    7.42    1.49
   2  12  12    7.99    1.97
  -2  12 -12    6.32    1.94
  -2 -12 -12    9.35    1.94
   2  13 -13    3.97    1.61
   2 -13 -13    6.75    1.69
  -2 -13  13    4.27    1.09
  -2  13  13    4.60    1.69
   2 -13 -12    7.78    1.71
   2  13 -12    6.63    1.23
  -2 -13  12    4.89    0.80
  -2  13  12    7.97    1.69
  -2 -13  12    6.57    1.11
   2 -13 -11    2.53    1.32
   2  13 -11    2.43    0.94
  -2 -13  11    1.82    0.56
  -2  13  11    3.66    0.84
  -2 -13  11    2.66    0.86
   2 -13 -10   41.05    2.57
   2  13 -10   36.11    2.36
  -2  13  10   43.24    1.90
  -2 -13  10   38.89    1.86
   2 -13  -9    6.80    1.30
   2  13  -9    7.30    0.90
  -2  13   9    6.59    0.65
  -2 -13   9    7.32    0.75
  -2 -13   9    7.82    0.86
  -2  13   9    7.13    1.30
   2  13  -8   32.43    1.76
   2 -13  -8   38.24    2.03
  -2 -13   8   33.79    1.74
  -2  13   8   36.97    1.40
  -2 -13   8   33.77    1.07
  -2  13   8   40.73    2.07
   2  13  -7   60.54    1.86
   2  13  -7   62.33    2.07
   2 -13  -7   67.85    2.53
  -2 -13   7   62.69    2.03
  -2  13   7   65.62    2.07
  -2  13   7   69.88    2.57
   2  13  -6  241.29    5.79
   2 -13  -6  243.55    5.65
   2  13  -6  244.09    6.00
   2 -13  -6  247.96    6.27
  -2 -13   6  241.45    5.96
  -2  13   6  251.32    6.32
  -2  13   6  238.72    5.48
   2 -13  -5  131.76    3.20
   2  13  -5  125.96    2.72
   2 -13  -5  131.19    3.39
   2  13  -5  130.63    3.41
  -2 -13   5  130.80    3.39
  -2  13   5  134.54    3.22
   2 -13  -4   68.59    1.82
   2 -13  -4   69.72    1.88
   2  13  -4   68.59    1.55
   2  13  -4   66.37    2.03
   2  13  -4   65.72    1.53
  -2  13   4   68.88    1.94
  -2 -13   4   65.76    2.03
   2  13  -3    3.72    0.34
   2 -13  -3    3.87    0.48
   2  13  -3    4.02    0.34
   2 -13  -3    4.01    0.63
   2  13  -3    5.14    0.46
  -2 -13   3    3.99    0.71
  -2  13   3    4.54    0.67
   2  13  -2   51.59    1.11
   2 -13  -2   46.92    1.36
   2 -13  -2   53.43    1.69
   2 -13  -2   50.62    1.23
   2  13  -2   51.82    1.72
  -2  13   2   50.96    1.30
  -2 -13   2   52.86    1.38
   2  13  -1   16.23    1.11
   2 -13  -1   17.31    1.09
   2 -13  -1   15.96    0.73
   2 -13  -1   15.87    0.69
   2  13  -1   15.16    0.56
  -2 -13   1   15.54    0.57
   2 -13   0  874.08   21.18
   2 -13   0  932.05   21.68
   2  13   0  879.48   21.91
   2  13   0  930.33   21.68
  -2 -13   0  972.00   22.50
   2 -13   1   53.09    1.32
   2  13   1   49.14    1.28
   2 -13   1   52.74    1.97
   2  13   1   51.34    1.92
  -2  13  -1   53.70    1.34
  -2 -13  -1   49.56    1.30
   2  13   2   89.18    2.59
   2 -13   2   95.10    2.80
   2  13   2   92.24    2.55
   2 -13   2   95.96    1.95
  -2 -13  -2   93.80    2.49
  -2  13  -2   98.38    1.99
   2  13   3  171.42    4.18
   2 -13   3  164.57    4.31
   2 -13   3  162.91    3.66
   2  13   3  162.50    3.87
  -2 -13  -3  166.26    3.87
  -2  13  -3  162.58    3.74
   2  13   4   44.10    1.63
   2  13   4   38.93    1.55
   2 -13   4   40.36    1.72
   2 -13   4   34.38    1.15
  -2  13  -4   33.14    1.13
  -2 -13  -4   33.21    1.44
   2  13   5   11.61    1.13
   2 -13   5   11.42    0.75
   2 -13   5   10.23    0.80
   2  13   5   14.58    1.05
  -2  13  -5    9.72    0.79
  -2 -13  -5   10.46    1.05
   2 -13   6   75.49    2.57
   2  13   6   76.14    2.74
   2 -13   6   76.60    2.26
   2  13   6   75.57    2.32
  -2  13  -6   73.10    2.57
  -2 -13  -6   72.58    2.59
   2  13   7   12.29    0.94
   2 -13   7   11.54    1.13
   2 -13   7   11.33    0.98
   2  13   7   10.64    1.34
  -2  13  -7   10.33    1.00
  -2 -13  -7   12.38    1.30
   2  13   8   46.76    2.55
   2  13   8   52.97    1.82
   2 -13   8   51.15    2.11
   2 -13   8   44.69    1.97
  -2  13  -8   42.24    2.38
  -2 -13  -8   46.25    1.82
   2  13   9   12.46    1.69
   2  13   9   13.20    1.00
   2 -13   9   13.17    1.23
   2 -13   9   10.75    1.25
  -2  13  -9    8.61    1.25
  -2 -13  -9   12.73    1.65
   2 -13  10    5.40    1.17
   2  13  10    6.06    1.63
   2  13  10    8.05    0.88
   2 -13  10    8.59    1.09
  -2  13 -10    4.31    1.19
  -2 -13 -10    5.86    1.59
   2 -13  11   46.19    2.09
   2 -13  11   48.34    2.55
   2  13  11   42.83    2.09
   2  13  11   49.60    3.18
  -2  13 -11   43.72    2.51
  -2 -13 -11   50.71    3.14
   2 -13  12    1.32    0.73
   2  13  12    1.94    1.48
   2 -13  12    1.76    1.09
  -2  13 -12    1.59    1.07
  -2 -13 -12    1.80    1.44
   2  14 -13    3.95    1.23
   2 -14 -13    9.81    1.76
  -2 -14  13    5.56    1.13
  -2  14  13    5.73    1.74
   2 -14 -12    2.64    0.84
   2  14 -12    2.24    0.96
  -2 -14  12    1.59    0.69
  -2 -14  12    2.45    0.86
  -2  14  12    1.59    1.34
   2  14 -11   50.14    2.32
   2 -14 -11   59.41    3.24
  -2  14  11   58.53    3.12
  -2 -14  11   50.77    2.22
   2 -14 -10   53.03    2.82
   2  14 -10   46.30    2.47
  -2 -14  10   40.40    2.07
  -2  14  10   50.60    2.78
  -2 -14  10   45.08    1.94
   2 -14  -9   41.38    1.61
   2  14  -9   35.92    1.57
  -2  14   9   28.06    1.30
  -2 -14   9   37.30    1.53
  -2 -14   9   31.89    1.11
  -2  14   9   40.19    2.20
   2 -14  -8   39.39    2.01
   2  14  -8   31.99    1.69
  -2  14   8   34.96    1.42
  -2 -14   8   38.66    1.55
  -2  14   8   38.04    1.99
   2 -14  -7   42.89    1.97
   2  14  -7   38.41    1.36
   2  14  -7   43.26    1.76
  -2 -14   7   41.80    1.69
  -2  14   7   40.78    1.40
  -2  14   7   44.60    2.47
   2  14  -6   14.16    0.77
   2  14  -6   17.65    1.23
   2 -14  -6   14.58    0.94
   2 -14  -6   15.54    1.23
  -2  14   6   15.58    1.23
  -2  14   6   17.57    0.96
  -2 -14   6   17.29    1.17
   2 -14  -5  149.07    3.79
   2  14  -5  145.02    3.30
   2 -14  -5  150.70    3.76
   2  14  -5  150.35    4.01
  -2 -14   5  148.70    3.93
  -2  14   5  151.48    3.72
   2  14  -4   56.14    1.94
   2 -14  -4   54.72    1.76
   2 -14  -4   52.65    1.59
   2  14  -4   53.66    1.30
   2  14  -4   56.79    1.32
  -2  14   4   53.59    1.74
  -2 -14   4   55.83    1.92
   2  14  -3   11.31    0.44
   2 -14  -3   10.35    0.82
   2  14  -3   12.96    1.00
   2  14  -3   12.40    0.54
   2 -14  -3   11.48    0.88
  -2 -14   3   13.15    0.98
  -2  14   3   11.40    0.92
   2 -14  -2    7.26    0.59
   2  14  -2    7.30    0.31
   2  14  -2    7.09    0.33
   2 -14  -2    7.55    0.44
   2  14  -2    8.59    0.92
   2 -14  -2    8.47    0.82
  -2  14   2    8.78    0.86
  -2 -14   2    7.80    0.90
   2 -14  -1   35.97    1.03
   2 -14  -1   37.41    1.17
   2  14  -1   42.66    1.67
   2  14  -1   40.36    1.00
   2 -14  -1   34.86    1.05
  -2 -14   1   39.10    0.86
   2  14   0  152.17    3.81
   2 -14   0  116.68    2.57
   2 -14   0  129.67    3.47
   2  14   0  134.64    2.80
  -2 -14   0  133.53    2.87
   2 -14   1   26.51    1.48
   2  14   1   28.42    1.40
   2  14   1   26.81    1.03
   2 -14   1   24.72    0.77
  -2  14  -1   26.10    0.80
  -2 -14  -1   26.03    1.00
   2  14   2  182.76    4.50
   2  14   2  179.01    3.95
   2 -14   2  188.38    3.85
   2 -14   2  184.16    4.70
  -2  14  -2  195.12    3.97
  -2 -14  -2  183.97    4.24
   2  14   3   23.34    1.28
   2  14   3   17.59    1.02
   2 -14   3   21.04    0.94
   2 -14   3   23.21    1.49
  -2 -14  -3   18.13    0.96
  -2  14  -3   20.68    0.94
   2  14   4   22.92    1.26
   2  14   4   17.29    1.15
   2 -14   4   20.39    1.44
   2 -14   4   19.61    0.80
  -2  14  -4   19.32    1.03
  -2 -14  -4   18.71    1.05
   2  14   5   40.27    1.67
   2 -14   5   38.31    1.90
   2 -14   5   38.37    1.32
   2  14   5   41.21    1.80
  -2  14  -5   37.20    1.34
  -2 -14  -5   37.87    1.65
   2 -14   6   66.79    2.05
   2  14   6   73.44    2.30
   2  14   6   67.56    2.61
   2 -14   6   73.00    2.61
  -2 -14  -6   65.24    2.41
  -2  14  -6   64.86    2.05
   2  14   7   16.52    1.53
   2 -14   7   17.82    1.36
   2  14   7   19.82    1.15
   2 -14   7   18.44    1.11
  -2 -14  -7   17.17    1.49
  -2  14  -7   16.58    1.13
   2  14   8    2.93    1.15
   2 -14   8    3.47    0.79
   2  14   8    3.95    0.75
   2 -14   8    3.20    0.92
  -2  14  -8    2.47    1.05
  -2 -14  -8    2.57    1.09
   2  14   9   18.26    1.13
   2 -14   9   16.02    1.34
   2  14   9   15.16    1.84
   2 -14   9   18.97    1.40
  -2  14  -9   14.07    1.36
  -2 -14  -9   17.69    1.82
   2 -14  10   12.46    1.40
   2  14  10   15.03    1.92
   2  14  10   16.69    1.36
   2 -14  10   16.64    1.34
  -2  14 -10   12.40    1.42
  -2 -14 -10   14.87    1.92
   2 -14  11    1.72    0.86
   2  14  11    2.97    1.44
   2 -14  11    2.51    1.02
   2  14  11    3.12    0.90
  -2  14 -11    1.48    1.02
  -2 -14 -11    1.80    0.90
   2 -15 -13    2.17    1.40
   2  15 -13    2.13    0.94
  -2 -15  13    1.67    0.56
  -2  15  13    1.63    1.40
   2  15 -12    6.71    1.13
   2 -15 -12    7.99    1.67
  -2 -15  12    4.77    0.94
  -2 -15  12    5.25    1.03
  -2  15  12    8.59    1.05
   2  15 -11    7.05    1.46
   2 -15 -11   10.12    1.71
  -2 -15  11    7.76    0.71
  -2  15  11   10.68    1.69
  -2 -15  11    6.54    1.07
   2 -15 -10   43.74    2.55
   2  15 -10   37.43    1.80
  -2 -15  10   37.41    1.99
  -2  15  10   45.02    2.53
   2 -15  -9   25.62    1.80
   2  15  -9   18.34    1.21
  -2 -15   9   19.49    1.21
  -2  15   9   19.36    1.11
  -2  15   9   25.41    1.80
   2 -15  -8    4.45    1.00
   2  15  -8    3.72    0.61
  -2  15   8    3.03    0.71
  -2  15   8    3.51    1.00
  -2 -15   8    4.58    0.75
   2 -15  -7   40.71    1.88
   2  15  -7   40.84    1.74
   2  15  -7   37.18    1.53
  -2 -15   7   39.21    1.65
  -2  15   7   40.46    1.69
  -2  15   7   41.78    1.90
   2  15  -6   35.38    1.71
   2 -15  -6   35.21    1.42
   2  15  -6   34.63    1.30
   2 -15  -6   40.67    2.09
  -2 -15   6   35.32    1.63
  -2  15   6   36.38    1.40
  -2  15   6   41.78    1.71
   2  15  -5  201.14    5.29
   2 -15  -5  200.11    4.98
   2  15  -5  198.46    4.31
   2  15  -5  193.57    4.25
   2 -15  -5  196.02    4.83
  -2 -15   5  196.43    5.16
  -2  15   5  201.18    4.93
   2 -15  -4   42.72    1.69
   2  15  -4   40.73    1.00
   2  15  -4   38.43    1.03
   2 -15  -4   48.35    1.67
   2  15  -4   44.98    1.80
  -2  15   4   45.46    1.67
  -2 -15   4   46.51    1.80
   2 -15  -3    6.38    0.77
   2  15  -3    3.78    0.31
   2 -15  -3    5.67    0.50
   2  15  -3    4.94    0.84
   2  15  -3    3.76    0.29
  -2  15   3    5.77    0.80
  -2 -15   3    5.25    0.82
   2 -15  -2   29.63    0.98
   2  15  -2   25.38    0.59
   2 -15  -2   29.21    0.98
   2  15  -2   25.22    0.54
   2 -15  -2   30.55    1.36
   2  15  -2   28.13    1.40
  -2  15   2   29.02    1.36
  -2 -15   2   29.57    1.40
   2 -15  -1  360.29    7.53
   2 -15  -1  373.90    7.82
   2 -15  -1  364.76    8.15
   2  15  -1  370.18    7.32
   2  15  -1  360.64    8.62
   2 -15   0   48.97    1.15
   2  15   0   52.03    1.95
   2  15   0   51.82    1.23
   2 -15   0   48.47    1.88
  -2 -15   0   52.59    1.23
   2 -15   1  136.71    3.72
   2  15   1  135.31    2.99
   2  15   1  137.26    3.64
   2 -15   1  135.17    2.64
  -2 -15  -1  139.72    3.01
   2 -15   2   88.31    2.82
   2  15   2   86.84    2.61
   2 -15   2   86.47    1.86
   2  15   2   82.99    2.34
  -2 -15  -2   86.09    2.01
  -2  15  -2   89.35    1.90
   2  15   3   28.06    1.42
   2 -15   3   25.61    0.96
   2  15   3   24.13    1.09
   2 -15   3   25.93    1.07
  -2 -15  -3   24.99    1.28
  -2  15  -3   25.05    0.94
   2  15   4   21.73    0.88
   2 -15   4   16.10    0.94
   2  15   4   17.25    1.15
   2 -15   4   20.81    1.46
  -2 -15  -4   17.67    1.05
  -2  15  -4   16.64    0.96
   2  15   5  142.02    3.83
   2 -15   5  145.10    3.35
   2 -15   5  141.06    4.12
   2  15   5  140.44    3.91
  -2  15  -5  133.41    3.22
  -2 -15  -5  133.64    3.66
   2 -15   6   30.07    1.30
   2  15   6   32.87    1.84
   2  15   6   46.09    1.74
   2 -15   6   43.29    1.99
  -2 -15  -6   35.25    1.76
  -2  15  -6   31.74    1.34
   2  15   7   11.90    1.34
   2  15   7   13.47    1.05
   2 -15   7   12.69    1.26
   2 -15   7   11.00    0.92
  -2  15  -7   10.08    1.19
  -2 -15  -7   13.07    1.26
   2  15   8    9.35    1.36
   2 -15   8    8.53    1.26
   2  15   8   10.08    0.94
   2 -15   8    9.76    1.19
  -2  15  -8    8.57    1.26
  -2 -15  -8    9.93    1.36
   2  15   9    0.44    0.56
   2 -15   9    1.51    0.75
   2  15   9    1.02    0.57
   2 -15   9    0.38    0.65
  -2  15  -9    0.10    0.65
  -2 -15  -9    0.63    0.96
   2 -15  10    9.97    1.21
   2 -15  10   11.06    1.55
   2  15  10   10.25    0.96
   2  15  10   10.04    1.72
  -2  15 -10   10.25    1.61
  -2 -15 -10   12.65    1.11
   2  15  11    3.76    0.79
   2 -15  11    5.02    1.11
   2  15  11    6.09    1.63
   2 -15  11    6.90    1.02
  -2  15 -11    2.53    1.53
  -2 -15 -11    4.01    1.59
   2 -16 -12   22.62    2.20
   2  16 -12   16.58    1.49
  -2 -16  12   15.68    1.38
  -2  16  12   23.19    2.17
   2  16 -11   28.02    2.05
   2 -16 -11   36.09    2.41
  -2 -16  11   26.93    1.74
  -2  16  11   35.07    2.43
   2 -16 -10   14.34    1.65
   2  16 -10    9.54    1.36
  -2  16  10    8.74    0.90
  -2 -16  10   10.71    1.02
  -2  16  10   14.68    1.63
   2  16  -9    2.49    0.69
   2 -16  -9    3.14    1.11
  -2  16   9    4.12    0.71
  -2 -16   9    2.24    0.79
  -2  16   9    3.60    1.13
   2 -16  -8    7.15    1.11
   2  16  -8    5.33    0.65
  -2 -16   8    7.44    0.94
  -2  16   8    6.75    1.13
  -2  16   8    7.19    0.67
   2  16  -7   10.54    0.67
   2 -16  -7   10.22    1.13
   2  16  -7   11.33    1.07
  -2 -16   7   12.00    1.09
  -2  16   7   10.56    1.07
  -2  16   7   11.46    1.15
   2 -16  -6  227.78    5.90
   2  16  -6  234.70    6.21
   2  16  -6  208.60    4.94
   2 -16  -6  225.94    5.83
  -2 -16   6  232.04    6.08
  -2  16   6  231.77    6.17
   2 -16  -5  153.07    4.39
   2 -16  -5  161.10    4.66
   2  16  -5  156.77    3.33
   2  16  -5  168.29    3.56
   2  16  -5  165.61    4.56
  -2 -16   5  162.81    4.52
  -2  16   5  156.24    4.12
   2 -16  -4   41.07    1.69
   2  16  -4   42.59    0.98
   2  16  -4   41.95    1.90
   2  16  -4   40.23    1.03
   2 -16  -4   39.46    1.65
  -2  16   4   42.01    1.74
  -2 -16   4   41.40    1.86
   2 -16  -3  112.35    3.10
   2  16  -3  109.30    1.90
   2 -16  -3  108.71    2.66
   2  16  -3  103.82    1.78
   2  16  -3  113.11    3.26
  -2 -16   3  113.88    3.24
  -2  16   3  113.15    3.10
   2  16  -2   61.12    1.69
   2  16  -2   53.78    0.92
   2 -16  -2   61.35    1.55
   2 -16  -2   60.74    1.53
   2 -16  -2   60.26    2.09
  -2 -16   2   61.69    2.17
  -2  16   2   60.12    2.11
   2 -16  -1   30.11    0.92
   2 -16  -1   30.80    0.94
   2  16  -1   32.22    0.77
   2 -16  -1   38.58    1.72
   2  16  -1   35.94    1.25
   2 -16   0   18.42    1.26
   2  16   0   15.85    1.25
   2 -16   0   12.19    0.52
   2  16   0   11.71    0.56
   2 -16   0   13.36    0.54
  -2 -16   0   11.65    0.54
   2 -16   1    8.15    1.03
   2  16   1    4.89    0.44
   2  16   1    6.46    0.63
   2 -16   2   30.86    1.67
   2  16   2   28.44    1.23
   2  16   2   33.77    1.59
   2 -16   2   27.56    0.82
  -2  16  -2   28.52    0.84
  -2 -16  -2   30.13    0.98
   2 -16   3   10.73    1.17
   2  16   3    6.80    0.98
   2 -16   3    8.32    0.57
   2  16   3   10.89    1.03
  -2 -16  -3    8.39    0.88
  -2  16  -3    7.84    0.57
   2  16   4   57.53    1.95
   2 -16   4   60.37    2.38
   2  16   4   61.29    2.18
   2 -16   4   56.50    1.65
  -2 -16  -4   58.38    1.82
  -2  16  -4   55.89    1.67
   2  16   5  122.97    3.56
   2  16   5  128.54    3.70
   2 -16   5  121.43    2.86
   2 -16   5  127.34    3.99
  -2 -16  -5  119.36    3.79
  -2  16  -5  118.77    3.24
   2  16   6   35.03    1.61
   2 -16   6   28.27    1.19
   2  16   6   33.81    1.71
   2 -16   6   33.87    1.82
  -2  16  -6   29.25    1.21
  -2 -16  -6   33.64    2.03
   2 -16   7    3.58    0.90
   2  16   7    2.70    0.75
   2 -16   7    2.36    0.59
   2  16   7    3.03    0.92
  -2  16  -7    1.80    0.61
  -2 -16  -7    2.15    0.88
   2 -16   8   21.35    1.53
   2 -16   8   16.71    1.48
   2  16   8   21.56    1.61
   2  16   8   20.81    1.72
  -2  16  -8   16.29    1.19
  -2 -16  -8   21.27    1.67
   2 -16   9    1.02    0.77
   2  16   9    1.13    0.96
   2  16   9    0.80    0.59
   2 -16   9    0.92    0.61
  -2  16  -9    0.15    0.65
  -2 -16  -9    0.75    0.92
   2 -16  10    4.58    0.96
   2  16  10    4.52    1.46
   2 -16  10    5.73    1.03
   2  16  10    5.88    0.82
  -2 -16 -10    5.35    1.44
  -2  16 -10    4.16    1.32
   2  16  11   16.56    2.07
   2  16  11   12.99    1.13
   2 -16  11   15.58    1.40
   2 -16  11   13.86    1.40
  -2  16 -11   12.82    1.48
  -2 -16 -11   15.54    2.07
   2  17 -12    2.59    0.82
   2 -17 -12    2.59    1.32
  -2 -17  12    1.00    0.63
  -2  17  12    3.07    1.28
   2  17 -11    1.92    1.03
   2 -17 -11    2.45    1.26
  -2 -17  11    2.30    0.71
  -2  17  11    3.55    1.25
   2  17 -10   10.85    1.34
   2 -17 -10   14.93    1.65
  -2 -17  10   12.25    1.11
  -2  17  10   10.06    1.00
  -2  17  10   14.85    2.15
   2 -17  -9   27.60    1.84
   2  17  -9   21.96    1.46
  -2  17   9   23.80    1.36
  -2 -17   9   24.88    1.82
  -2  17   9   25.47    1.86
   2  17  -8   18.74    1.17
   2 -17  -8   21.35    1.51
  -2  17   8   19.68    1.05
  -2  17   8   22.63    1.97
  -2 -17   8   21.93    1.36
   2  17  -7   19.49    1.32
   2 -17  -7   19.47    1.34
   2  17  -7   17.50    0.98
  -2  17   7   18.82    1.36
  -2  17   7   20.55    1.38
  -2 -17   7   21.37    1.72
   2 -17  -6  156.64    4.25
   2 -17  -6  160.01    4.29
   2  17  -6  159.19    3.62
   2  17  -6  162.12    3.62
   2  17  -6  161.20    4.68
  -2  17   6  158.84    4.24
  -2 -17   6  161.81    4.58
   2 -17  -5    5.65    0.92
   2 -17  -5    5.48    1.03
   2  17  -5    5.65    0.56
   2  17  -5    4.27    0.46
   2  17  -5    5.06    1.13
  -2 -17   5    6.46    1.09
  -2  17   5    4.89    0.94
   2  17  -4  463.67   11.67
   2  17  -4  453.78    9.30
   2  17  -4  444.54    9.12
   2 -17  -4  473.73   10.96
   2 -17  -4  467.73   11.63
  -2  17   4  464.72   11.46
  -2 -17   4  450.20   11.46
   2  17  -3   52.44    2.18
   2 -17  -3   38.45    1.19
   2 -17  -3   39.48    1.42
   2 -17  -3   44.77    1.88
  -2 -17   3   47.17    2.09
  -2  17   3   46.07    1.94
   2 -17  -2  164.59    3.60
   2  17  -2  182.69    4.93
   2 -17  -2  167.56    3.70
   2 -17  -2  174.88    4.64
  -2  17   2  168.87    4.56
  -2 -17   2  178.78    4.81
   2 -17  -1    2.07    0.34
   2  17  -1    2.09    0.17
   2 -17  -1    2.11    0.34
   2 -17  -1    2.03    0.84
   2  17  -1    2.41    0.86
  -2  17   1   -0.25    0.50
   2 -17   0  148.21    2.82
   2  17   0  138.30    2.72
   2 -17   0  136.23    2.63
   2 -17   0  148.32    4.10
   2  17   0  146.08    4.06
  -2 -17   0  150.54    2.87
   2  17   1   23.25    0.96
   2  17   1   21.48    0.86
   2 -17   1   24.19    1.51
   2 -17   1   22.06    0.59
  -2 -17  -1   22.73    0.82
   2  17   2   20.53    1.36
   2 -17   2   21.12    1.49
   2  17   2   17.54    0.79
   2 -17   2   20.14    0.65
  -2  17  -2   19.36    0.63
  -2 -17  -2   18.57    0.77
   2  17   3    7.09    0.65
   2  17   3    6.73    0.69
   2 -17   3    7.80    1.15
   2 -17   3    5.63    0.59
  -2  17  -3    5.94    0.50
  -2 -17  -3    6.73    0.63
   2 -17   4   24.97    1.69
   2 -17   4   23.50    0.80
   2  17   4   28.21    1.55
   2  17   4   26.70    1.25
  -2 -17  -4   26.54    1.19
  -2  17  -4   22.77    0.98
   2 -17   5   59.39    2.43
   2  17   5   58.11    2.22
   2 -17   5   44.27    1.57
   2  17   5   46.73    1.92
  -2 -17  -5   48.26    1.82
  -2  17  -5   46.84    1.67
   2  17   6    7.47    1.02
   2  17   6    8.70    0.96
   2 -17   6    6.40    0.63
   2 -17   6    7.57    1.19
  -2  17  -6    6.06    0.84
  -2 -17  -6    6.98    0.96
   2 -17   7    3.45    0.94
   2  17   7    3.10    0.77
   2 -17   7    3.18    0.57
   2  17   7    2.49    0.92
  -2  17  -7    2.82    0.79
  -2 -17  -7    2.41    1.21
   2 -17   8   33.48    1.49
   2 -17   8   41.30    2.03
   2  17   8   40.92    1.74
   2  17   8   36.74    2.18
  -2  17  -8   30.47    1.55
  -2 -17  -8   39.65    2.13
   2 -17   9   11.79    1.30
   2  17   9   13.01    1.57
   2 -17   9    9.77    1.02
   2  17   9   12.90    1.05
  -2  17  -9   10.83    1.07
  -2 -17  -9   14.24    1.55
   2 -17  10    3.70    0.98
   2  17  10    4.25    0.77
   2  17  10    4.31    1.32
   2 -17  10    1.88    0.82
  -2  17 -10    1.69    1.17
  -2 -17 -10    4.16    1.30
   2  17  11   21.73    1.36
   2 -17  11   20.18    1.59
   2 -17  11   25.72    1.69
   2  17  11   24.93    2.40
  -2  17 -11   19.76    1.67
  -2 -17 -11   29.11    2.34
   2 -18 -12   19.32    1.95
   2  18 -12   13.15    1.26
  -2 -18  12   14.39    1.11
  -2  18  12   16.81    1.97
   2  18 -11   10.98    1.17
   2 -18 -11   18.30    1.84
  -2 -18  11   13.22    1.17
  -2  18  11   17.84    1.86
   2 -18 -10   52.00    2.70
   2  18 -10   42.55    1.72
  -2  18  10   51.38    2.64
  -2 -18  10   45.19    2.11
   2  18  -9   34.94    1.42
   2 -18  -9   45.13    2.22
  -2  18   9   37.03    1.51
  -2 -18   9   36.93    1.84
  -2  18   9   44.44    2.80
   2  18  -8   10.92    0.92
   2 -18  -8   12.17    1.28
  -2 -18   8   13.49    1.23
  -2  18   8   11.42    0.92
  -2  18   8   12.06    1.28
   2  18  -7   18.05    1.34
   2 -18  -7   17.98    1.65
  -2  18   7   17.54    1.11
  -2 -18   7   16.44    1.36
   2  18  -6   57.82    1.59
   2  18  -6   63.28    1.61
   2  18  -6   69.59    2.61
   2 -18  -6   64.74    2.26
   2 -18  -6   66.20    2.20
  -2 -18   6   68.52    2.57
  -2  18   6   66.24    2.24
   2 -18  -5   32.72    1.36
   2 -18  -5   34.13    1.65
   2  18  -5   33.14    1.86
   2  18  -5   31.16    0.90
   2  18  -5   29.71    0.79
  -2 -18   5   34.57    1.80
  -2  18   5   33.71    1.61
   2  18  -4   55.25    2.55
   2 -18  -4   52.69    1.67
   2 -18  -4   54.95    2.24
  -2  18   4   57.86    2.30
  -2 -18   4   51.08    2.43
   2 -18  -3    9.97    0.59
   2 -18  -3    9.37    0.80
   2 -18  -3   11.38    1.15
   2  18  -3    8.84    1.30
  -2  18   3   10.00    1.19
  -2 -18   3    9.54    1.25
   2  18  -2  309.27    8.07
   2 -18  -2  298.66    6.59
   2 -18  -2  304.71    7.82
   2 -18  -2  282.81    6.23
  -2  18   2  295.22    7.61
  -2 -18   2  302.18    7.86
   2 -18  -1   12.00    1.28
   2 -18  -1    9.60    0.50
   2  18  -1   13.01    1.32
   2 -18  -1   10.64    0.52
   2 -18   0   69.61    1.38
   2 -18   0   63.88    1.38
   2 -18   0   77.64    2.68
   2  18   0   69.78    1.42
   2  18   0   80.53    2.74
  -2 -18   0   73.19    1.46
   2  18   1   38.31    1.13
   2 -18   1   40.73    1.99
   2 -18   1   34.98    0.77
   2 -18   1   35.80    0.77
   2  18   1   41.88    1.36
  -2 -18  -1   40.78    1.09
   2  18   2    9.26    1.09
   2 -18   2    7.72    1.19
   2 -18   2    7.23    0.38
   2  18   2    7.49    0.56
  -2 -18  -2    7.88    0.67
   2 -18   3  113.42    2.38
   2 -18   3  120.05    3.72
   2  18   3  113.23    3.18
   2  18   3  122.66    3.56
  -2 -18  -3  119.90    2.84
  -2  18  -3  122.05    2.49
   2 -18   4    1.30    0.40
   2 -18   4    1.15    0.88
   2  18   4    1.13    0.77
   2  18   4    1.53    0.56
  -2 -18  -4    1.38    0.69
  -2  18  -4    0.80    0.38
   2 -18   5   15.04    1.42
   2 -18   5   13.70    0.82
   2  18   5   17.11    1.26
   2  18   5   14.80    1.09
  -2 -18  -5   15.62    1.05
  -2  18  -5   11.04    0.84
   2 -18   6   33.31    1.84
   2 -18   6   29.59    1.28
   2  18   6   30.01    1.57
   2  18   6   31.64    1.57
  -2  18  -6   28.40    1.09
  -2 -18  -6   30.01    1.49
   2  18   7    2.61    0.88
   2 -18   7    2.66    0.92
   2  18   7    2.78    0.77
   2 -18   7    1.94    0.52
  -2  18  -7    1.84    0.54
  -2 -18  -7    2.38    0.84
   2 -18   8   16.79    1.51
   2 -18   8   14.76    0.98
   2  18   8   14.45    2.01
   2  18   8   16.58    1.26
  -2  18  -8   12.50    1.03
  -2 -18  -8   17.46    1.53
   2 -18   9   13.15    1.40
   2  18   9   19.24    1.76
   2  18   9   19.43    1.28
   2 -18   9   19.30    1.59
  -2  18  -9   13.80    1.21
  -2 -18  -9   21.12    1.74
   2 -18  10    3.10    0.77
   2  18  10    4.31    1.28
   2 -18  10    2.68    1.32
   2  18  10    2.17    0.77
  -2  18 -10    2.13    0.84
  -2 -18 -10    4.71    1.25
   2 -19 -12    2.13    1.21
   2  19 -12    1.21    0.71
  -2 -19  12    1.51    0.69
  -2  19  12    2.40    1.23
   2  19 -11    7.51    0.94
   2 -19 -11   12.73    1.59
  -2 -19  11    6.82    1.05
  -2  19  11    8.01    1.59
   2 -19 -10    9.08    1.38
   2  19 -10    5.69    0.77
  -2  19  10   10.54    1.38
  -2  19  10    5.79    0.73
  -2 -19  10    4.37    1.34
   2  19  -9   56.52    2.30
   2 -19  -9   79.08    3.58
  -2  19   9   65.43    2.26
  -2 -19   9   73.48    2.74
  -2  19   9   81.68    3.07
   2 -19  -8    3.24    0.90
   2  19  -8    2.55    0.46
  -2  19   8    2.55    0.65
  -2  19   8    2.09    0.56
  -2 -19   8    3.68    0.90
   2  19  -7   34.10    1.19
   2 -19  -7   38.08    1.71
   2  19  -7   37.20    1.86
   2  19  -7   34.15    0.98
  -2  19   7   37.81    1.57
  -2 -19   7   40.04    1.90
   2  19  -6   25.18    1.63
   2  19  -6   21.85    0.77
   2 -19  -6   22.62    1.76
   2  19  -6   20.20    0.73
   2 -19  -6   21.70    1.25
  -2  19   6   24.57    1.36
  -2 -19   6   23.27    1.61
   2  19  -5   76.53    1.40
   2 -19  -5   81.91    2.74
   2  19  -5   85.61    3.05
   2 -19  -5   82.72    2.32
  -2  19   5   81.59    2.66
  -2 -19   5   82.33    2.95
   2 -19  -4    9.97    0.94
   2  19  -4   10.04    1.40
   2 -19  -4   12.32    1.21
  -2  19   4   11.21    1.19
  -2 -19   4   10.31    0.90
   2 -19  -3   47.22    1.49
   2 -19  -3   45.44    1.49
   2  19  -3   47.47    2.26
   2 -19  -3   47.76    2.09
  -2  19   3   48.51    2.11
  -2 -19   3   48.03    2.22
   2 -19  -2   64.91    2.63
   2 -19  -2   57.29    1.72
   2 -19  -2   54.49    1.53
   2  19  -2   71.49    2.93
  -2  19   2   65.62    2.64
  -2 -19   2   69.36    2.20
   2 -19  -1  224.75    6.08
   2 -19  -1  215.02    4.25
   2 -19  -1  208.41    4.14
   2  19  -1  223.58    6.13
   2  19   0   22.88    0.57
   2 -19   0   23.27    0.56
   2  19   0   30.05    1.25
   2 -19   0   29.46    1.23
   2 -19   0   25.51    0.59
  -2 -19   0   25.95    0.61
   2 -19   1   32.26    0.67
   2 -19   1   37.51    1.95
   2 -19   1   32.31    0.69
   2  19   1   40.50    1.90
   2  19   1   33.31    1.02
  -2 -19  -1   35.94    1.02
   2  19   2   15.56    0.69
   2 -19   2   14.45    0.42
   2 -19   2   18.32    1.49
   2  19   2   17.98    1.36
  -2 -19  -2   16.29    0.84
   2 -19   3   21.98    1.65
   2 -19   3   17.77    0.59
   2  19   3   19.32    0.92
   2  19   3   24.65    1.51
  -2 -19  -3   20.26    0.88
  -2  19  -3   17.56    0.61
   2 -19   4    3.81    0.44
   2  19   4    5.33    1.00
   2  19   4    3.78    0.88
   2 -19   4    6.80    1.13
  -2 -19  -4    4.31    0.84
  -2  19  -4    3.99    0.46
   2  19   5   25.18    1.49
   2 -19   5   25.80    1.74
   2  19   5   24.61    1.26
   2 -19   5   22.88    0.96
  -2 -19  -5   25.15    1.53
  -2  19  -5   22.16    0.98
   2 -19   6   13.66    0.69
   2 -19   6   15.50    1.49
   2  19   6   15.77    1.17
   2  19   6   14.60    1.23
  -2 -19  -6   14.68    1.44
  -2  19  -6   13.53    0.75
   2  19   7    2.43    1.15
   2 -19   7    3.30    1.00
   2 -19   7    2.70    0.48
   2  19   7    2.55    0.79
  -2 -19  -7    2.15    0.84
  -2  19  -7    1.76    0.69
   2 -19   8   11.50    1.42
   2  19   8   10.69    1.34
   2  19   8   12.13    1.13
   2 -19   8    9.47    1.03
  -2  19  -8    9.45    0.86
  -2 -19  -8   11.52    1.32
   2 -19   9    6.34    1.07
   2 -19   9    8.51    1.32
   2  19   9    8.11    1.40
   2  19   9    9.31    1.03
  -2  19  -9    7.00    1.17
  -2 -19  -9    8.49    1.38
   2  19  10    8.26    1.48
   2 -19  10    7.19    1.25
   2 -19  10    6.48    0.88
   2  19  10    7.74    0.94
  -2  19 -10    6.17    0.98
  -2 -19 -10    7.46    1.46
   2 -20 -11   43.64    2.53
   2  20 -11   27.60    1.90
  -2 -20  11   37.53    2.36
  -2  20  11   42.30    2.59
   2 -20 -10   11.73    1.44
   2  20 -10    7.74    0.80
  -2 -20  10    9.12    1.15
  -2  20  10   12.80    1.46
  -2  20  10    7.21    0.82
   2  20  -9    1.19    0.59
   2 -20  -9    2.66    0.90
  -2  20   9    1.38    0.59
  -2  20   9    1.44    0.56
  -2 -20   9    0.88    1.09
   2  20  -8   19.72    0.80
   2 -20  -8   23.94    1.51
   2  20  -8   17.63    0.98
  -2  20   8   23.15    1.53
  -2 -20   8   22.35    1.55
   2  20  -7   46.30    2.09
   2  20  -7   38.62    1.23
   2 -20  -7   45.02    1.84
   2  20  -7   35.61    1.17
  -2 -20   7   46.73    2.11
  -2  20   7   44.18    1.76
   2 -20  -6   75.22    2.59
   2  20  -6   75.99    2.84
   2  20  -6   65.16    1.38
   2 -20  -6   72.39    2.28
  -2 -20   6   79.44    2.87
  -2  20   6   76.24    2.51
   2 -20  -5   59.14    1.86
   2  20  -5   64.40    2.63
   2 -20  -5   62.31    2.41
  -2  20   5   59.43    2.30
  -2 -20   5   62.59    2.63
   2 -20  -4   56.96    2.34
   2 -20  -4   49.22    1.53
   2  20  -4   58.61    2.59
  -2  20   4   55.81    2.26
  -2 -20   4   53.15    2.47
   2  20  -3   40.67    2.22
   2 -20  -3   42.34    2.07
   2 -20  -3   37.55    1.28
   2 -20  -3   34.73    1.07
  -2  20   3   41.03    2.03
  -2 -20   3   40.55    2.18
   2 -20  -2  129.56    2.89
   2  20  -2  138.80    4.50
   2 -20  -2  137.90    4.33
   2 -20  -2  133.85    2.91
  -2  20   2  140.71    4.31
   2  20  -1   17.42    1.84
   2 -20  -1   18.44    1.71
   2 -20   0    6.36    1.25
   2 -20   0    4.66    0.23
   2  20   0    4.10    1.19
   2 -20   0    3.99    0.21
   2 -20   1  160.86    4.73
   2  20   1  147.50    3.10
   2  20   1  157.56    4.58
  -2 -20  -1  161.10    3.30
   2  20   2    8.45    0.54
   2 -20   2   10.04    1.40
   2  20   2   12.40    1.28
  -2 -20  -2    9.08    0.54
   2  20   3   18.84    1.07
   2 -20   3   16.98    0.50
   2 -20   3   21.43    1.11
   2  20   3   20.93    1.03
  -2 -20  -3   19.86    1.05
   2  20   4    9.60    1.15
   2  20   4    7.03    0.75
   2 -20   4    6.59    0.44
   2 -20   4    7.95    1.30
  -2 -20  -4    8.38    0.94
   2  20   5    7.84    1.07
   2  20   5    7.28    0.82
   2 -20   5    6.00    0.56
   2 -20   5    8.43    1.26
  -2 -20  -5    7.53    1.03
  -2  20  -5    5.75    0.57
   2 -20   6    8.74    0.71
   2  20   6    9.85    1.02
   2  20   6    9.49    1.49
   2 -20   6   12.84    1.40
  -2 -20  -6   11.37    1.00
  -2  20  -6    9.33    0.79
   2  20   7   11.63    1.09
   2 -20   7    7.30    0.80
   2  20   7    9.51    1.15
   2 -20   7   10.52    1.34
  -2 -20  -7   10.29    1.09
  -2  20  -7    7.01    0.88
   2  20   8   13.53    1.23
   2 -20   8    8.93    1.00
   2  20   8   12.84    1.38
   2 -20   8   11.96    1.49
  -2  20  -8    9.16    1.11
  -2 -20  -8   11.61    1.36
   2 -20   9    6.06    0.79
   2  20   9   10.10    1.36
   2 -20   9    8.61    1.32
   2  20   9    7.97    1.03
  -2  20  -9    7.09    0.86
  -2 -20  -9   10.00    1.34
   2 -20  10    4.31    0.80
   2 -20  10    7.34    1.25
   2  20  10    6.48    0.96
   2  20  10    8.43    1.42
  -2  20 -10    2.78    0.88
  -2 -20 -10    6.88    1.38
   2 -21 -11    2.40    1.23
  -2  21  11    4.54    0.80
  -2 -21  11    1.63    0.90
   2 -21 -10    1.86    1.00
  -2  21  10    1.03    0.63
  -2 -21  10    1.92    0.84
  -2  21  10    1.40    0.59
   2 -21  -9    1.36    0.88
   2  21  -9    1.21    0.56
  -2 -21   9    2.24    0.84
  -2  21   9    1.72    0.80
   2  21  -8   35.59    1.28
   2 -21  -8   43.81    1.95
  -2  21   8   42.18    1.76
  -2 -21   8   46.67    2.17
   2 -21  -7   17.77    1.21
   2  21  -7   19.03    1.51
   2  21  -7   14.11    0.61
   2  21  -7   14.41    0.63
  -2  21   7   18.19    1.23
  -2 -21   7   19.91    1.53
   2 -21  -6    5.79    0.98
   2  21  -6    7.38    1.21
   2 -21  -6    5.67    0.80
  -2  21   6    6.65    0.98
  -2 -21   6    4.66    1.17
   2 -21  -5   31.14    1.71
   2 -21  -5   26.77    1.44
   2  21  -5   28.98    1.88
  -2 -21   5   28.86    1.92
  -2  21   5   28.31    1.63
   2 -21  -4   25.41    1.21
   2 -21  -4   24.80    1.19
   2 -21  -4   28.19    1.74
   2  21  -4   24.72    1.88
  -2 -21   4   24.34    1.86
  -2  21   4   27.50    1.65
   2  21  -3    9.62    0.96
   2 -21  -3   11.33    1.32
   2 -21  -3    7.90    0.65
   2 -21  -3    7.69    0.69
  -2  21   3    9.16    1.28
  -2 -21   3    9.33    1.46
   2  21  -2  175.10    5.46
   2 -21  -2  173.26    5.33
   2 -21  -2  155.59    3.35
   2 -21  -2  151.92    3.33
  -2  21   2  169.61    4.35
   2 -21  -1   83.14    2.49
   2  21  -1   81.55    2.53
   2  21   0   63.05    2.76
   2 -21   0   60.97    2.74
   2  21   1   41.17    2.11
   2 -21   1   40.21    2.17
  -2 -21  -1   32.43    0.88
   2  21   2   71.62    1.84
   2  21   2   78.00    2.86
   2 -21   2   80.63    3.09
  -2 -21  -2   72.92    1.86
   2 -21   3  105.70    3.64
   2  21   3   91.50    2.64
   2  21   3  102.42    3.39
  -2 -21  -3   98.63    2.64
   2 -21   4   34.80    2.09
   2  21   4   28.98    1.23
   2  21   4   35.97    1.88
  -2 -21  -4   31.07    1.49
   2  21   5    6.42    1.02
   2 -21   5    4.85    0.44
   2  21   5    7.09    1.05
   2 -21   5    7.44    1.26
  -2 -21  -5    5.60    0.98
  -2  21  -5    5.10    0.48
   2 -21   6    1.36    0.42
   2  21   6    3.05    0.82
   2  21   6    1.67    0.69
   2 -21   6    1.55    1.02
  -2 -21  -6    1.97    0.67
  -2  21  -6    1.49    0.46
   2 -21   7    3.70    0.61
   2  21   7    4.43    0.94
   2 -21   7    5.88    1.21
   2  21   7    5.39    0.98
  -2 -21  -7    5.23    0.92
  -2  21  -7    3.53    0.67
   2  21   8   23.29    1.76
   2 -21   8   29.55    2.03
   2  21   8   29.40    1.67
  -2 -21  -8   26.18    1.72
  -2  21  -8   20.12    1.13
   2  21   9   -0.23    0.88
   2 -21   9    0.50    0.90
   2  21   9    1.11    0.69
  -2 -21  -9    0.73    0.86
  -2  21  -9    0.61    0.69
   2 -22 -10   17.19    1.57
  -2  22  10   11.69    1.07
  -2 -22  10   17.59    1.84
   2 -22  -9    3.43    1.02
  -2 -22   9    3.37    1.05
  -2  22   9    5.10    0.79
   2 -22  -8   16.00    1.30
  -2 -22   8   16.06    1.55
  -2  22   8   15.16    1.19
   2 -22  -7    6.32    0.86
   2  22  -7    6.44    1.21
  -2  22   7    6.54    0.92
  -2 -22   7    6.50    1.21
   2  22  -6   10.60    1.32
   2 -22  -6    9.99    1.11
   2 -22  -6    8.82    1.07
  -2 -22   6   10.31    1.32
  -2  22   6    8.49    1.05
   2 -22  -5    6.69    1.09
   2  22  -5    6.09    1.26
   2 -22  -5    6.23    0.65
  -2  22   5    6.08    1.02
  -2 -22   5    4.62    1.23
   2 -22  -4   41.65    2.09
   2 -22  -4   33.48    1.19
   2 -22  -4   32.96    1.36
   2  22  -4   43.72    2.26
  -2  22   4   40.98    1.95
  -2 -22   4   43.01    2.22
   2 -22  -3   26.18    1.05
   2 -22  -3   34.54    1.99
   2 -22  -3   27.87    1.03
   2  22  -3   36.43    2.17
  -2  22   3   34.79    1.90
  -2 -22   3   32.81    2.11
   2 -22  -2  390.36    8.47
   2  22  -2  462.40   11.54
   2 -22  -2  381.74    8.68
   2 -22  -2  462.52   12.50
  -2  22   2  443.68   10.94
   2 -22  -1    8.13    1.51
   2  22  -1   10.02    1.55
   2  22   0   51.98    2.55
   2 -22   0   52.21    2.49
   2  22   1    5.98    0.34
   2 -22   1    7.23    1.30
   2  22   1    9.83    1.26
  -2 -22  -1    5.63    0.34
   2  22   2   70.61    1.82
   2 -22   2   86.61    3.24
   2  22   2   86.38    3.14
  -2 -22  -2   78.81    1.94
   2 -22   3   20.33    1.78
   2  22   3   20.64    1.61
   2  22   3   12.52    0.94
  -2 -22  -3   15.22    0.75
   2  22   4    3.03    0.77
   2 -22   4    3.14    1.23
   2  22   4    6.48    1.09
  -2 -22  -4    3.56    0.75
   2  22   5   -0.10    0.46
   2 -22   5    0.29    0.27
   2 -22   5    0.44    0.52
   2  22   5    0.57    0.71
  -2 -22  -5    0.82    0.61
  -2  22  -5    0.34    0.25
   2  22   6    6.44    0.84
   2 -22   6    7.97    1.32
   2 -22   6    4.29    0.48
   2  22   6    7.80    1.05
  -2 -22  -6    8.57    0.84
  -2  22  -6    4.37    0.54
   2  22   7   11.02    1.19
   2 -22   7   14.20    1.03
   2  22   7   14.28    1.32
  -2  22  -7    8.80    0.67
  -2 -22  -7   13.17    1.17
   2 -22   8    4.01    1.32
   2  22   8    5.46    1.03
   2  22   8    3.55    1.11
  -2 -22  -8    5.67    1.07
   2  22   9   14.49    2.22
   2 -22   9   22.42    1.90
   2  22   9   18.71    1.53
  -2 -22  -9   18.55    1.71
   2 -23 -10    2.30    1.17
  -2  23  10    0.94    0.36
  -2 -23  10    1.32    0.86
   2 -23  -9   34.57    1.88
  -2  23   9   29.84    1.59
  -2 -23   9   35.78    2.53
   2 -23  -8   12.21    1.17
  -2  23   8   11.86    1.42
  -2 -23   8   11.86    1.48
   2  23  -7   15.91    1.57
   2 -23  -7   14.05    1.07
  -2  23   7   14.41    1.21
  -2 -23   7   14.99    1.57
   2  23  -6    1.34    0.94
   2 -23  -6    1.34    0.73
  -2  23   6    1.61    0.73
  -2 -23   6    1.23    0.96
   2  23  -5   16.88    1.69
   2 -23  -5   17.69    1.48
   2 -23  -5   13.36    1.05
  -2  23   5   16.83    1.38
  -2 -23   5   18.30    1.65
   2 -23  -4    8.89    1.23
   2  23  -4    7.76    1.38
   2 -23  -4    6.69    0.67
   2 -23  -4    6.61    0.69
  -2  23   4    6.77    1.17
  -2 -23   4    7.90    1.38
   2 -23  -3   18.34    1.69
   2  23  -3   21.14    1.86
  -2 -23   3   18.61    1.78
  -2  23   3   16.71    1.59
   2  23  -2   38.48    2.53
   2 -23  -2   36.87    2.34
  -2  23   2   30.19    1.46
   2  23  -1   26.49    2.07
   2 -23  -1   25.97    1.97
   2 -23   0    7.53    1.42
   2  23   0    7.17    1.42
   2  23   1    2.17    1.03
   2 -23   1    1.57    0.65
   2  23   2   13.78    1.44
   2 -23   2   12.63    1.57
  -2 -23  -2    9.72    0.57
   2  23   3   23.67    1.07
   2 -23   3   29.94    2.07
   2  23   3   31.74    1.92
  -2 -23  -3   26.39    1.11
   2 -23   4    2.30    1.15
   2  23   4    2.03    0.65
   2  23   4    2.76    1.00
  -2 -23  -4    2.26    0.50
   2  23   5    1.40    0.56
   2 -23   5    2.47    1.07
   2  23   5    1.88    0.90
  -2 -23  -5    1.59    0.73
   2  23   6    9.68    0.98
   2 -23   6   12.96    1.59
   2  23   6   11.96    1.30
  -2 -23  -6   11.52    0.98
   2  23   7    8.70    1.11
   2  23   7   12.52    1.34
   2 -23   7   13.30    1.63
  -2 -23  -7    9.97    1.11
   2  23   8    8.51    1.25
   2  23   8   10.04    1.28
   2 -23   8    8.76    1.59
  -2 -23  -8    9.07    1.25
   2 -24  -9    3.97    1.23
  -2  24   9    2.57    0.77
  -2 -24   9    2.80    1.07
   2 -24  -8    1.21    0.75
  -2 -24   8    2.05    1.02
  -2  24   8    1.84    0.75
   2  24  -7   36.72    2.17
   2 -24  -7   29.94    1.82
  -2 -24   7   36.41    2.17
  -2  24   7   33.14    2.15
   2 -24  -6    2.36    0.59
   2  24  -6    3.41    1.11
  -2 -24   6    4.41    1.13
  -2  24   6    3.99    1.19
   2  24  -5   32.85    1.49
   2 -24  -5   22.88    1.28
   2 -24  -5   32.14    1.88
   2 -24  -5   26.54    1.09
  -2  24   5   32.24    1.82
  -2 -24   5   33.50    2.13
   2 -24  -4   11.38    1.34
   2  24  -4   10.52    1.49
   2 -24  -4    7.07    0.69
   2 -24  -4    6.44    0.67
  -2 -24   4    9.01    1.49
  -2  24   4   11.48    1.26
   2 -24  -3   37.45    2.17
   2  24  -3   35.15    2.26
  -2  24   3   33.77    1.48
   2  24  -2    7.42    1.49
   2 -24  -2    8.80    1.40
   2 -24  -2    6.23    0.27
   2 -24  -1   86.76    2.64
   2  24  -1   86.03    2.66
   2  24   0   28.56    2.05
   2 -24   0   27.20    2.03
   2 -24   1    4.60    1.34
   2  24   1    5.31    0.79
   2  24   2    1.76    0.98
   2  24   2    0.94    0.29
   2 -24   2    1.26    0.65
  -2 -24  -2    1.09    0.31
   2  24   3    8.55    0.69
   2  24   3   12.71    1.46
   2 -24   3   10.08    1.59
  -2 -24  -3    9.05    0.71
   2  24   4    5.73    0.59
   2  24   4    8.39    1.28
   2 -24   4    8.22    1.48
  -2 -24  -4    7.13    0.63
   2  24   5    1.65    0.77
   2  24   5    4.79    1.03
   2 -24   5    4.01    1.23
  -2 -24  -5    2.61    0.79
   2  24   6    1.65    0.88
   2  24   6    3.89    0.98
   2 -24   6    2.30    1.21
  -2 -24  -6    2.38    0.67
   2  24   7    8.26    1.42
   2  24   7   11.69    1.36
   2 -24   7   11.37    1.69
  -2 -24  -7    7.19    1.38
   2  24   8   13.28    1.48
   2  24   8   16.44    1.65
   2 -24   8   19.30    2.03
  -2 -24  -8   15.10    1.48
   2 -25  -9   14.14    1.63
  -2  25   9   11.14    0.79
  -2 -25   9   16.92    1.59
   2 -25  -8   17.21    1.28
  -2 -25   8   20.45    1.78
  -2  25   8   16.79    1.32
   2  25  -7   13.51    1.07
   2 -25  -7   12.92    1.28
  -2 -25   7   16.35    1.67
  -2  25   7   13.55    1.26
   2  25  -6    4.75    1.30
   2 -25  -6    5.10    0.84
  -2  25   6    5.67    1.03
  -2 -25   6    5.60    1.32
   2  25  -5    8.84    1.42
   2 -25  -5    4.56    0.73
   2 -25  -5    5.44    1.21
   2 -25  -5    5.04    0.73
  -2 -25   5    8.57    1.42
  -2  25   5    4.94    1.13
   2  25  -4   17.71    1.90
   2 -25  -4   17.54    1.74
  -2  25   4   17.59    1.63
  -2 -25   4   19.05    1.90
   2 -25  -3    8.38    1.49
   2  25  -3   11.31    1.67
  -2  25   3    9.07    0.94
   2 -25  -2   27.54    2.11
   2  25  -2   29.55    2.20
   2  25  -1   22.94    2.05
   2 -25  -1   22.33    1.95
   2  25   0    2.34    1.19
   2 -25   1    1.69    1.11
   2  25   1    1.25    1.07
   2 -25   2   -0.34    0.92
   2  25   2    1.15    0.84
   2  25   2    0.23    0.23
  -2 -25  -2    0.25    0.21
   2  25   3    5.23    0.59
   2  25   3   10.00    1.38
   2 -25   3   10.04    1.51
  -2 -25  -3    6.67    0.48
   2  25   4    7.92    0.65
   2  25   4   11.92    1.42
   2 -25   4   10.43    1.63
  -2 -25  -4    9.66    0.82
   2  25   5    0.08    0.40
   2  25   5    1.36    0.80
   2 -25   5    0.65    0.96
  -2 -25  -5    0.40    0.57
   2  25   6   13.26    1.09
   2  25   6   22.42    1.72
   2 -25   6   22.00    2.07
  -2 -25  -6   18.17    1.15
   2  25   7   13.89    1.26
   2  25   7   20.01    1.72
   2 -25   7   21.56    2.07
  -2 -25  -7   18.38    1.65
   2 -26  -8   13.38    1.13
  -2  26   8   12.99    1.25
  -2 -26   8   14.43    1.69
   2 -26  -7    0.46    0.52
   2  26  -7    0.82    0.59
  -2  26   7    0.36    0.73
  -2 -26   7    0.50    0.96
   2 -26  -6    1.95    0.56
   2 -26  -6    1.76    0.54
   2  26  -6    2.72    1.17
   2 -26  -6    3.37    0.56
  -2  26   6    2.91    0.92
  -2 -26   6    2.55    1.19
   2 -26  -5    2.43    0.46
   2 -26  -5    4.47    1.11
   2 -26  -5    3.39    0.63
   2  26  -5    4.62    1.25
  -2  26   5    4.54    1.03
  -2 -26   5    1.99    1.26
   2 -26  -4   66.60    3.07
   2  26  -4   69.80    3.26
  -2  26   4   67.67    2.28
  -2 -26   4   66.22    2.51
   2 -26  -3    4.20    1.17
   2  26  -3    4.37    1.25
  -2  26   3    0.59    0.65
   2 -26  -2   67.44    3.16
   2  26  -2   68.17    3.24
   2  26  -1   10.68    1.69
   2 -26  -1    8.61    1.55
   2  26   0    6.34    1.40
   2 -26   0    4.83    1.46
   2 -26   1   33.58    2.34
   2  26   1   34.73    2.24
   2 -26   2   38.87    2.51
   2  26   2   38.39    2.34
   2 -26   3    1.76    1.25
   2  26   3    1.40    1.11
   2  26   4    3.26    1.19
   2 -26   4    3.32    1.36
   2 -26   5    1.76    1.19
   2  26   5    2.87    1.00
   2  26   5    1.30    0.63
  -2 -26  -5    0.88    0.50
   2  26   6   18.53    1.74
   2  26   6   12.86    1.05
   2 -26   6   18.63    2.03
  -2 -26  -6   12.92    1.03
   2  27  -7   -0.02    0.75
  -2 -27   7    4.33    1.23
  -2  27   7    4.24    0.59
   2  27  -6    1.57    1.09
  -2 -27   6    1.00    1.13
  -2  27   6    1.32    0.56
   2  27  -5    2.32    1.19
   2 -27  -5    2.32    1.03
  -2 -27   5    2.18    1.21
  -2  27   5    1.88    0.61
   2 -27  -4   10.52    1.57
   2  27  -4   11.14    1.78
  -2  27   4    9.64    0.96
   2  27  -3    3.55    1.23
   2 -27  -3    3.22    1.11
  -2  27   3    0.27    0.63
   2  27  -2    0.90    0.71
   2 -27  -2    1.26    1.07
   2 -27  -1    5.02    0.86
   2  27  -1    4.48    1.44
   2 -27   0    4.71    1.44
   2  27   0    4.70    1.46
   2  27   1    5.42    1.46
   2 -27   1    6.21    0.98
   2  27   2   12.13    1.63
   2 -27   2    8.78    1.78
   2  27   3   18.25    1.90
   2 -27   3   19.76    2.11
   2 -27   4   15.68    1.95
   2  27   4   13.80    1.71
   2  27   5    0.82    0.98
   2 -27   5    0.71    1.17
   2  27   6   10.22    1.55
   2 -27   6    8.85    1.94
  -2 -28   7    5.92    1.28
  -2  28   7    2.05    0.61
   2  28  -6   13.05    1.71
  -2 -28   6   11.69    1.69
  -2  28   6    8.32    0.88
   2  28  -5    1.76    1.23
   2 -28  -5    1.80    1.07
  -2  28   5    1.76    0.61
   2  28  -4   14.60    1.95
   2 -28  -4   15.70    1.74
   2  28  -3   15.33    1.97
   2 -28  -3   17.50    1.86
   2  28  -2   10.08    1.76
   2 -28  -2   10.98    1.69
   2 -28  -1    0.34    0.88
   2  28  -1   -0.13    0.90
   2 -28   0    1.55    1.21
   2  28   0    1.05    1.17
   2 -28   1   89.37    3.97
   2  28   1   92.36    3.85
   2  28   2    2.66    1.32
   2 -28   2    3.99    1.49
   2 -28   3   58.36    3.33
   2  28   3   59.47    3.07
   2  28   4    2.15    1.19
   2 -28   4    1.78    1.36
   2  28   5    1.38    1.11
   2 -28   5    1.59    1.32
   2  29  -6    0.59    0.71
  -2  29   6   -0.13    0.34
   2  29  -5    0.86    0.98
  -2  29   5    0.00    0.48
   2  29  -4    3.12    1.46
   2 -29  -4    3.32    1.28
   2 -29  -3    1.30    1.19
   2  29  -3    1.99    1.32
   2 -29  -2    1.03    1.17
   2  29  -2    1.19    1.25
   2 -29  -1    1.48    1.26
   2  29  -1    1.90    1.30
   2 -29   0    0.79    1.17
   2  29   0    1.11    1.17
   2  29   1    2.30    1.36
   2 -29   1    2.45    1.40
   2  29   2    4.60    1.51
   2 -29   2    5.94    1.67
   2 -29   3    4.87    1.09
   2  29   3    5.48    1.51
   2 -29   4   19.49    2.38
   2  29   4   20.30    1.40
   2 -30  -4   28.52    2.36
   2  30  -4   29.50    2.57
   2  30  -3    0.27    1.05
   2 -30  -3    0.17    0.98
   2  30  -2   20.60    2.24
   2 -30  -2   20.87    2.18
   2  30  -1    0.90    1.21
   2 -30  -1    0.84    1.19
   2 -30   0    1.02    1.13
   2  30   0    0.02    1.11
   2 -30   1    0.80    0.77
   2  30   1    0.82    1.17
   2 -30   2   15.83    2.20
   2  30   2   16.31    2.01
   2 -30   3    2.99    1.53
   2  30   3    1.69    0.84
   2  31  -2    5.81    1.71
   2 -31  -2    4.18    1.61
   2  31  -1    1.71    1.36
   2 -31  -1    0.84    1.30
   2 -31   0    1.36    1.42
   2  31   0    2.82    1.40
   3   0 -15   13.97    2.53
  -3   0  15   10.10    2.34
   3   0 -14    3.89    1.72
  -3   0  14    4.02    1.65
   3   0 -13    2.09    1.44
  -3   0  13    2.97    1.38
   3   0 -12   27.52    2.30
  -3   0  12   27.73    2.18
   3   0 -11   17.59    1.82
  -3   0  11   14.72    1.72
   3   0 -10   10.81    1.53
  -3   0  10   10.75    1.48
   3   0  -9   77.97    3.18
  -3   0   9   77.01    2.34
   3   0  -8   13.05    1.34
  -3   0   8   13.19    1.26
   3   0  -7   56.15    1.72
  -3   0   7   56.98    1.71
   3   0  -6    9.58    1.03
   3   0  -6    7.70    0.23
   3   0  -5  114.53    3.14
   3   0  -4   94.08    2.68
   3   0  -3   78.48    2.26
   3   0  -2   73.38    2.09
  -3   0   2   76.80    2.09
   3   0  -1  404.95    8.91
  -3   0   1  403.53    8.84
   3   0   0   11.06    0.90
  -3   0   0   10.58    0.88
   3   0   1  860.11   20.24
  -3   0  -1  836.13   19.17
   3   0   2  162.33    4.27
  -3   0  -2  168.94    4.37
   3   0   3   50.18    1.99
  -3   0  -3   52.55    2.05
   3   0   4   57.07    2.07
  -3   0  -4   59.82    2.11
   3   0   5    7.76    0.73
  -3   0  -5    9.14    1.11
   3   0   6  156.64    4.56
  -3   0  -6  156.64    4.45
   3   0   7  230.62    6.67
  -3   0  -7  218.39    6.44
   3   0   8  213.94    5.65
  -3   0  -8  220.63    6.61
   3   0   9    5.27    0.84
  -3   0  -9    4.29    1.32
   3   0  10    9.05    1.71
  -3   0 -10    8.38    1.65
   3   0  11   11.37    2.03
  -3   0 -11   14.39    2.03
   3   0  12   49.93    2.64
  -3   0 -12   59.22    3.87
   3  -1 -15   51.17    3.81
   3   1 -15   45.21    3.66
  -3   1  15   51.73    3.64
  -3  -1  15   46.04    3.51
   3   1 -14   37.89    2.18
   3  -1 -14   36.51    3.07
  -3   1  14   36.63    3.01
  -3  -1  14   35.49    2.05
   3  -1 -13    6.75    1.74
   3   1 -13    6.61    1.71
  -3   1  13    6.75    1.65
  -3  -1  13    6.96    1.61
   3  -1 -12    1.86    1.34
   3   1 -12    1.84    1.30
  -3   1  12    3.16    1.26
  -3  -1  12    2.89    1.21
   3  -1 -11   26.10    2.15
   3   1 -11   28.71    2.15
  -3  -1  11   28.36    2.07
  -3   1  11   27.73    2.07
   3   1 -10   69.53    3.03
   3  -1 -10   68.88    3.07
  -3   1  10   68.96    3.01
  -3  -1  10   68.31    2.86
   3   1  -9  266.97    7.49
   3  -1  -9  265.86    7.47
  -3   1   9  262.51    7.19
  -3  -1   9  262.95    7.11
   3  -1  -8   13.49    0.86
   3   1  -8   11.46    0.82
  -3  -1   8   12.02    1.21
  -3   1   8   12.94    1.26
   3   1  -7  215.57    5.02
   3  -1  -7  223.20    5.21
  -3  -1   7  219.35    5.02
  -3   1   7  240.56    5.96
   3  -1  -6  132.32    3.58
   3   1  -6  130.36    3.58
   3   1  -6  117.94    2.09
   3   1  -5   20.64    1.38
   3  -1  -5   19.99    1.36
   3   1  -4  243.38    5.71
   3  -1  -4  245.70    5.71
   3   1  -3  500.37   11.42
   3  -1  -3  515.90   11.75
   3  -1  -2   63.90    1.88
   3   1  -2   67.14    1.92
  -3   1   2   64.15    1.86
  -3  -1   2   66.79    1.88
   3  -1  -1  650.28   14.83
   3   1  -1  640.55   14.66
  -3  -1   1  648.14   14.70
  -3   1   1  643.08   14.60
   3   1   0   24.49    1.15
   3  -1   0   24.70    0.80
  -3   1   0   24.67    1.13
  -3  -1   0   24.01    1.11
   3   1   1   62.08    1.94
   3  -1   1   63.78    1.95
  -3   1  -1   61.50    1.92
  -3  -1  -1   61.96    1.94
   3  -1   2  873.71   21.43
   3   1   2  859.44   20.55
  -3   1  -2  869.61   20.74
  -3  -1  -2  878.64   21.54
   3  -1   3  623.01   15.01
   3   1   3  602.08   14.57
  -3   1  -3  613.72   14.74
  -3  -1  -3  600.09   13.86
   3   1   4  135.12    3.60
   3  -1   4  127.32    3.47
  -3  -1  -4  131.92    3.58
  -3   1  -4  124.31    3.41
   3  -1   5   92.55    2.82
   3   1   5   92.24    2.86
  -3  -1  -5   89.31    2.80
  -3   1  -5   90.48    2.30
   3   1   6   37.76    1.99
   3  -1   6   36.07    1.97
  -3  -1  -6   35.65    1.95
  -3   1  -6   36.18    1.40
   3  -1   7  109.20    3.93
   3   1   7  113.92    3.32
  -3  -1  -7  110.81    3.20
  -3   1  -7  110.62    3.87
   3  -1   8   28.61    1.57
   3   1   8   33.62    2.32
  -3  -1  -8   29.57    2.20
  -3   1  -8   27.87    2.18
   3  -1   9    3.41    1.21
   3   1   9    3.16    0.79
  -3   1  -9    1.63    0.75
  -3  -1  -9    2.22    1.21
   3  -1  10    4.77    1.42
   3   1  10    4.41    1.46
  -3  -1 -10    3.12    1.42
  -3   1 -10    3.20    1.40
   3   1  11    7.19    1.84
   3  -1  11    8.38    1.74
  -3  -1 -11    6.40    1.11
  -3   1 -11    7.95    1.74
   3  -1  12   17.44    1.71
   3   1  12   23.61    2.72
  -3   1 -12   16.02    2.49
  -3  -1 -12   17.08    2.63
   3  -2 -15    2.05    1.92
   3   2 -15    2.55    1.82
  -3   2  15    3.64    1.82
  -3  -2  15    5.56    1.67
   3  -2 -14   14.55    2.51
   3   2 -14   17.73    2.51
  -3   2  14   13.47    2.45
  -3  -2  14   20.51    2.36
   3  -2 -13   36.91    2.78
   3   2 -13   32.08    2.68
  -3  -2  13   39.40    2.63
  -3   2  13   38.10    2.74
   3  -2 -12    5.08    1.55
   3   2 -12    4.50    1.48
  -3  -2  12    6.94    1.38
  -3   2  12    7.36    1.49
   3   2 -11   23.25    1.94
   3  -2 -11   20.66    1.99
  -3   2  11   22.56    1.97
  -3  -2  11   22.17    1.82
   3   2 -10   24.47    2.07
   3  -2 -10   24.46    2.18
  -3  -2  10   24.70    1.92
  -3   2  10   25.24    2.13
   3  -2  -9   76.87    3.12
   3   2  -9   79.21    3.07
  -3   2   9   77.24    3.01
  -3  -2   9   78.83    2.91
   3   2  -8   14.12    0.92
   3  -2  -8   13.19    0.94
  -3  -2   8   14.81    1.28
  -3   2   8   13.20    1.34
   3  -2  -7  105.29    3.20
   3   2  -7  103.17    3.07
  -3   2   7  109.80    3.22
   3   2  -6  347.53    8.38
   3   2  -6  323.86    6.29
   3  -2  -6  343.12    8.28
   3   2  -5  211.68    4.14
   3   2  -5  234.47    5.63
   3  -2  -5  225.19    4.93
   3   2  -4  796.84   19.13
   3  -2  -4  768.04   18.67
   3   2  -3   12.76    0.92
   3  -2  -3   12.75    1.00
   3  -2  -2  559.08   12.76
   3   2  -2  558.39   12.13
  -3  -2   2  569.67   12.76
  -3   2   2  565.09   12.69
   3  -2  -1  335.32    7.28
   3   2  -1  333.57    7.28
  -3   2   1  336.58    7.28
  -3  -2   1  334.17    7.21
   3  -2   0   42.89    1.49
   3   2   0   46.25    1.53
  -3   2   0   42.76    1.44
  -3  -2   0   41.68    1.44
   3   2   1   45.10    1.61
   3  -2   1   45.56    1.63
  -3  -2  -1   44.85    1.59
  -3   2  -1   44.60    1.59
   3   2   2   49.06    1.92
   3  -2   2   43.01    1.34
  -3  -2  -2   48.24    1.88
  -3   2  -2   49.08    1.92
   3   2   3  391.68    9.43
   3  -2   3  400.29    9.54
  -3  -2  -3  392.24    9.41
  -3   2  -3  399.45    9.53
   3  -2   4  242.02    5.92
   3   2   4  245.68    6.06
  -3   2  -4  243.32    5.42
  -3  -2  -4  244.11    6.00
   3  -2   5   44.21    1.88
   3   2   5   45.38    1.99
  -3  -2  -5   45.10    1.94
  -3   2  -5   45.02    1.92
   3   2   6   15.75    1.02
   3  -2   6   16.25    1.42
  -3   2  -6   14.57    1.36
  -3  -2  -6   15.96    1.44
   3   2   7   27.52    2.09
   3  -2   7   27.29    1.97
  -3   2  -7   27.21    1.90
  -3  -2  -7   29.88    2.03
   3   2   8   27.64    2.15
   3  -2   8   24.21    1.40
  -3  -2  -8   23.00    2.05
  -3   2  -8   22.94    1.95
   3   2   9    9.41    1.63
   3  -2   9    6.75    1.48
  -3  -2  -9    7.00    1.51
  -3   2  -9    9.97    1.49
   3   2  10    5.29    1.61
   3  -2  10    6.63    1.49
  -3  -2 -10    5.69    1.57
  -3   2 -10    4.89    1.46
   3  -2  11   11.10    1.88
   3   2  11   10.64    2.01
  -3   2 -11    9.22    1.90
  -3  -2 -11   12.44    1.94
   3   2  12    4.04    1.82
   3  -2  12    4.20    1.65
  -3   2 -12    2.22    1.67
  -3  -2 -12    1.72    1.76
   3  -3 -14   47.70    3.49
   3   3 -14   43.72    3.26
  -3   3  14   45.61    3.37
  -3  -3  14   43.93    3.05
   3   3 -13    3.85    1.53
   3  -3 -13    3.81    1.69
  -3  -3  13    4.73    0.92
  -3   3  13    5.92    1.63
   3  -3 -12    4.22    1.53
   3   3 -12    4.60    1.40
  -3  -3  12    6.09    1.32
  -3   3  12    5.31    1.48
   3  -3 -11   13.70    1.76
   3   3 -11   12.27    1.07
  -3  -3  11   13.80    1.53
  -3   3  11   13.11    1.71
   3  -3 -10  260.90    7.74
   3   3 -10  260.63    6.71
  -3  -3  10  260.02    7.23
  -3   3  10  262.83    7.70
   3   3  -9   19.87    1.69
   3  -3  -9   19.22    1.82
  -3  -3   9   17.57    1.57
  -3   3   9   19.66    1.72
   3  -3  -8   25.45    1.65
   3   3  -8   28.10    1.59
  -3  -3   8   28.13    1.53
  -3   3   8   24.82    1.63
   3  -3  -7   47.99    1.99
   3   3  -7   41.65    0.84
   3   3  -7   49.03    1.88
  -3   3   7   49.24    1.95
   3  -3  -6  238.71    5.83
   3   3  -6  241.48    5.81
   3   3  -6  233.90    4.50
   3  -3  -6  232.80    4.02
   3   3  -5  376.35    7.51
   3  -3  -5  386.99    9.24
   3   3  -5  387.81    9.16
   3  -3  -4  411.35    9.56
   3   3  -4  429.54    9.72
   3   3  -3  188.57    4.20
   3  -3  -3  187.48    4.27
   3   3  -2  760.95   17.61
   3  -3  -2  764.91   17.73
  -3  -3   2  757.74   17.48
   3  -3  -1  749.70   17.36
   3   3  -1  757.88   17.54
  -3   3   1  727.94   16.98
  -3  -3   1  752.91   17.33
   3  -3   0   46.13    1.49
   3   3   0   44.81    1.51
  -3   3   0   45.58    1.44
  -3  -3   0   43.24    1.42
   3   3   1  235.56    4.94
   3  -3   1  236.16    5.37
  -3  -3  -1  238.67    5.42
  -3   3  -1  236.48    5.31
   3   3   2  254.02    6.19
   3  -3   2  267.24    6.23
  -3  -3  -2  268.37    6.40
  -3   3  -2  262.68    6.25
   3  -3   3  615.19   14.76
   3   3   3  625.20   15.03
  -3  -3  -3  624.12   15.03
  -3   3  -3  627.36   15.06
   3   3   4   40.57    1.82
   3  -3   4   40.78    1.72
  -3  -3  -4   40.17    1.82
  -3   3  -4   38.98    1.72
   3   3   5  148.61    4.14
   3  -3   5  143.59    3.95
  -3  -3  -5  145.16    4.02
  -3   3  -5  142.69    3.93
   3   3   6   27.18    1.86
   3  -3   6   26.45    1.71
  -3   3  -6   27.67    1.72
  -3  -3  -6   24.13    1.72
   3  -3   7  121.24    4.10
   3   3   7  119.46    4.29
  -3   3  -7  119.44    3.37
  -3  -3  -7  122.01    4.24
   3  -3   8   30.20    1.49
   3   3   8   29.32    2.38
  -3   3  -8   27.73    2.13
  -3  -3  -8   27.12    2.18
   3  -3   9   13.11    1.67
   3   3   9   13.51    1.82
  -3   3  -9   14.70    1.67
  -3  -3  -9   16.02    1.78
   3  -3  10    4.89    1.40
   3   3  10    4.41    1.02
  -3   3 -10    4.31    1.42
  -3  -3 -10    4.89    1.51
   3  -3  11    2.26    1.38
   3   3  11    3.37    1.55
  -3   3 -11    2.64    1.38
  -3  -3 -11    2.61    1.46
   3  -3  12    5.44    1.84
   3   3  12    7.24    2.07
  -3   3 -12    6.52    1.84
  -3  -3 -12    4.45    1.99
   3  -4 -14    4.02    1.76
   3   4 -14    2.82    1.61
  -3  -4  14    2.87    1.48
  -3   4  14    3.74    1.74
   3  -4 -13   37.12    2.84
   3   4 -13   34.84    2.63
  -3   4  13   35.51    2.76
  -3  -4  13   38.25    2.51
   3  -4 -12    4.18    1.48
   3   4 -12    3.49    1.32
  -3  -4  12    4.25    1.21
  -3   4  12    4.60    1.44
   3  -4 -11   11.50    1.74
   3   4 -11   11.46    1.55
  -3  -4  11   11.61    1.42
  -3   4  11    9.81    1.67
   3   4 -10   53.62    2.66
   3  -4 -10   54.60    2.89
  -3  -4  10   52.57    2.51
  -3   4  10   54.93    2.87
   3  -4  -9   69.65    3.14
   3   4  -9   70.03    2.86
  -3   4   9   74.23    3.03
  -3  -4   9   70.99    2.72
   3   4  -8   37.89    1.84
   3  -4  -8   39.16    1.97
  -3  -4   8   40.69    1.78
  -3   4   8   37.70    1.94
   3  -4  -7   11.65    1.19
   3   4  -7   10.25    0.46
   3   4  -7   11.06    1.05
  -3   4   7   15.64    1.21
   3   4  -6   11.48    0.96
   3  -4  -6   10.71    0.36
   3   4  -6   12.32    0.54
   3  -4  -6   11.12    1.07
   3  -4  -5  580.98   13.91
   3   4  -5  565.96   12.27
   3  -4  -5  563.87   11.77
   3   4  -5  584.91   13.99
   3  -4  -4  144.83    3.20
   3   4  -4  149.03    3.58
   3  -4  -3   49.35    1.65
   3   4  -3   48.91    1.51
   3   4  -2   22.69    1.02
   3  -4  -2   21.89    1.07
  -3  -4   2   22.73    1.00
   3  -4  -1 1152.11   28.36
   3   4  -1 1165.66   28.58
  -3   4   1 1152.51   28.21
  -3  -4   1 1179.73   28.73
   3   4   0   32.43    1.25
   3  -4   0   31.12    1.23
  -3  -4   0   31.87    1.21
  -3   4   0   30.91    1.17
   3   4   1  283.82    6.34
   3  -4   1  282.38    6.23
  -3  -4  -1  281.10    6.25
  -3   4  -1  278.26    6.13
   3   4   2  455.75   10.66
   3  -4   2  464.17   10.64
  -3   4  -2  463.86   10.16
  -3  -4  -2  446.31   10.46
   3  -4   3   15.98    1.17
   3   4   3   16.00    1.25
  -3  -4  -3   15.56    1.25
  -3   4  -3   15.70    1.17
   3   4   4   33.64    1.67
   3  -4   4   32.58    1.53
  -3   4  -4   33.85    1.15
  -3  -4  -4   31.83    1.63
   3  -4   5   70.87    2.45
   3   4   5   71.81    2.05
  -3   4  -5   69.46    2.41
  -3  -4  -5   70.55    1.99
   3   4   6  124.25    3.99
   3  -4   6  122.12    3.78
  -3   4  -6  119.42    3.72
  -3  -4  -6  121.72    3.81
   3   4   7  283.82    8.16
   3  -4   7  267.57    7.51
  -3   4  -7  265.10    7.53
  -3  -4  -7  266.50    7.84
   3   4   8  159.32    5.42
   3  -4   8  157.69    4.25
  -3   4  -8  156.39    4.31
  -3  -4  -8  156.95    5.21
   3  -4   9   10.69    1.03
   3   4   9   12.44    1.80
  -3   4  -9   11.33    1.59
  -3  -4  -9   12.75    1.71
   3  -4  10    2.51    1.25
   3   4  10    2.32    1.48
  -3   4 -10    1.90    1.26
  -3  -4 -10    3.39    1.36
   3  -4  11    1.00    1.15
   3   4  11    0.59    1.36
  -3   4 -11    1.72    1.19
  -3  -4 -11    0.86    1.30
   3  -4  12   41.84    3.03
   3   4  12   40.44    3.45
  -3   4 -12   34.88    3.03
  -3  -4 -12   36.51    3.28
   3  -5 -14   28.79    2.97
   3   5 -14   29.17    2.72
  -3  -5  14   28.44    2.53
  -3   5  14   31.55    2.05
   3  -5 -13   12.55    2.05
   3   5 -13   12.86    1.80
  -3  -5  13   10.62    1.69
  -3   5  13   11.19    2.01
   3   5 -12    4.66    1.40
   3  -5 -12    6.55    1.61
  -3  -5  12    6.75    1.32
  -3   5  12    7.42    1.53
   3  -5 -11   10.35    1.69
   3   5 -11    7.51    1.48
  -3  -5  11   10.35    1.38
  -3   5  11   11.23    1.67
   3  -5 -10    3.09    1.26
   3   5 -10    2.57    1.09
  -3  -5  10    2.51    1.05
  -3   5  10    2.89    1.26
   3  -5  -9   81.07    3.26
   3   5  -9   78.10    2.91
  -3   5   9   81.45    2.47
  -3  -5   9   77.93    2.82
   3   5  -8   34.11    1.78
   3  -5  -8   33.71    1.97
  -3  -5   8   34.73    1.28
  -3   5   8   35.23    1.94
   3  -5  -7    9.77    1.13
   3   5  -7    9.35    1.00
   3   5  -7    7.76    0.50
  -3   5   7   11.75    1.13
   3  -5  -6   20.53    1.26
   3   5  -6   19.20    1.13
   3   5  -6   19.22    0.73
   3  -5  -6   19.70    0.50
   3   5  -5  138.45    3.01
   3  -5  -5  131.63    3.01
   3  -5  -5  137.82    2.70
   3   5  -5  140.66    3.37
   3   5  -4  259.39    5.90
   3   5  -4  241.43    5.02
   3   5  -4  256.32    5.86
   3  -5  -4  262.55    6.17
   3  -5  -3  314.81    7.01
   3   5  -3  308.12    6.73
   3   5  -2  145.14    3.20
   3  -5  -2  142.63    3.26
  -3  -5   2  143.68    3.14
   3  -5  -1   45.63    1.46
   3   5  -1   47.19    1.44
  -3   5   1   45.35    1.44
  -3  -5   1   47.26    1.42
   3   5   0   15.04    0.92
   3  -5   0   14.95    0.90
  -3  -5   0   15.41    0.92
  -3   5   0   15.12    0.88
   3   5   1   56.23    1.72
   3  -5   1   54.45    1.69
  -3   5  -1   55.66    1.69
  -3  -5  -1   56.71    1.76
   3   5   2  529.77   12.69
   3  -5   2  534.83   12.52
  -3  -5  -2  535.39   12.65
  -3   5  -2  531.52   12.53
   3   5   3   53.03    1.95
   3  -5   3   56.35    1.84
  -3  -5  -3   55.10    1.92
  -3   5  -3   55.79    1.90
   3   5   4  207.18    5.21
   3  -5   4  199.49    4.94
  -3  -5  -4  206.64    5.19
  -3   5  -4  200.55    4.96
   3   5   5  129.42    3.91
   3  -5   5  124.84    3.56
  -3  -5  -5  126.57    3.16
  -3   5  -5  124.63    3.60
   3   5   6  101.73    3.62
  -3   5  -6   97.59    3.33
  -3  -5  -6   98.99    3.43
   3   5   7  126.20    3.74
   3  -5   7  119.30    4.04
  -3   5  -7  127.07    4.29
  -3  -5  -7  129.56    4.50
   3   5   8   56.81    2.26
   3  -5   8   57.42    2.70
  -3   5  -8   52.48    2.68
  -3  -5  -8   54.12    2.91
   3   5   9    8.91    1.71
   3  -5   9    8.05    1.44
  -3   5  -9    7.15    1.44
  -3  -5  -9    8.05    1.57
   3   5  10   16.62    2.13
   3  -5  10   12.59    1.21
  -3   5 -10   13.40    1.80
  -3  -5 -10   16.83    2.01
   3  -5  11    1.53    1.19
   3   5  11    1.19    0.86
  -3   5 -11    0.65    1.21
  -3  -5 -11    1.49    1.32
   3   5  12   11.73    2.38
   3  -5  12   12.59    2.05
  -3   5 -12   10.79    2.09
  -3  -5 -12   11.65    2.32
   3   6 -14   14.87    2.17
   3  -6 -14   21.54    1.80
  -3  -6  14   17.04    2.07
  -3   6  14   14.57    1.65
   3  -6 -13    6.25    1.82
   3   6 -13    5.85    1.55
  -3  -6  13    6.88    1.44
  -3   6  13    7.44    1.82
   3  -6 -12   11.40    1.80
   3   6 -12    9.39    1.53
  -3  -6  12    9.24    1.42
  -3   6  12    8.34    1.76
   3   6 -11   19.26    1.76
   3  -6 -11   20.39    1.38
  -3  -6  11   18.53    1.65
  -3   6  11   18.05    1.94
   3  -6 -10   39.92    2.40
   3   6 -10   35.99    2.13
  -3  -6  10   38.06    1.48
  -3   6  10   41.21    2.38
   3   6  -9    1.23    0.94
   3  -6  -9    2.93    0.69
  -3  -6   9    1.34    0.88
  -3   6   9    0.80    1.09
   3   6  -8  138.09    3.45
   3  -6  -8  142.19    4.43
  -3   6   8  143.09    4.31
   3  -6  -7   98.78    3.03
   3   6  -7  100.16    2.86
   3   6  -7   98.38    2.18
  -3   6   7  100.48    2.53
   3  -6  -6  151.14    2.87
   3  -6  -6  155.51    4.04
   3   6  -6  145.16    3.66
   3   6  -6  142.02    3.12
   3  -6  -5   21.31    1.25
   3   6  -5   24.92    0.77
   3  -6  -5   24.01    0.65
   3   6  -5   25.32    0.79
   3   6  -5   22.19    1.03
   3   6  -4  474.98   10.37
   3   6  -4  478.41   10.92
   3  -6  -4  474.69   10.00
   3   6  -4  487.80   11.12
   3  -6  -4  478.93   11.27
   3  -6  -3   35.55    1.38
   3   6  -3   35.97    1.23
   3   6  -2   72.48    1.86
   3  -6  -2   71.53    1.99
  -3  -6   2   70.82    1.80
   3   6  -1   60.66    1.65
   3  -6  -1   60.79    1.65
  -3  -6   1   62.65    1.63
  -3   6   1   60.52    1.65
   3   6   0  206.80    4.60
   3  -6   0  207.39    4.60
  -3  -6   0  206.74    4.56
  -3   6   0  208.98    4.62
   3   6   1  173.03    3.99
   3  -6   1  177.09    3.95
  -3  -6  -1  174.21    4.06
  -3   6  -1  175.75    3.91
   3   6   2   99.76    2.76
   3  -6   2  100.41    2.61
  -3   6  -2  100.93    2.63
  -3  -6  -2   97.25    2.68
   3   6   3  141.71    3.18
   3  -6   3  143.86    3.49
  -3   6  -3  145.27    3.14
  -3  -6  -3  144.47    3.64
   3   6   4  196.29    5.02
   3  -6   4  196.83    4.87
  -3   6  -4  197.44    4.89
  -3  -6  -4  194.20    5.00
   3  -6   5   16.41    1.25
   3   6   5   16.90    1.44
  -3  -6  -5   15.60    0.92
  -3   6  -5   14.09    1.25
   3  -6   6  134.62    4.01
   3   6   6  136.84    4.41
  -3   6  -6  128.58    3.95
  -3  -6  -6  129.25    4.04
   3  -6   7   50.23    2.36
   3   6   7   47.78    2.66
  -3   6  -7   49.37    2.36
  -3  -6  -7   46.11    2.55
   3   6   8   26.52    2.18
   3  -6   8   24.67    1.92
  -3   6  -8   20.99    1.86
  -3  -6  -8   21.58    2.05
   3  -6   9    4.64    1.25
   3   6   9    4.33    0.92
  -3   6  -9    3.32    1.28
  -3  -6  -9    2.76    1.44
   3   6  10   41.17    3.01
   3  -6  10   38.62    2.59
  -3   6 -10   40.34    2.64
  -3  -6 -10   37.64    2.84
   3   6  11   20.22    2.43
   3  -6  11   17.11    2.03
  -3   6 -11   18.15    2.13
  -3  -6 -11   18.48    2.36
   3   6  12   13.93    2.41
   3  -6  12   11.83    2.07
   3  -6  12   14.22    1.21
  -3   6 -12   12.09    2.09
  -3  -6 -12   15.43    2.38
   3  -7 -14   34.67    3.03
   3   7 -14   25.87    2.55
  -3  -7  14   27.25    2.43
  -3   7  14   34.46    2.99
   3  -7 -13   11.71    2.07
   3   7 -13   11.56    1.78
  -3   7  13   12.61    2.05
  -3  -7  13   11.58    1.63
   3  -7 -12    7.92    1.65
   3   7 -12    5.62    0.84
  -3  -7  12    5.71    0.80
  -3   7  12    6.98    1.63
   3   7 -11   47.28    2.47
   3  -7 -11   48.24    2.78
  -3  -7  11   47.19    2.32
  -3   7  11   46.15    2.78
   3  -7 -10   69.67    3.14
   3   7 -10   70.59    2.86
  -3  -7  10   68.67    2.68
  -3   7  10   68.80    3.10
   3  -7  -9   69.19    2.97
   3   7  -9   65.12    2.63
  -3  -7   9   65.62    1.99
  -3   7   9   67.88    3.01
   3  -7  -8  145.50    3.81
   3   7  -8  153.96    4.37
   3   7  -8  142.94    3.01
  -3   7   8  150.68    3.89
   3  -7  -7    5.96    0.98
   3   7  -7    4.85    0.82
   3   7  -7    4.66    0.42
  -3   7   7    6.27    0.65
   3  -7  -6  249.19    5.04
   3   7  -6  245.36    5.71
   3  -7  -6  254.25    6.29
   3   7  -6  245.84    5.14
   3   7  -5   74.02    1.67
   3  -7  -5   74.73    2.24
   3  -7  -5   75.15    1.53
   3   7  -5   76.59    2.01
   3   7  -4   25.55    1.05
   3   7  -4   25.70    1.05
   3  -7  -4   29.84    0.92
   3  -7  -4   23.02    1.28
   3  -7  -3  214.86    4.75
   3   7  -3  215.23    4.52
   3   7  -3  203.92    4.39
   3  -7  -3  212.18    4.43
   3   7  -2   96.42    2.22
   3  -7  -2   90.46    2.30
  -3  -7   2   95.00    2.20
   3   7  -1   86.95    2.17
   3  -7  -1   79.98    2.07
  -3  -7   1   86.99    2.13
  -3   7   1   78.37    2.03
   3  -7   0  405.08    9.43
   3   7   0  406.52    9.05
  -3  -7   0  405.27    8.99
  -3   7   0  404.35    9.37
   3  -7   1   15.72    0.92
   3   7   1   18.48    1.02
  -3  -7  -1   17.96    1.02
  -3   7  -1   16.27    0.92
   3   7   2   31.24    1.00
   3  -7   2   32.62    1.25
  -3  -7  -2   30.40    1.36
  -3   7  -2   33.31    1.28
   3   7   3   59.22    1.99
   3  -7   3   57.80    1.80
  -3  -7  -3   57.76    1.95
  -3   7  -3   59.49    1.86
   3   7   4   86.74    2.68
   3  -7   4   80.28    2.38
  -3  -7  -4   82.58    2.57
  -3   7  -4   79.59    2.36
   3   7   5  114.94    3.68
   3  -7   5  111.56    3.26
  -3  -7  -5  114.95    3.51
  -3   7  -5  115.43    3.39
   3   7   6   70.97    2.93
   3  -7   6   69.88    2.57
  -3   7  -6   69.32    2.57
  -3  -7  -6   69.51    2.76
   3   7   7   48.51    2.57
   3  -7   7   47.09    2.28
  -3   7  -7   45.98    2.24
  -3  -7  -7   45.50    2.43
   3  -7   8   76.60    3.12
   3   7   8   73.61    3.55
  -3   7  -8   73.96    3.12
  -3  -7  -8   71.56    3.39
   3   7   9   56.54    3.14
   3  -7   9   50.33    2.72
  -3   7  -9   52.38    2.70
  -3  -7  -9   53.57    2.97
   3  -7  10    6.90    1.51
   3   7  10    8.41    1.84
  -3   7 -10    7.26    1.53
  -3  -7 -10    8.11    1.74
   3  -7  11   16.00    1.99
   3   7  11   16.56    2.41
   3  -7  11   17.86    1.28
  -3   7 -11   11.65    1.95
  -3  -7 -11   17.38    2.24
   3  -7  12    5.29    1.00
   3  -7  12    8.16    1.63
   3   7  12    8.84    2.03
  -3   7 -12    5.71    1.71
  -3  -7 -12    6.00    1.95
   3   8 -14   -0.08    1.11
   3  -8 -14    0.75    1.38
  -3  -8  14    1.25    1.02
  -3   8  14    0.33    1.34
   3  -8 -13   43.31    3.12
   3   8 -13   44.04    2.70
  -3   8  13   45.23    2.22
  -3  -8  13   41.44    2.55
   3  -8 -12    4.81    1.49
   3   8 -12    3.39    1.21
  -3   8  12    4.14    1.46
  -3  -8  12    3.56    1.13
   3  -8 -11   31.76    2.47
   3   8 -11   29.30    2.01
  -3  -8  11   28.58    1.88
  -3   8  11   30.91    2.36
   3  -8 -10   47.78    2.64
   3   8 -10   44.35    2.24
  -3  -8  10   47.80    2.15
  -3   8  10   47.89    2.57
   3   8  -9  114.86    3.89
   3  -8  -9  129.27    4.62
  -3   8   9  131.26    4.54
   3   8  -8   65.66    2.49
   3  -8  -8   66.16    2.82
   3   8  -8   64.40    1.88
  -3   8   8   67.58    2.78
   3   8  -7   63.65    2.05
   3  -8  -7   60.26    1.48
   3   8  -7   63.19    1.74
   3  -8  -7   66.70    2.41
   3  -8  -6  168.00    3.47
   3   8  -6  174.79    4.08
   3   8  -6  174.62    3.76
   3  -8  -6  178.01    4.02
   3  -8  -5   34.31    1.48
   3  -8  -5   34.54    1.11
   3   8  -5   35.51    1.48
   3   8  -5   39.19    1.11
   3   8  -4   90.02    2.13
   3   8  -4   93.68    2.20
   3   8  -4   93.62    2.18
   3  -8  -4   94.06    2.07
   3  -8  -4   95.04    2.53
   3   8  -3   53.39    1.40
   3   8  -3   51.54    1.55
   3  -8  -3   49.24    1.23
   3  -8  -3   55.37    1.49
   3   8  -3   53.03    1.40
   3  -8  -3   54.51    1.65
   3  -8  -2  134.41    3.07
   3   8  -2  130.50    3.07
   3   8  -2  135.61    2.89
  -3  -8   2  135.75    2.89
   3   8  -1  255.65    5.48
   3  -8  -1  239.49    5.29
  -3  -8   1  256.72    5.44
  -3   8   1  246.24    5.33
   3   8   0   30.17    1.42
   3  -8   0   29.67    1.09
  -3  -8   0   30.99    1.15
  -3   8   0   29.55    1.11
   3  -8   1   51.96    1.53
   3   8   1   49.18    1.61
  -3  -8  -1   49.41    1.59
  -3   8  -1   50.92    1.82
   3   8   2   33.23    1.38
   3  -8   2   33.44    1.49
  -3   8  -2   34.08    1.26
  -3  -8  -2   32.60    1.38
   3   8   3   89.08    2.57
   3  -8   3   94.24    2.40
  -3  -8  -3   89.94    2.55
  -3   8  -3   92.53    2.41
   3   8   4   16.92    1.26
   3  -8   4   17.33    1.09
  -3  -8  -4   15.72    1.21
  -3   8  -4   17.67    1.11
   3   8   5  123.90    3.85
   3  -8   5  119.76    3.47
  -3   8  -5  114.55    3.43
  -3  -8  -5  115.32    3.62
   3  -8   6   20.09    1.46
   3   8   6   20.60    1.69
  -3   8  -6   20.10    1.44
  -3  -8  -6   20.55    1.63
   3   8   7   65.78    2.97
   3  -8   7   60.39    2.57
  -3   8  -7   60.33    2.55
  -3  -8  -7   60.47    2.80
   3  -8   8  146.16    4.64
   3   8   8  143.09    5.10
  -3   8  -8  139.58    4.58
  -3  -8  -8  136.09    4.94
   3  -8   9   56.67    2.82
   3   8   9   57.76    3.32
  -3   8  -9   54.56    2.84
  -3  -8  -9   59.34    3.16
   3  -8  10    4.29    0.57
   3  -8  10    4.98    1.36
   3   8  10    5.54    1.67
  -3   8 -10    5.86    1.38
  -3  -8 -10    6.23    1.59
   3  -8  11    7.01    1.53
   3   8  11    6.73    1.90
   3  -8  11    6.94    1.02
  -3   8 -11    6.27    1.57
  -3  -8 -11    7.72    1.84
   3  -8  12    5.04    1.57
   3   8  12    5.50    1.97
   3  -8  12    5.52    0.96
  -3   8 -12    7.30    1.63
  -3  -8 -12    7.00    1.90
   3  -9 -14    2.78    1.65
   3   9 -14    1.82    1.30
  -3  -9  14    2.30    0.77
  -3   9  14    2.30    1.63
   3  -9 -13    5.79    1.76
   3   9 -13    3.30    1.40
  -3   9  13    4.87    1.72
  -3  -9  13    5.17    1.28
   3  -9 -12   11.71    1.84
   3   9 -12    8.78    1.49
  -3  -9  12    9.58    1.38
  -3   9  12    9.62    1.84
   3  -9 -11   26.30    2.30
   3   9 -11   23.06    2.32
  -3  -9  11   24.86    1.25
  -3   9  11   25.47    2.20
   3   9 -10   15.73    1.48
   3  -9 -10   16.19    1.80
  -3   9  10   17.13    1.82
   3  -9  -9  127.66    4.39
   3   9  -9  118.50    3.76
  -3   9   9  134.02    4.39
   3   9  -8   70.13    2.51
   3  -9  -8   71.56    2.89
   3   9  -8   63.71    1.69
  -3   9   8   74.86    2.95
   3   9  -7   52.09    1.76
   3  -9  -7   56.14    2.18
   3  -9  -7   49.08    1.26
   3   9  -7   53.26    1.67
   3  -9  -6   15.10    0.71
   3  -9  -6   15.27    1.17
   3   9  -6   15.01    1.11
   3   9  -6   15.60    0.73
   3   9  -5   28.42    1.05
   3  -9  -5   29.36    1.34
   3  -9  -5   32.75    1.11
   3   9  -5   33.54    1.07
   3   9  -4  139.68    3.16
   3   9  -4  137.22    3.03
   3   9  -4  133.83    3.24
   3  -9  -4  141.96    3.51
   3  -9  -4  146.27    3.14
   3   9  -3   58.36    1.59
   3  -9  -3   53.43    1.49
   3   9  -3   54.24    1.59
   3  -9  -3   54.70    1.86
   3  -9  -3   54.74    1.59
   3   9  -2  100.12    2.18
   3  -9  -2   95.65    2.57
   3  -9  -2  100.45    2.47
   3   9  -2   91.82    2.38
  -3  -9   2   98.61    2.38
   3   9  -1  349.75    7.53
   3  -9  -1  351.26    7.95
  -3   9   1  350.84    7.59
  -3  -9   1  353.53    7.51
   3  -9   0   24.42    0.98
   3   9   0   24.42    1.00
  -3  -9   0   24.09    0.96
  -3   9   0   24.53    0.96
   3  -9   1  258.98    5.60
   3   9   1  256.74    5.71
  -3  -9  -1  250.32    5.60
  -3   9  -1  256.15    5.56
   3   9   2   31.64    1.32
   3  -9   2   31.47    1.15
  -3  -9  -2   32.52    1.30
  -3   9  -2   32.18    1.42
   3   9   3  201.52    4.87
   3  -9   3  200.95    4.58
  -3  -9  -3  200.55    4.81
  -3   9  -3  198.19    4.60
   3   9   4   94.12    2.89
   3  -9   4   89.66    2.55
  -3  -9  -4   94.79    2.86
  -3   9  -4   90.33    2.63
   3   9   5  297.97    8.01
   3  -9   5  288.31    7.34
  -3  -9  -5  287.50    7.57
  -3   9  -5  283.97    7.26
   3   9   6   18.53    1.65
   3  -9   6   19.32    1.38
  -3  -9  -6   16.44    1.53
  -3   9  -6   18.57    1.36
  -3  -9  -6   16.41    1.53
   3   9   7   57.88    2.78
   3  -9   7   56.48    2.38
  -3   9  -7   56.15    2.40
  -3  -9  -7   56.31    2.01
   3  -9   8   47.82    2.26
   3   9   8   44.29    2.68
  -3   9  -8   44.16    2.24
  -3  -9  -8   43.66    2.53
   3  -9   9   29.23    2.09
   3   9   9   33.42    1.80
  -3   9  -9   26.08    2.05
  -3  -9  -9   29.80    2.43
   3  -9  10    9.99    1.61
   3  -9  10   11.73    1.17
  -3   9 -10   10.08    1.55
  -3  -9 -10   11.71    1.86
   3  -9  11    2.95    0.82
   3   9  11    3.01    1.02
   3  -9  11    3.20    1.28
  -3   9 -11    2.89    1.28
  -3  -9 -11    2.68    0.94
   3 -10 -14    6.65    1.82
   3  10 -14    3.30    1.40
  -3 -10  14    2.86    0.84
  -3  10  14    7.38    1.76
   3 -10 -13   16.81    2.24
   3  10 -13   15.81    1.80
  -3 -10  13   13.95    1.11
  -3  10  13   16.48    2.24
   3 -10 -12   20.03    2.15
   3  10 -12   17.33    1.67
  -3 -10  12   14.43    1.05
  -3  10  12   19.11    2.13
   3 -10 -11   22.58    2.09
   3  10 -11   20.22    1.65
  -3  10  11   21.47    2.07
   3  10 -10    9.28    1.26
   3 -10 -10   13.36    1.65
  -3  10  10   12.11    1.63
   3  10  -9   21.73    1.53
   3 -10  -9   26.62    1.99
  -3  10   9   27.94    1.99
   3  10  -8  239.03    5.96
   3 -10  -8  260.36    7.26
   3  10  -8  242.50    6.86
  -3  10   8  264.50    7.28
   3  10  -7   12.78    0.94
   3 -10  -7   13.95    1.26
   3 -10  -7   11.63    0.67
   3  10  -7   15.56    1.00
   3 -10  -6   26.79    0.82
   3 -10  -6   26.70    1.38
   3  10  -6   25.18    0.96
   3  10  -6   26.18    1.05
   3  10  -5   82.22    1.97
   3  10  -5   86.05    2.01
   3 -10  -5   82.81    1.88
   3  10  -5   82.78    2.03
   3 -10  -5   83.35    2.34
   3  10  -4  245.07    5.54
   3 -10  -4  247.33    5.40
   3  10  -4  251.11    5.62
   3  10  -4  259.90    5.81
   3 -10  -4  255.38    5.86
   3  10  -3   23.92    1.09
   3  10  -3   26.56    0.80
   3 -10  -3   26.54    1.02
   3 -10  -3   23.92    1.02
   3 -10  -3   24.86    1.02
   3  10  -2   76.64    2.13
   3 -10  -2   79.33    2.15
   3 -10  -2   76.89    1.90
   3  10  -2   78.08    1.97
  -3 -10   2   77.97    1.72
   3  10  -1  120.30    2.59
   3 -10  -1  114.95    2.59
   3 -10  -1  118.25    3.01
   3  10  -1  113.84    2.93
  -3 -10   1  120.82    2.59
   3  10   0   74.48    1.90
   3 -10   0   81.74    1.97
   3 -10   0   65.12    1.67
  -3 -10   0   76.39    2.15
  -3  10   0   81.41    2.24
   3 -10   1   26.30    0.98
   3  10   1   27.35    1.09
  -3 -10  -1   27.46    1.07
  -3  10  -1   26.22    0.98
   3  10   2   15.85    0.98
   3 -10   2   17.34    0.84
  -3 -10  -2   16.08    0.96
  -3  10  -2   17.48    0.86
   3 -10   3   72.77    1.99
   3  10   3   70.91    2.20
  -3 -10  -3   71.45    2.17
  -3  10  -3   73.48    2.34
   3  10   4  263.49    6.78
   3 -10   4  269.43    6.50
  -3 -10  -4  265.77    6.73
  -3  10  -4  273.13    6.59
   3  10   5  138.59    4.33
   3 -10   5  136.88    3.78
  -3 -10  -5  141.27    4.22
  -3  10  -5  139.89    3.87
   3 -10   6    5.10    0.96
   3  10   6    5.31    1.23
  -3 -10  -6    6.19    1.13
  -3  10  -6    6.86    1.25
   3  10   7   38.08    2.30
   3 -10   7   37.81    1.90
  -3  10  -7   35.30    1.88
  -3 -10  -7   37.78    2.17
   3 -10   8   15.10    1.48
   3  10   8   16.44    1.88
   3 -10   8   16.16    0.88
  -3  10  -8   14.18    1.48
  -3 -10  -8   14.89    1.72
   3 -10   9   15.39    1.63
   3 -10   9   19.15    1.40
   3  10   9   15.03    1.99
  -3  10  -9   12.65    1.61
  -3 -10  -9   13.49    1.94
   3  10  10   16.52    2.13
   3 -10  10   17.44    1.74
   3 -10  10   16.41    1.78
  -3  10 -10   12.82    1.71
  -3 -10 -10   13.42    2.05
   3  10  11    2.32    1.61
   3 -10  11    3.95    0.86
   3 -10  11    3.78    1.32
  -3  10 -11    1.74    1.26
  -3 -10 -11    2.24    1.51
   3 -11 -14    1.46    1.49
   3  11 -14    1.05    1.09
  -3  11  14    1.30    1.44
   3 -11 -13   15.58    2.24
   3  11 -13   12.36    1.69
  -3  11  13   14.41    2.17
   3 -11 -12    8.16    1.72
   3  11 -12    7.90    1.30
  -3  11  12    7.30    1.69
   3 -11 -11    4.01    1.46
   3  11 -11    4.02    1.05
  -3  11  11    5.08    1.42
   3  11 -10   12.63    1.25
   3 -11 -10   13.17    1.61
  -3  11  10   11.35    1.59
   3  11  -9   16.54    1.28
   3 -11  -9   18.30    1.67
  -3  11   9   17.77    1.67
   3 -11  -8  121.93    4.18
   3  11  -8  113.54    3.43
   3  11  -8  116.22    3.09
  -3  11   8  124.58    3.43
   3  11  -7   32.72    1.36
   3 -11  -7   34.44    1.78
   3 -11  -7   34.38    1.19
   3  11  -7   31.64    1.21
   3  11  -6  101.00    2.57
   3 -11  -6  106.12    3.10
   3  11  -6  106.69    2.89
   3 -11  -6  106.29    2.63
   3  11  -5    1.21    0.40
   3 -11  -5    0.90    0.61
   3 -11  -5    1.23    0.42
   3  11  -5    3.66    0.52
   3  11  -5    1.02    0.54
   3 -11  -4  155.39    3.66
   3  11  -4  154.68    3.24
   3  11  -4  149.01    3.55
   3  11  -4  155.20    3.28
   3 -11  -4  147.80    3.32
   3  11  -3   14.64    0.92
   3  11  -3   15.70    0.59
   3 -11  -3   16.00    0.79
   3 -11  -3   14.12    0.86
   3 -11  -3   15.37    0.82
   3  11  -2    5.60    0.57
   3 -11  -2    5.86    0.73
   3  11  -2    6.57    0.77
   3 -11  -2    4.31    0.54
  -3 -11   2    5.85    0.59
   3 -11  -1    9.58    0.63
   3  11  -1    9.41    0.57
   3 -11  -1   10.20    0.94
   3  11  -1    9.58    0.94
  -3 -11   1   10.16    0.75
   3  11   0  518.21   11.56
   3 -11   0  527.93   12.38
   3  11   0  476.51   10.77
   3 -11   0  531.27   11.79
  -3  11   0  531.09   11.67
  -3 -11   0  530.65   11.75
   3 -11   1   30.13    1.00
   3 -11   1   30.09    1.48
   3  11   1   30.65    1.09
  -3 -11  -1   30.61    1.07
  -3  11  -1   30.66    1.02
   3 -11   2  161.55    3.58
   3  11   2  159.17    3.79
   3 -11   2  165.34    3.60
  -3 -11  -2  160.24    3.79
  -3  11  -2  164.90    3.62
   3  11   3   30.51    1.76
   3 -11   3   29.84    1.15
  -3 -11  -3   30.82    1.38
  -3  11  -3   30.53    1.21
   3 -11   4  306.90    7.28
   3  11   4  312.91    7.97
  -3 -11  -4  311.23    7.74
  -3  11  -4  302.51    7.78
   3  11   5   44.98    2.18
   3 -11   5   39.16    1.74
  -3 -11  -5   43.12    2.05
  -3  11  -5   38.22    1.72
   3 -11   6   46.88    1.53
   3  11   6   46.42    2.36
   3 -11   6   45.19    1.90
  -3  11  -6   43.51    1.90
  -3 -11  -6   44.46    2.20
   3 -11   7   13.74    1.25
   3  11   7    7.17    1.46
   3 -11   7    8.41    1.11
  -3  11  -7    6.78    1.09
  -3 -11  -7    6.46    1.36
   3  11   8   11.73    1.69
   3 -11   8   12.53    1.36
   3 -11   8   14.97    1.26
  -3  11  -8   11.63    1.34
  -3 -11  -8   11.08    1.61
   3  11   9   15.47    1.92
   3 -11   9   15.54    1.74
   3 -11   9   12.59    1.51
  -3  11  -9   12.36    1.48
  -3 -11  -9   14.85    1.19
   3 -11  10    4.24    1.36
   3 -11  10    9.08    1.09
   3  11  10    5.04    1.69
  -3  11 -10    3.39    1.32
  -3 -11 -10    5.77    1.63
   3 -11  11   18.48    2.01
   3 -11  11   19.34    1.42
   3  11  11   21.16    2.38
   3  11  11   18.49    1.17
  -3  11 -11   18.72    1.90
  -3 -11 -11   19.99    2.28
   3 -12 -13   44.89    3.22
   3  12 -13   36.20    3.03
  -3  12  13   45.75    2.26
   3 -12 -12    5.63    1.51
   3  12 -12    3.39    1.11
  -3  12  12    3.51    1.49
   3 -12 -11   31.47    2.32
   3  12 -11   25.66    1.74
  -3  12  11   29.48    1.55
   3  12 -10   16.98    1.38
   3 -12 -10   19.55    1.84
  -3  12  10   19.70    1.84
   3 -12  -9   23.48    1.80
   3  12  -9   19.84    1.36
  -3  12   9   25.57    1.84
   3 -12  -8  115.53    3.93
   3  12  -8  107.63    3.22
   3  12  -8  125.11    3.22
   3  12  -7  106.46    2.89
   3 -12  -7  104.89    2.80
   3  12  -7  109.45    2.91
   3 -12  -7  110.30    3.49
   3  12  -6   72.66    2.09
   3 -12  -6   71.53    1.86
   3 -12  -6   80.36    2.47
   3  12  -6   76.76    1.99
   3  12  -5   16.56    0.90
   3  12  -5   14.20    0.69
   3  12  -5   17.23    1.19
   3 -12  -5   16.08    1.02
   3 -12  -5   14.80    1.00
   3 -12  -4  110.91    2.76
   3  12  -4  117.85    2.47
   3 -12  -4  113.52    2.74
   3  12  -4  115.66    2.45
   3  12  -4  111.56    2.82
   3 -12  -3    5.42    0.57
   3 -12  -3    5.08    0.69
   3  12  -3    5.77    0.73
   3 -12  -3    5.35    0.59
   3  12  -3    5.42    0.40
   3  12  -2   13.61    0.69
   3  12  -2   13.28    0.98
   3 -12  -2   13.36    0.67
   3 -12  -2   13.47    0.94
   3  12  -1   15.60    0.88
   3  12  -1   22.83    1.26
   3 -12  -1   24.07    1.25
   3 -12  -1   19.64    0.79
  -3 -12   1   17.44    0.73
   3 -12   0  293.96    6.65
   3  12   0  294.78    6.96
   3 -12   0  281.71    6.73
   3  12   0  299.59    6.71
  -3 -12   0  311.69    6.84
  -3  12   0  302.43    6.36
   3 -12   1   66.73    1.84
   3 -12   1   62.38    2.15
   3  12   1   60.20    2.01
   3  12   1   61.71    1.69
  -3 -12  -1   64.30    1.94
  -3  12  -1   66.62    1.84
   3  12   2   47.84    1.94
   3  12   2   43.56    1.28
   3 -12   2   45.50    1.36
  -3 -12  -2   49.10    1.59
  -3  12  -2   44.81    1.34
   3 -12   3   55.12    1.63
   3  12   3   51.59    1.84
   3 -12   3   50.94    1.55
  -3  12  -3   54.20    1.63
  -3 -12  -3   52.93    1.80
   3  12   4   32.49    1.72
   3 -12   4   32.93    1.38
   3 -12   4   38.79    2.05
  -3  12  -4   33.19    1.38
  -3 -12  -4   34.50    1.63
   3  12   5  191.90    5.42
   3 -12   5  185.27    4.79
   3 -12   5  190.45    5.35
  -3 -12  -5  190.77    5.29
  -3  12  -5  189.16    4.91
   3  12   6   51.69    2.45
   3 -12   6   45.52    1.95
   3 -12   6   62.61    2.41
  -3 -12  -6   47.74    2.28
  -3  12  -6   40.61    1.92
   3 -12   7   24.00    1.57
   3  12   7   22.81    1.82
   3 -12   7   22.08    1.46
  -3 -12  -7   20.51    1.74
  -3  12  -7   21.43    1.44
   3  12   8    5.48    1.42
   3 -12   8   10.00    1.11
   3 -12   8    5.31    1.09
  -3  12  -8    5.96    1.07
  -3 -12  -8    3.68    1.34
   3  12   9   11.73    1.84
   3 -12   9   12.38    1.25
   3 -12   9   12.34    1.40
  -3  12  -9    9.01    1.36
  -3 -12  -9   11.54    1.71
   3 -12  10   19.82    1.53
   3 -12  10   18.74    1.78
   3  12  10   20.51    1.25
   3  12  10   18.80    2.22
  -3  12 -10   13.63    1.71
  -3 -12 -10   20.89    2.20
   3 -12  11    1.61    1.11
   3  12  11    2.22    1.49
   3  12  11    6.29    0.98
   3 -12  11    1.21    0.86
  -3 -12 -11    0.59    1.48
  -3  12 -11    1.48    1.13
   3 -13 -13    3.53    1.02
   3  13 -13    1.80    1.13
  -3  13  13    4.10    1.61
   3 -13 -12   16.62    2.01
   3  13 -12   12.96    1.48
  -3  13  12   16.31    2.01
   3 -13 -11    8.99    1.05
   3  13 -11    7.88    1.17
  -3  13  11    9.30    1.59
   3 -13 -10    8.28    1.44
   3  13 -10    7.15    1.02
  -3  13  10    8.07    1.46
   3  13  -9    9.05    1.00
   3 -13  -9   11.25    1.44
  -3  13   9   11.94    0.94
   3  13  -8   10.83    0.96
   3  13  -8   10.18    0.88
   3 -13  -8   12.09    1.42
   3 -13  -7   92.26    2.61
   3  13  -7   93.45    2.57
   3 -13  -7  100.66    3.24
   3  13  -7   97.00    2.78
   3 -13  -6   41.76    1.59
   3  13  -6   42.30    1.55
   3 -13  -6   42.26    1.78
   3  13  -6   41.55    1.30
   3  13  -6   39.69    1.28
   3  13  -5   26.26    1.11
   3 -13  -5   28.50    1.30
   3  13  -5   27.71    1.13
   3 -13  -5   29.34    1.11
   3  13  -5   29.61    1.28
   3 -13  -4   65.85    2.30
   3  13  -4   74.63    1.90
   3 -13  -4   70.95    2.07
   3  13  -4   76.30    2.32
   3  13  -4   64.78    1.78
   3 -13  -3   84.44    2.32
   3  13  -3   77.87    1.86
   3  13  -3   85.65    1.76
   3 -13  -3   80.74    2.20
   3 -13  -3   81.80    2.34
   3  13  -2   11.46    0.63
   3  13  -2   12.29    0.98
   3 -13  -2   11.58    0.82
   3 -13  -2   13.24    0.69
   3 -13  -2   12.65    0.96
   3  13  -1  296.62    6.40
   3 -13  -1  291.20    6.52
   3  13  -1  292.14    6.94
   3 -13  -1  299.84    7.05
  -3 -13   1  296.05    6.09
   3 -13   0   43.66    1.19
   3 -13   0   45.25    1.82
   3  13   0   44.64    1.23
   3  13   0   42.47    1.28
  -3 -13   0   44.71    1.21
  -3  13   0   43.68    1.40
   3 -13   1   58.99    1.49
   3 -13   1   62.36    2.22
   3  13   1   63.32    2.09
   3  13   1   62.90    1.97
  -3 -13  -1   62.63    1.65
  -3  13  -1   61.35    1.51
   3 -13   2   65.83    1.69
   3  13   2   78.67    2.40
   3  13   2   68.11    1.94
   3 -13   2   72.92    2.49
  -3 -13  -2   69.36    1.95
  -3  13  -2   69.03    1.99
   3 -13   3  242.67    6.21
   3  13   3  240.66    6.40
   3  13   3  249.74    6.13
   3 -13   3  232.25    5.29
  -3 -13  -3  246.91    5.86
  -3  13  -3  241.20    5.81
   3  13   4   81.36    2.74
   3  13   4   89.45    2.76
   3 -13   4   79.44    2.28
   3 -13   4   86.47    2.93
  -3 -13  -4   83.50    2.64
  -3  13  -4   82.56    2.34
   3 -13   5   64.66    2.53
   3 -13   5   59.62    2.03
   3  13   5   62.25    2.51
  -3 -13  -5   56.88    2.34
  -3  13  -5   55.22    1.97
   3 -13   6   81.91    2.80
   3  13   6   67.54    2.82
   3 -13   6   64.49    2.28
  -3 -13  -6   67.98    2.76
  -3  13  -6   62.31    2.32
   3  13   7    3.68    1.23
   3  13   7    6.04    0.86
   3 -13   7    4.77    0.92
   3 -13   7    5.77    1.05
  -3 -13  -7    5.40    1.13
  -3  13  -7    4.58    0.90
   3  13   8   28.25    2.18
   3 -13   8   27.67    1.72
   3  13   8   32.64    1.55
   3 -13   8   33.27    1.80
  -3 -13  -8   26.64    2.09
  -3  13  -8   27.87    1.69
   3 -13   9    8.97    1.11
   3  13   9    4.35    1.44
   3 -13   9    2.78    1.09
  -3 -13  -9    2.89    1.38
  -3  13  -9    1.61    1.40
   3  13  10   15.54    2.20
   3 -13  10   18.72    1.48
   3 -13  10   16.96    1.65
   3  13  10   18.97    1.23
  -3 -13 -10   19.76    2.09
  -3  13 -10   16.54    1.67
   3 -13  11    2.84    1.03
   3  13  11    1.67    1.46
   3  13  11    2.57    0.69
   3 -13  11    1.76    0.88
  -3  13 -11    0.69    1.07
  -3 -13 -11    0.92    1.40
   3 -14 -13   11.65    2.01
   3  14 -13    8.82    1.38
  -3  14  13   10.94    1.97
   3 -14 -12   25.78    2.32
   3  14 -12   21.12    1.71
  -3  14  12   27.92    2.36
   3  14 -11   13.63    1.30
   3 -14 -11   16.87    1.86
  -3  14  11   15.14    1.82
   3 -14 -10   28.38    2.13
   3  14 -10   25.45    1.51
  -3  14  10   29.40    1.51
   3 -14  -9   12.40    1.44
   3  14  -9    9.45    0.96
   3  14  -8   96.21    2.82
   3  14  -8  106.43    2.99
   3 -14  -8  113.27    3.70
   3 -14  -7   39.50    1.90
   3  14  -7   35.74    1.38
   3 -14  -7   37.89    1.57
   3  14  -7   44.31    1.69
   3  14  -6  105.18    2.99
   3 -14  -6  104.87    3.09
   3  14  -6   96.10    2.38
   3 -14  -6  106.20    2.72
   3  14  -6  101.21    2.76
   3 -14  -5   36.51    1.32
   3 -14  -5   35.34    1.46
   3  14  -5   33.06    1.02
   3  14  -5   35.34    1.25
   3  14  -5   35.23    1.55
   3  14  -4  130.57    2.95
   3  14  -4  138.51    2.84
   3 -14  -4  136.59    3.41
   3  14  -4  135.42    3.60
   3 -14  -4  132.11    3.24
   3  14  -3  175.88    3.93
   3 -14  -3  181.50    4.39
   3  14  -3  185.48    3.66
   3 -14  -3  177.76    4.01
   3  14  -3  183.87    3.81
   3 -14  -3  183.36    4.08
   3  14  -2   48.28    1.82
   3  14  -2   49.12    1.25
   3 -14  -2   48.85    1.78
   3 -14  -2   48.22    1.30
   3 -14  -2   44.52    1.28
   3 -14  -1  146.94    3.87
   3  14  -1  145.25    3.89
   3 -14  -1  148.57    3.39
   3  14  -1  146.37    3.16
  -3 -14   1  148.76    3.22
   3 -14   0  109.19    2.63
   3 -14   0  116.53    2.47
   3  14   0  111.91    3.16
   3  14   0  113.73    2.47
  -3 -14   0  116.56    2.47
   3  14   1   14.12    0.75
   3 -14   1   13.43    0.63
   3 -14   1   14.91    1.26
   3  14   1   13.03    0.75
  -3 -14  -1   12.86    0.73
  -3  14  -1   13.76    0.65
   3 -14   2   56.60    2.24
   3  14   2   56.90    2.07
   3  14   2   55.75    1.69
   3 -14   2   58.01    1.46
  -3 -14  -2   57.36    1.95
  -3  14  -2   59.34    1.51
   3 -14   3   18.48    1.51
   3  14   3   16.39    1.21
   3  14   3   13.26    1.36
   3 -14   3   15.54    1.03
  -3 -14  -3   14.22    1.00
  -3  14  -3   14.74    0.80
   3  14   4   50.39    2.01
   3  14   4   47.13    1.92
   3 -14   4   47.09    1.88
   3 -14   4   48.95    2.20
  -3 -14  -4   46.44    1.84
  -3  14  -4   45.98    1.84
   3 -14   5   38.18    1.51
   3  14   5   39.86    1.99
   3  14   5   42.03    1.82
   3 -14   5   39.56    2.01
  -3 -14  -5   38.75    1.86
  -3  14  -5   35.65    1.86
   3  14   6   34.80    1.99
   3 -14   6   33.87    1.53
   3  14   6   39.35    1.76
   3 -14   6   38.45    2.05
  -3  14  -6   31.68    1.90
  -3 -14  -6   33.92    1.90
   3  14   7   13.51    1.49
   3 -14   7   12.13    1.11
   3 -14   7   14.62    1.36
   3  14   7   14.93    1.13
  -3 -14  -7   12.59    1.42
  -3  14  -7   12.13    1.11
   3  14   8   45.90    2.59
   3 -14   8   41.47    1.99
   3  14   8   46.94    1.94
  -3 -14  -8   45.21    2.45
  -3  14  -8   37.78    1.97
   3  14   9   40.23    1.78
   3 -14   9   39.52    2.07
   3  14   9   37.81    2.55
   3 -14   9   38.04    1.99
  -3 -14  -9   35.84    2.47
  -3  14  -9   34.31    1.94
   3 -14  10    2.45    1.00
   3  14  10    3.10    1.42
   3 -14  10    2.53    0.98
   3  14  10    3.41    0.77
  -3 -14 -10    2.11    1.36
  -3  14 -10    1.51    1.02
   3  14  11    5.77    0.86
   3  14  11    5.27    1.72
   3 -14  11    4.12    1.15
   3 -14  11    5.63    1.07
  -3 -14 -11    5.40    1.63
  -3  14 -11    2.82    1.23
   3 -15 -13    0.96    1.38
   3  15 -13    1.19    1.23
  -3  15  13    1.71    0.84
   3 -15 -12    3.43    1.48
   3  15 -12    3.03    1.00
  -3  15  12    5.10    0.92
   3 -15 -11    3.39    1.26
   3  15 -11    1.88    1.13
  -3  15  11    3.33    0.79
   3 -15 -10    1.03    0.98
   3  15 -10    1.28    0.63
  -3  15  10    0.38    0.61
   3 -15  -9    1.36    0.79
   3  15  -9    1.13    0.50
   3  15  -9   -0.06    0.29
   3 -15  -8   93.35    3.33
   3  15  -8   81.17    2.41
   3  15  -8   88.93    2.74
   3 -15  -7   39.67    1.90
   3  15  -7   34.38    1.57
   3 -15  -7   38.48    1.67
   3  15  -7   37.93    1.61
   3  15  -6  133.89    3.43
   3 -15  -6  136.86    3.85
   3 -15  -6  139.33    3.95
   3  15  -6  130.00    3.41
   3  15  -6  139.37    3.91
   3 -15  -5   24.57    1.19
   3 -15  -5   23.63    1.23
   3  15  -5   25.05    1.40
   3  15  -5   20.37    1.00
   3  15  -5   23.57    1.00
   3  15  -4   14.64    0.71
   3 -15  -4   12.57    0.86
   3  15  -4   12.86    0.71
   3 -15  -4   12.65    0.84
   3 -15  -4   13.95    1.02
   3  15  -4   14.53    1.19
   3 -15  -3   44.96    1.44
   3  15  -3   52.09    1.30
   3  15  -3   49.43    1.30
   3 -15  -3   46.30    1.46
   3 -15  -3   52.13    1.94
   3  15  -3   57.61    2.17
   3  15  -2  199.88    4.06
   3  15  -2  189.64    4.83
   3 -15  -2  189.16    4.75
   3 -15  -2  198.04    4.25
   3 -15  -2  193.76    4.18
   3 -15  -1   28.69    1.51
   3 -15  -1   21.71    1.00
   3  15  -1   22.17    0.90
   3  15  -1   24.30    1.03
  -3 -15   1   23.27    0.92
   3 -15   0  136.88    3.14
   3 -15   0  138.36    3.81
   3  15   0  142.80    3.87
   3  15   0  138.01    2.95
  -3 -15   0  140.20    2.95
   3 -15   1   18.07    0.88
   3 -15   1   19.41    1.40
   3  15   1   19.59    1.30
   3  15   1   18.80    1.03
  -3 -15  -1   18.97    1.02
  -3  15  -1   19.13    0.73
   3 -15   2   29.78    1.65
   3  15   2   24.72    1.11
   3 -15   2   26.98    1.09
   3  15   2   28.98    1.51
  -3 -15  -2   26.33    1.07
  -3  15  -2   27.48    0.92
   3 -15   3   45.35    2.13
   3  15   3   46.59    1.92
   3  15   3   43.79    1.63
   3 -15   3   46.50    1.55
  -3 -15  -3   42.83    1.53
  -3  15  -3   45.88    1.32
   3  15   4   69.84    2.45
   3 -15   4   73.04    2.76
   3  15   4   65.47    2.28
   3 -15   4   68.11    2.20
  -3 -15  -4   63.51    2.15
  -3  15  -4   64.53    1.84
   3  15   5   11.00    1.09
   3 -15   5    7.69    1.26
   3  15   5    7.92    1.09
   3 -15   5    6.27    1.02
  -3  15  -5    5.21    0.77
  -3 -15  -5    7.36    1.03
   3 -15   6   24.44    1.72
   3  15   6   27.60    1.49
   3 -15   6   17.69    1.15
   3  15   6   19.86    1.61
  -3 -15  -6   18.84    1.55
  -3  15  -6   14.99    1.48
   3 -15   7   14.30    0.92
   3 -15   7   13.20    1.09
   3  15   7   12.34    1.48
   3  15   7   15.31    1.21
  -3 -15  -7   14.18    1.46
  -3  15  -7   10.02    1.09
   3  15   8    8.82    1.49
   3  15   8   10.52    1.03
   3 -15   8   11.08    1.30
   3 -15   8    6.65    1.02
  -3 -15  -8    6.65    1.42
  -3  15  -8    5.79    1.03
   3  15   9   13.57    1.23
   3 -15   9   12.17    1.23
   3 -15   9   13.74    1.40
   3  15   9   12.04    1.76
  -3 -15  -9   12.52    1.71
  -3  15  -9   11.38    1.30
   3  15  10    9.83    1.07
   3 -15  10    7.70    1.23
   3 -15  10   10.79    1.34
   3  15  10    7.55    1.78
  -3 -15 -10    7.76    1.71
  -3  15 -10    7.47    1.28
   3  16 -13   20.30    1.72
   3 -16 -13   29.28    2.49
  -3  16  13   21.01    1.57
   3  16 -12   11.14    1.23
   3 -16 -12   14.35    1.86
  -3  16  12    9.62    1.15
   3 -16 -11   12.13    1.59
   3  16 -11   11.14    1.38
  -3  16  11    4.29    0.98
   3 -16 -10    8.22    1.40
   3  16 -10    6.59    0.90
   3 -16  -9   11.37    1.40
   3  16  -9    9.58    0.86
   3  16  -8   48.35    1.71
   3 -16  -8   59.43    2.49
   3  16  -8   61.87    2.18
   3  16  -7   87.41    2.34
   3  16  -7   91.09    2.70
   3 -16  -7   96.57    2.76
   3  16  -7  102.75    3.14
   3 -16  -7  103.80    3.30
   3 -16  -6   81.76    2.64
   3  16  -6   71.91    1.88
   3 -16  -6   79.31    2.43
   3  16  -6   77.33    2.22
   3  16  -6   86.15    2.82
   3 -16  -5   25.47    1.61
   3  16  -5   22.39    0.98
   3 -16  -5   25.11    1.23
   3  16  -5   26.49    1.49
   3  16  -5   26.03    0.80
   3  16  -4   62.69    1.57
   3  16  -4   70.28    1.65
   3  16  -4   69.26    2.40
   3 -16  -4   67.31    1.94
   3 -16  -4   68.42    2.18
   3 -16  -4   69.86    1.97
   3 -16  -3    4.08    0.75
   3  16  -3    4.52    0.42
   3 -16  -3    4.02    0.54
   3 -16  -3    5.39    0.88
   3  16  -3    3.41    0.44
   3  16  -3    4.66    1.00
   3  16  -2   31.68    0.94
   3 -16  -2   33.35    1.05
   3 -16  -2   38.60    1.72
   3  16  -2   33.56    1.80
   3 -16  -2   34.46    1.32
   3 -16  -1   60.18    2.26
   3  16  -1   62.19    2.34
   3 -16  -1   61.10    1.67
   3 -16  -1   53.99    1.38
   3  16  -1   63.80    1.57
  -3 -16   1   63.44    1.51
   3  16   0    7.07    0.98
   3 -16   0    4.01    0.54
   3  16   0    3.60    0.42
   3 -16   0    5.46    0.98
  -3 -16   0    3.43    0.42
   3 -16   1    1.11    0.33
   3  16   1    1.26    0.40
   3 -16   1    2.03    0.82
   3  16   1    1.92    0.75
  -3 -16  -1    1.32    0.52
  -3  16  -1    1.15    0.33
   3  16   2   18.99    1.36
   3  16   2   18.26    0.92
   3 -16   2   18.05    1.46
   3 -16   2   18.61    0.86
  -3  16  -2   18.40    0.71
  -3 -16  -2   19.07    0.88
   3 -16   3   15.22    0.94
   3  16   3   15.56    1.02
   3  16   3   18.13    1.34
   3 -16   3   14.55    0.94
  -3 -16  -3   14.45    1.25
  -3  16  -3   13.45    0.92
   3 -16   4   55.39    2.43
   3  16   4   50.12    1.95
   3 -16   4   52.21    1.84
   3  16   4   58.86    2.22
  -3  16  -4   50.12    1.82
  -3 -16  -4   52.49    1.92
   3  16   5   38.71    1.90
   3 -16   5   43.35    2.17
   3 -16   5   41.24    1.72
   3  16   5   42.01    1.92
  -3 -16  -5   40.50    2.24
  -3  16  -5   39.56    1.46
   3  16   6   78.02    2.64
   3 -16   6   65.72    2.11
   3 -16   6   76.80    2.97
   3  16   6   71.85    2.82
  -3 -16  -6   70.09    2.66
  -3  16  -6   64.57    2.17
   3  16   7    6.77    0.98
   3  16   7    4.96    1.19
   3 -16   7    6.63    1.17
   3 -16   7    5.92    0.82
  -3 -16  -7    5.88    1.15
  -3  16  -7    4.18    0.84
   3 -16   8    1.65    0.71
   3  16   8    1.53    0.77
   3  16   8    1.67    1.05
   3 -16   8    2.05    0.94
  -3 -16  -8    1.84    1.02
  -3  16  -8    1.34    0.73
   3  16   9    4.68    1.19
   3  16   9    4.22    1.38
   3 -16   9    4.77    0.92
   3 -16   9    5.21    1.11
  -3 -16  -9    3.62    1.32
  -3  16  -9    2.78    0.98
   3  16  10   17.52    2.17
   3 -16  10   15.95    1.44
   3  16  10   21.47    1.40
   3 -16  10   22.83    1.72
  -3 -16 -10   21.06    2.11
  -3  16 -10   15.33    1.57
   3 -17 -12    2.66    1.21
   3  17 -12    0.88    0.77
  -3  17  12    1.21    0.77
   3 -17 -11    6.96    1.42
   3  17 -11    4.62    1.19
   3 -17 -10   16.60    1.67
   3  17 -10   13.26    1.07
   3 -17  -9   21.83    1.65
   3  17  -9   20.93    1.07
   3 -17  -8    5.52    1.07
   3  17  -8    4.87    0.61
   3  17  -8    4.79    0.80
   3  17  -8    4.39    0.88
   3  17  -7   30.34    1.11
   3  17  -7   28.31    1.32
   3  17  -7   33.81    1.74
   3 -17  -7   36.51    1.74
   3 -17  -7   32.85    1.42
   3  17  -6    3.78    0.57
   3 -17  -6    1.97    0.75
   3 -17  -6    3.55    0.79
   3  17  -6    2.28    0.92
   3  17  -6    2.18    0.57
   3 -17  -5   80.21    2.47
   3  17  -5   77.81    1.90
   3  17  -5   77.98    1.92
   3  17  -5   76.68    2.68
   3 -17  -5   81.32    2.36
   3  17  -4   25.55    0.82
   3 -17  -4   22.58    1.09
   3  17  -4   29.97    1.71
   3  17  -4   20.62    0.80
   3 -17  -4   24.74    1.09
   3 -17  -4   26.91    1.42
   3  17  -3  168.94    3.33
   3 -17  -3  158.82    3.64
   3 -17  -3  168.58    3.87
   3 -17  -3  169.38    4.52
   3  17  -3  170.07    4.68
   3  17  -3  160.17    3.24
   3 -17  -2   66.77    1.90
   3 -17  -2   66.04    1.65
   3  17  -2   61.31    1.44
   3 -17  -2   70.76    2.53
   3  17  -2   68.13    2.55
   3  17  -1  248.50    6.46
   3 -17  -1  248.71    6.44
   3 -17  -1  246.01    5.48
   3 -17  -1  244.42    5.50
   3  17  -1  247.87    5.25
  -3 -17   1  249.11    5.17
   3  17   0   61.08    1.46
   3 -17   0   61.58    1.42
   3  17   0   62.73    2.36
   3 -17   0   62.65    2.38
  -3 -17   0   63.71    1.48
   3  17   1    9.79    0.63
   3  17   1   10.94    1.17
   3 -17   1    9.58    1.26
   3 -17   1   10.27    0.50
  -3 -17  -1   10.96    0.79
   3  17   2   17.61    1.36
   3 -17   2   16.96    0.65
   3  17   2   15.62    0.88
   3 -17   2   17.61    1.49
  -3 -17  -2   16.27    1.05
  -3  17  -2   15.70    0.82
   3  17   3   44.29    1.97
   3  17   3   39.56    1.53
   3 -17   3   43.91    2.09
   3 -17   3   37.45    1.36
  -3 -17  -3   41.24    1.48
  -3  17  -3   38.91    1.38
   3  17   4   24.19    1.36
   3 -17   4   26.70    1.23
   3 -17   4   28.23    1.80
   3  17   4   29.84    1.65
  -3  17  -4   25.70    1.23
  -3 -17  -4   26.07    1.32
   3  17   5   65.22    2.36
   3 -17   5   61.18    2.09
   3 -17   5   63.88    2.70
   3  17   5   67.44    2.49
  -3 -17  -5   61.31    2.24
  -3  17  -5   58.03    1.78
   3  17   6   18.48    1.53
   3  17   6   25.68    1.55
   3 -17   6   17.02    1.07
   3 -17   6   25.01    1.78
  -3 -17  -6   19.87    1.51
  -3  17  -6   18.30    1.07
   3  17   7   12.17    1.42
   3 -17   7   11.46    0.98
   3  17   7   13.65    1.23
   3 -17   7   12.36    1.44
  -3 -17  -7   14.62    1.36
  -3  17  -7   11.65    1.28
   3  17   8   15.70    1.67
   3  17   8   18.74    1.32
   3 -17   8   17.19    1.59
   3 -17   8   13.61    1.13
  -3 -17  -8   16.27    1.65
  -3  17  -8   12.67    1.19
   3  17   9    3.18    1.23
   3 -17   9    2.36    0.80
   3  17   9    2.82    0.84
   3 -17   9    3.81    1.05
  -3 -17  -9    2.95    1.23
  -3  17  -9    1.67    0.84
   3  17  10   26.56    1.57
   3  17  10   23.96    2.32
   3 -17  10   21.50    1.55
   3 -17  10   26.74    1.90
  -3 -17 -10   29.76    2.34
  -3  17 -10   22.06    1.71
   3 -18 -12    4.96    1.48
   3  18 -12    4.06    0.92
   3 -18 -11    7.46    1.46
   3  18 -11    6.21    1.19
   3 -18 -10   12.50    2.01
   3  18 -10   11.48    0.94
   3 -18  -9   16.12    1.49
   3 -18  -9   16.23    1.49
   3  18  -9   14.35    1.17
   3  18  -8   19.93    1.34
   3 -18  -8   21.64    1.90
   3  18  -8   16.48    1.09
   3  18  -8   15.52    0.84
   3  18  -7   36.32    1.11
   3 -18  -7   32.14    1.67
   3  18  -7   37.93    1.78
   3 -18  -7   32.70    1.46
   3  18  -7   31.89    1.05
   3 -18  -6   55.41    2.01
   3  18  -6   48.87    1.28
   3 -18  -6   52.05    1.95
   3  18  -6   44.98    1.44
   3  18  -6   57.69    2.32
   3 -18  -5  116.16    3.35
   3  18  -5  110.99    3.51
   3  18  -5  103.30    2.38
   3 -18  -5  112.19    2.99
   3  18  -5   97.38    2.24
   3 -18  -4   48.93    1.95
   3  18  -4   46.11    1.23
   3  18  -4   49.31    2.20
   3  18  -4   44.96    1.23
   3 -18  -4   46.36    1.80
   3 -18  -4   47.30    1.51
   3  18  -3   44.14    0.98
   3  18  -3   40.71    1.00
   3 -18  -3   41.55    1.59
   3 -18  -3   47.19    2.07
   3  18  -3   45.52    2.28
   3 -18  -3   45.04    1.36
   3 -18  -2  134.77    3.07
   3 -18  -2  148.69    3.53
   3  18  -2  149.93    2.97
   3 -18  -2  150.03    4.39
   3  18  -2  152.50    4.52
   3  18  -1  138.64    4.22
   3 -18  -1  130.80    3.07
   3  18  -1  132.38    2.80
   3 -18  -1  140.66    4.22
   3 -18  -1  125.44    2.97
  -3 -18   1  133.93    2.76
   3 -18   0    3.62    0.50
   3  18   0    5.98    1.07
   3 -18   0    5.12    1.09
   3  18   0    3.03    0.54
  -3 -18   0    3.78    0.50
   3 -18   1   35.02    1.90
   3  18   1   35.88    1.82
   3  18   1   32.56    1.30
   3 -18   1   34.23    1.05
  -3 -18  -1   34.06    1.23
   3 -18   2   31.62    1.88
   3  18   2   32.39    1.76
   3  18   2   31.01    1.42
   3 -18   2   29.80    1.05
  -3 -18  -2   30.99    1.32
  -3  18  -2   29.38    1.03
   3  18   3    6.61    0.69
   3  18   3    5.37    0.96
   3 -18   3    5.25    0.48
   3 -18   3    6.71    1.21
  -3 -18  -3    5.79    0.69
  -3  18  -3    4.64    0.61
   3  18   4   12.21    1.05
   3 -18   4   12.38    0.92
   3  18   4   17.27    1.40
   3 -18   4   16.52    1.57
  -3  18  -4   12.73    0.73
  -3 -18  -4   13.74    1.32
   3  18   5   35.94    1.72
   3  18   5   41.74    1.94
   3 -18   5   34.52    1.49
   3 -18   5   38.96    2.20
  -3  18  -5   33.71    1.53
  -3 -18  -5   39.63    1.71
   3  18   6   11.38    1.17
   3  18   6    9.54    1.53
   3 -18   6    7.19    0.75
   3 -18   6   10.37    1.38
  -3 -18  -6   10.20    1.46
  -3  18  -6    7.74    0.77
   3 -18   7   12.40    0.96
   3  18   7   12.99    1.42
   3  18   7   16.18    1.26
   3 -18   7   14.32    1.51
  -3 -18  -7   15.60    1.38
  -3  18  -7   11.94    1.00
   3  18   8   12.67    1.65
   3  18   8   18.99    1.40
   3 -18   8   10.91    1.05
   3 -18   8   17.88    1.71
  -3 -18  -8   15.56    1.61
  -3  18  -8   10.64    1.11
   3 -18   9    8.87    1.40
   3 -18   9    6.84    1.25
   3  18   9    7.59    1.53
   3  18   9   10.87    1.15
  -3 -18  -9    9.41    1.51
  -3  18  -9    6.59    1.07
   3 -19 -12    1.11    1.11
   3  19 -12    0.82    0.67
   3 -19 -11    2.66    1.55
   3  19 -11    2.18    0.69
   3  19 -10   15.83    1.34
   3 -19 -10   22.86    1.78
   3  19  -9    5.40    0.82
   3 -19  -9    6.02    1.15
   3  19  -9    5.19    0.63
   3  19  -8   32.08    1.69
   3  19  -8   29.46    1.28
   3 -19  -8   31.70    1.76
   3  19  -8   27.52    1.30
   3 -19  -7    2.68    0.82
   3  19  -7    2.64    0.90
   3  19  -7    3.14    0.54
   3 -19  -7    3.39    0.96
   3  19  -7    2.84    0.42
   3 -19  -6   56.46    2.07
   3  19  -6   53.38    1.48
   3 -19  -6   62.13    2.30
   3  19  -6   65.35    2.63
   3 -19  -5   16.62    1.02
   3 -19  -5   16.18    1.28
   3  19  -5   15.41    0.61
   3  19  -5   16.62    1.49
   3  19  -5   14.76    0.63
   3 -19  -5   17.50    1.00
   3 -19  -4   79.06    2.74
   3  19  -4   78.52    3.01
   3 -19  -4   67.71    2.03
   3 -19  -4   63.44    1.92
   3  19  -3   45.40    0.94
   3 -19  -3   49.98    1.71
   3  19  -3   56.61    2.51
   3 -19  -3   52.99    1.49
   3 -19  -3   55.20    2.30
   3  19  -3   48.62    0.98
   3  19  -2  218.45    4.41
   3 -19  -2  214.60    5.04
   3 -19  -2  207.18    4.54
   3 -19  -2  221.94    6.13
   3  19  -2  217.89    4.16
   3  19  -2  223.14    6.32
   3 -19  -1    4.25    0.42
   3 -19  -1    8.22    1.23
   3  19  -1    5.29    0.44
   3  19  -1    8.16    0.80
   3 -19  -1    4.22    0.56
   3  19   0   21.73    1.63
   3 -19   0   21.68    0.79
   3 -19   0   21.47    1.63
   3  19   0   19.38    0.84
   3 -19   0   18.84    0.75
  -3 -19   0   20.09    0.80
   3  19   1   91.42    3.10
   3  19   1   83.29    2.24
   3 -19   1   90.83    3.16
   3 -19   1   88.81    2.01
  -3 -19  -1   90.48    2.30
   3  19   2    5.67    1.07
   3 -19   2    3.79    1.15
   3  19   2    2.45    0.75
   3 -19   2    4.04    0.50
  -3 -19  -2    4.39    0.71
   3 -19   3   18.90    1.67
   3  19   3   19.41    1.51
   3  19   3   16.46    1.00
   3 -19   3   15.68    0.84
  -3  19  -3   16.73    0.86
  -3 -19  -3   17.48    0.96
   3 -19   4   54.89    2.57
   3  19   4   55.45    2.28
   3  19   4   52.59    1.90
   3 -19   4   52.84    1.40
  -3  19  -4   51.59    1.67
  -3 -19  -4   51.21    1.82
   3  19   5   14.83    1.17
   3 -19   5   15.60    1.61
   3 -19   5   13.99    0.96
   3  19   5   16.29    1.40
  -3  19  -5   12.78    0.98
  -3 -19  -5   15.64    1.44
   3 -19   6    7.38    1.26
   3  19   6    8.13    1.03
   3 -19   6    3.30    0.63
   3  19   6    4.24    1.00
  -3 -19  -6    5.75    0.94
  -3  19  -6    4.54    0.82
   3 -19   7    9.68    1.40
   3  19   7    9.51    1.17
   3  19   7    9.47    1.26
   3 -19   7    7.49    0.77
  -3 -19  -7    9.24    1.19
  -3  19  -7    7.05    0.80
   3 -19   8   54.24    2.59
   3 -19   8   36.01    1.65
   3  19   8   50.60    2.22
   3  19   8   41.40    2.43
  -3 -19  -8   48.11    2.43
  -3  19  -8   33.62    2.13
   3 -19   9   10.16    1.48
   3  19   9   11.56    1.21
   3  19   9   10.39    1.57
   3 -19   9    8.11    1.25
  -3 -19  -9    9.68    1.57
  -3  19  -9    9.16    1.40
   3 -20 -11    3.60    1.15
   3  20 -11    1.61    0.65
   3  20 -10    0.94    0.50
   3  20 -10    1.00    0.50
   3 -20 -10    1.74    0.94
   3  20  -9    5.75    0.82
   3 -20  -9    9.97    1.59
   3  20  -9    6.52    0.82
   3  20  -8   19.89    1.03
   3 -20  -8   20.97    1.49
   3  20  -8   24.55    1.94
   3  20  -8   16.98    1.00
   3 -20  -7    2.53    0.80
   3  20  -7    4.66    0.96
   3  20  -7    2.78    0.36
   3 -20  -7    3.49    0.77
   3  20  -7    2.82    0.48
   3 -20  -6   47.42    1.80
   3 -20  -6   45.73    1.97
   3  20  -6   47.66    2.26
   3  20  -5    1.82    0.33
   3 -20  -5    2.59    0.59
   3 -20  -5    3.68    0.82
   3  20  -5    2.89    1.02
   3  20  -5    2.07    0.27
   3 -20  -5    3.55    0.84
   3 -20  -4  222.24    6.17
   3 -20  -4  202.08    5.33
   3  20  -4  227.99    6.52
   3 -20  -4  212.33    5.12
   3 -20  -3   12.65    0.75
   3 -20  -3   13.20    0.94
   3  20  -3   17.44    1.15
   3 -20  -3   17.42    1.51
   3 -20  -2  197.25    4.58
   3 -20  -2  212.03    4.77
   3  20  -2  194.89    3.62
   3 -20  -2  229.51    6.36
   3  20  -2  227.46    6.50
   3 -20  -1   21.85    0.86
   3 -20  -1   23.84    0.88
   3  20  -1   25.41    0.73
   3 -20  -1   27.08    1.78
   3  20  -1   26.89    1.84
   3 -20   0   98.47    2.13
   3  20   0   93.70    2.15
   3 -20   0   98.57    3.35
   3 -20   0   91.96    2.05
   3  20   0   91.52    3.24
  -3 -20   0   95.08    2.11
   3  20   1   11.65    1.36
   3 -20   1   10.79    1.40
  -3 -20  -1    6.96    0.67
   3 -20   2    2.30    1.09
   3 -20   2    2.84    0.52
   3  20   2    2.59    1.03
   3  20   2    2.70    0.50
  -3 -20  -2    3.39    0.63
   3 -20   3   40.82    2.17
   3  20   3   40.98    2.05
   3  20   3   32.54    1.32
   3 -20   3   31.70    1.09
  -3 -20  -3   35.67    1.32
  -3  20  -3   33.69    1.11
   3  20   4   11.29    1.30
   3 -20   4    9.81    1.44
   3  20   4    7.86    0.88
   3 -20   4    7.01    0.67
  -3 -20  -4    8.91    0.84
  -3  20  -4    7.05    0.69
   3  20   5    1.78    0.79
   3  20   5    0.33    0.61
   3 -20   5    0.61    0.36
   3 -20   5    1.28    0.90
  -3 -20  -5    0.61    0.59
  -3  20  -5    0.19    0.48
   3 -20   6    7.88    0.86
   3 -20   6   10.20    1.40
   3  20   6    9.01    1.21
   3  20   6    8.03    1.07
  -3 -20  -6    9.43    1.05
  -3  20  -6    6.34    0.88
   3  20   7    9.85    1.13
   3 -20   7    8.28    0.86
   3  20   7    7.03    1.17
   3 -20   7    5.40    0.69
  -3 -20  -7    8.64    1.15
  -3  20  -7    6.44    0.75
   3  20   8    4.02    0.96
   3 -20   8    1.80    0.61
   3  20   8    2.99    1.42
   3 -20   8    3.03    1.19
  -3 -20  -8    2.59    1.03
  -3  20  -8    1.82    0.67
   3  20   9    1.48    0.82
   3 -20   9    1.17    0.79
   3 -20   9    1.13    1.03
   3  20   9    1.71    1.05
  -3 -20  -9    1.78    1.03
  -3  20  -9    0.69    0.67
   3 -21 -11    4.10    1.25
   3 -21 -10    0.88    0.86
   3  21 -10    0.52    0.56
   3  21  -9   49.33    1.78
   3 -21  -9   58.19    2.47
   3  21  -9   36.97    1.76
   3  21  -8    4.68    1.00
   3  21  -8    4.16    0.44
   3 -21  -8    3.24    0.94
   3  21  -8    3.47    0.42
   3  21  -7   11.14    1.23
   3 -21  -7   10.29    1.00
   3  21  -7    8.87    0.56
   3 -21  -7    9.99    1.02
   3  21  -7    7.36    0.56
   3  21  -6    7.51    0.40
   3 -21  -6   10.00    1.09
   3  21  -6    6.98    0.40
   3  21  -6    9.54    1.30
   3 -21  -6    8.93    0.88
   3  21  -5   25.09    1.74
   3 -21  -5   20.09    1.05
   3 -21  -5   23.40    1.51
   3 -21  -5   20.32    1.36
   3 -21  -4   83.18    3.12
   3  21  -4   92.43    3.45
   3 -21  -4   68.04    2.07
   3 -21  -3   39.40    2.09
   3 -21  -3   36.15    1.11
   3 -21  -3   37.14    1.36
   3  21  -3   42.76    2.26
   3  21  -2   35.11    2.24
   3 -21  -2   30.93    2.05
   3 -21  -1   37.07    1.07
   3 -21  -1   36.74    1.05
   3  21  -1   44.02    2.24
   3 -21  -1   45.61    2.20
   3  21  -1   35.26    0.86
   3 -21   0   31.55    0.90
   3 -21   0   45.59    2.20
   3  21   0   43.43    2.20
   3  21   0   32.31    0.96
   3 -21   0   31.37    1.00
  -3 -21   0   34.50    0.96
   3 -21   1    3.10    1.07
   3  21   1    2.66    0.48
   3 -21   1    2.01    0.31
   3 -21   1    1.65    0.31
   3  21   1    2.84    1.02
  -3 -21  -1    2.18    0.48
   3  21   2   36.49    1.97
   3  21   2   29.38    1.09
   3 -21   2   35.76    2.13
   3 -21   2   29.28    0.88
  -3 -21  -2   31.91    1.09
   3  21   3   52.57    2.34
   3  21   3   42.28    1.51
   3 -21   3   49.04    2.49
  -3 -21  -3   47.43    1.51
  -3  21  -3   39.37    1.19
   3  21   4   29.44    1.67
   3 -21   4   29.36    1.05
   3  21   4   34.06    1.92
   3 -21   4   33.96    2.13
  -3 -21  -4   32.91    1.36
  -3  21  -4   29.88    1.11
   3  21   5    6.50    1.11
   3 -21   5    6.84    1.30
   3 -21   5    4.68    0.61
   3  21   5    3.39    1.11
  -3  21  -5    4.14    0.65
  -3 -21  -5    5.48    0.80
   3  21   6   19.22    1.49
   3  21   6   16.98    1.65
   3 -21   6   17.96    1.76
   3 -21   6   15.81    0.98
  -3 -21  -6   17.80    1.63
  -3  21  -6   15.47    0.84
   3  21   7    2.36    0.96
   3  21   7    1.82    0.92
   3 -21   7    1.71    0.65
   3 -21   7    3.26    1.15
  -3 -21  -7    2.17    1.17
  -3  21  -7    1.78    0.71
   3  21   8    3.51    0.98
   3  21   8    3.49    1.07
   3 -21   8    4.25    1.25
   3 -21   8    1.84    0.61
  -3 -21  -8    3.68    1.05
  -3  21  -8    2.68    0.86
   3 -22 -10    7.28    1.30
   3 -22  -9   19.49    1.59
   3  22  -8   14.41    1.44
   3 -22  -8   13.70    1.28
   3  22  -7    8.28    1.17
   3  22  -7    5.10    0.38
   3 -22  -7    6.08    0.86
   3 -22  -7    6.94    0.94
   3 -22  -6    1.55    0.84
   3 -22  -6    2.72    0.86
   3 -22  -6    2.20    0.61
   3  22  -6    2.45    1.03
   3 -22  -5   34.25    1.38
   3 -22  -5   41.47    1.99
   3 -22  -5   35.61    1.38
   3  22  -5   40.73    2.22
   3 -22  -4   40.59    1.55
   3 -22  -4   43.33    2.09
   3  22  -4   43.49    2.30
   3 -22  -4   37.60    1.53
   3 -22  -3   10.37    1.26
   3 -22  -3    7.51    0.54
   3 -22  -3    7.05    0.69
   3  22  -3    9.91    1.42
   3 -22  -2    8.32    0.61
   3 -22  -2    8.85    0.61
   3  22  -2   13.65    0.98
   3 -22  -2   11.42    1.44
   3 -22  -1   17.23    0.67
   3 -22  -1   18.30    0.65
   3  22  -1   21.62    1.80
   3 -22  -1   21.14    1.69
   3 -22   0   14.99    0.52
   3  22   0   15.62    0.59
   3 -22   0   19.01    1.71
   3  22   0   19.03    1.71
   3 -22   0   16.58    0.56
  -3 -22   0   16.88    0.57
   3  22   1   32.24    1.07
   3 -22   1   34.36    2.13
   3 -22   1   31.09    0.77
   3 -22   1   30.15    0.75
   3  22   1   33.92    2.05
  -3 -22  -1   34.88    1.07
   3 -22   2    8.72    1.34
   3 -22   2    3.89    0.33
   3  22   2    6.96    1.23
  -3 -22  -2    2.36    0.63
   3  22   3    7.23    1.23
   3 -22   3    4.31    0.50
   3 -22   3    5.40    1.36
   3  22   3    4.98    0.80
  -3 -22  -3    4.71    0.59
   3  22   4    2.80    0.98
   3  22   4    1.71    0.57
   3 -22   4    1.21    0.38
   3 -22   4    2.97    1.15
  -3  22  -4    1.13    0.38
  -3 -22  -4    1.99    0.57
   3  22   5    8.53    1.19
   3  22   5    6.65    0.82
   3 -22   5    3.81    0.57
   3 -22   5    8.09    1.40
  -3 -22  -5    7.00    0.82
  -3  22  -5    4.29    0.61
   3  22   6    6.21    1.26
   3 -22   6    3.97    0.65
   3  22   6    8.53    1.23
   3 -22   6    8.01    1.44
  -3 -22  -6    6.54    0.94
  -3  22  -6    5.48    0.69
   3  22   7   14.51    1.42
   3 -22   7   13.99    1.71
   3  22   7   10.54    1.28
  -3 -22  -7   11.15    1.25
  -3  22  -7    9.79    0.88
   3  22   8   27.20    1.88
   3 -22   8   27.14    2.24
   3  22   8   23.08    1.90
  -3 -22  -8   26.35    2.36
   3 -23 -10    5.33    1.15
   3 -23  -9   23.25    1.65
   3  23  -8   29.92    1.92
   3 -23  -8   27.48    1.61
   3  23  -7    1.05    0.94
   3 -23  -7    1.28    0.65
   3 -23  -7    1.63    0.75
   3 -23  -6   19.03    1.48
   3 -23  -6   16.19    1.05
   3 -23  -6   16.21    1.05
   3  23  -6   20.49    1.71
   3 -23  -5    2.72    0.77
   3 -23  -5    2.86    1.03
   3 -23  -5    3.30    0.73
   3  23  -5    4.24    1.23
   3  23  -4   16.18    1.63
   3 -23  -4   10.73    0.90
   3 -23  -4   12.23    1.42
   3 -23  -4   10.37    0.69
   3 -23  -3    0.71    0.79
   3 -23  -3    0.50    0.29
   3 -23  -3    0.15    0.34
   3  23  -3   -0.13    0.88
   3 -23  -2   20.99    1.63
   3 -23  -2   14.09    0.69
   3  23  -2   18.95    1.76
   3 -23  -2   14.22    0.69
   3 -23  -1    2.72    0.31
   3 -23  -1    2.30    0.31
   3  23  -1    4.85    1.21
   3 -23  -1    3.99    1.15
   3  23   0    0.61    0.23
   3  23   0    1.69    0.98
   3 -23   0    0.36    0.17
   3 -23   0    1.19    0.96
   3 -23   0    0.54    0.17
   3 -23   1   26.41    2.01
   3  23   1   27.04    1.94
  -3 -23  -1   22.08    0.84
   3 -23   2    8.32    1.46
   3  23   2    4.83    0.50
   3  23   2    7.51    1.32
  -3 -23  -2    7.24    0.65
   3 -23   3    2.93    0.29
   3 -23   3    4.79    0.80
   3  23   3    3.66    0.52
   3  23   3    4.52    1.15
  -3 -23  -3    3.12    0.52
   3 -23   4   29.04    2.13
   3  23   4   22.79    1.44
   3  23   4   27.64    1.86
  -3 -23  -4   24.15    1.15
   3  23   5   10.92    1.38
   3 -23   5   10.43    1.63
   3  23   5    8.89    0.92
  -3 -23  -5    9.62    0.94
   3  23   6   27.96    1.88
   3 -23   6   28.77    2.20
   3  23   6   16.73    1.76
  -3 -23  -6   21.87    1.44
   3  23   7    4.14    1.19
   3  23   7    3.97    1.02
   3 -23   7    5.08    1.48
  -3 -23  -7    5.62    1.02
   3 -24  -9    1.11    0.79
   3 -24  -8   24.07    1.49
   3  24  -8   25.30    1.84
   3 -24  -7    1.61    0.63
   3 -24  -7    1.48    0.80
   3  24  -7    1.82    0.96
   3 -24  -6   17.29    1.05
   3 -24  -6   20.45    1.53
   3 -24  -6   17.27    1.07
   3  24  -6   20.95    1.76
   3 -24  -5   11.46    1.36
   3 -24  -5    8.16    0.92
   3 -24  -5    9.12    0.75
   3  24  -5   11.90    1.00
   3  24  -4   61.23    2.93
   3 -24  -4   61.52    2.78
   3 -24  -3    7.80    0.82
   3  24  -3    6.84    1.38
   3 -24  -3    3.83    0.56
   3 -24  -2    8.32    1.26
   3 -24  -2    4.18    0.42
   3 -24  -2    4.64    0.42
   3  24  -2    6.48    1.38
   3  24  -1    9.58    1.57
   3 -24  -1    8.45    1.48
   3  24   0  187.44    5.96
   3 -24   0  193.48    5.19
   3  24   1    2.38    0.36
   3  24   1    3.37    1.21
   3 -24   1    3.70    1.25
  -3 -24  -1    1.48    0.36
   3  24   2   13.66    0.84
   3 -24   2   20.22    1.88
   3  24   2   20.30    1.80
  -3 -24  -2   17.00    0.86
   3  24   3    1.17    0.44
   3 -24   3    3.03    1.19
   3  24   3    2.24    1.05
  -3 -24  -3    2.28    0.61
   3  24   4    8.39    0.77
   3 -24   4   11.08    1.65
   3  24   4   10.96    1.46
  -3 -24  -4    8.91    0.79
   3  24   5    0.90    0.73
   3 -24   5    1.11    1.09
   3  24   5    0.67    0.90
  -3 -24  -5    0.73    0.54
   3  24   6   16.71    1.32
   3 -24   6   24.53    2.18
   3  24   6   22.44    1.82
  -3 -24  -6   19.07    1.34
   3  24   7   11.46    1.71
   3 -24   7   17.17    1.97
   3  24   7   16.27    1.63
  -3 -24  -7   12.52    1.32
   3 -25  -9   15.47    1.38
   3 -25  -8   12.65    1.11
   3  25  -8   12.65    1.53
   3 -25  -7    5.16    1.00
   3 -25  -7    5.86    1.05
   3 -25  -7    5.54    0.80
   3  25  -7    7.13    1.28
   3  25  -6    3.47    1.23
   3 -25  -6    3.28    1.02
   3 -25  -6    2.89    0.79
   3 -25  -6    3.26    0.82
   3 -25  -5    8.76    0.71
   3  25  -5   12.65    1.63
   3 -25  -5    9.87    0.92
   3 -25  -5   12.57    1.42
   3 -25  -4    2.26    0.96
   3 -25  -4    1.03    0.44
   3 -25  -4    0.65    0.48
   3  25  -4    1.25    1.07
   3  25  -3    4.16    1.15
   3 -25  -3    1.25    0.36
   3 -25  -3    1.72    0.40
   3 -25  -3    3.20    1.03
   3 -25  -2    3.51    1.25
   3  25  -2    4.85    1.32
   3 -25  -1    2.13    1.23
   3  25  -1    3.07    0.79
   3  25   0   29.86    2.41
   3 -25   0   30.36    2.34
   3  25   1   29.09    2.20
   3 -25   1   28.69    1.55
   3 -25   2   13.17    1.80
   3  25   2   15.47    1.69
  -3 -25  -2   10.29    0.71
   3 -25   3   17.57    1.92
   3  25   3   17.29    1.72
  -3 -25  -3   13.32    0.94
   3  25   4    4.22    0.82
   3 -25   4    7.82    1.49
   3  25   4    6.65    1.32
  -3 -25  -4    5.08    0.82
   3  25   5    0.67    0.52
   3 -25   5    0.94    1.07
   3  25   5    0.50    0.90
  -3 -25  -5    0.46    0.52
   3  25   6    6.44    0.94
   3 -25   6    8.05    1.72
   3  25   6    7.88    1.44
  -3 -25  -6    6.75    0.96
   3  26  -8    1.86    0.98
   3 -26  -8    0.77    0.65
   3  26  -7    1.51    0.96
   3 -26  -7    0.69    0.52
   3 -26  -7    0.67    0.73
   3 -26  -6    1.30    0.67
   3 -26  -6    2.28    1.28
   3 -26  -6    1.88    0.56
   3  26  -6    2.53    1.15
   3 -26  -5   46.86    2.47
   3  26  -5   52.97    2.72
   3 -26  -5   35.19    1.63
   3 -26  -4    4.04    1.25
   3  26  -4    5.94    1.42
   3  26  -3    3.91    0.82
   3 -26  -3    2.93    1.19
   3 -26  -2    5.16    1.38
   3  26  -2    7.26    1.46
   3 -26  -1   10.33    1.59
   3  26  -1    8.05    1.59
   3 -26   0    4.20    1.44
   3  26   0    4.89    1.48
   3  26   1  101.29    4.06
   3 -26   1  101.27    4.12
   3  26   2   12.42    1.72
   3 -26   2   12.71    1.90
   3  26   3   23.63    2.05
   3 -26   3   25.82    2.28
   3  26   4    0.69    0.65
   3 -26   4    4.77    1.34
   3  26   4    4.16    1.19
   3  26   5    2.66    0.90
   3 -26   5    4.52    1.55
   3  26   5    6.57    1.32
  -3 -26  -5    4.93    0.71
   3  26   6    8.20    1.40
   3 -26   6   17.21    1.48
   3  26   6   16.88    1.84
   3  27  -7    0.40    0.92
   3  27  -6   25.55    2.15
   3 -27  -6   22.02    1.80
   3  27  -5    9.28    1.67
   3 -27  -5    7.65    1.46
   3 -27  -4   10.89    1.57
   3  27  -4   10.79    1.72
   3 -27  -3    5.14    0.86
   3  27  -3    5.00    1.46
   3  27  -2    3.37    1.30
   3 -27  -2    2.34    1.23
   3 -27  -1    3.05    1.30
   3  27  -1    2.99    1.36
   3 -27   0    5.02    1.46
   3  27   0    4.79    1.49
   3 -27   1    3.41    1.53
   3  27   1    5.48    1.49
   3  27   2    1.13    0.69
   3 -27   2    0.86    1.23
   3  27   3   17.98    1.94
   3 -27   3   18.48    2.13
   3  27   4    7.97    1.53
   3 -27   4    7.44    1.09
   3  27   5    1.49    0.73
   3 -27   5    1.05    1.36
   3 -28  -6   19.41    1.82
   3  28  -6   24.70    2.11
   3 -28  -5    4.54    1.32
   3  28  -5    5.65    1.51
   3 -28  -4   35.84    2.40
   3  28  -4   36.13    2.61
   3 -28  -3    2.01    1.21
   3  28  -3    3.09    1.30
   3  28  -2   19.70    2.03
   3 -28  -2   16.33    1.94
   3 -28  -1    6.34    1.53
   3  28  -1    6.69    1.61
   3  28   0    6.25    1.63
   3 -28   0    7.17    1.59
   3  28   1    1.92    1.25
   3 -28   1    1.57    1.30
   3 -28   2   15.72    2.09
   3  28   2   16.14    1.92
   3  28   3    9.89    1.67
   3 -28   3    7.46    1.88
   3  28   4    1.23    0.73
   3 -28   4    1.38    1.36
   3  29  -5    8.59    1.72
   3 -29  -5    7.63    1.46
   3 -29  -4    4.77    1.48
   3  29  -4    6.31    1.63
   3 -29  -3    4.68    1.42
   3  29  -3    5.63    1.53
   3 -29  -2    1.17    1.19
   3  29  -2    1.40    1.26
   3  29  -1    3.45    1.46
   3 -29  -1    3.56    1.42
   3 -29   0    1.86    1.38
   3  29   0    2.43    1.32
   3 -29   1   -0.11    0.57
   3  29   1    0.00    0.92
   3 -29   2    4.56    1.69
   3  29   2    4.22    1.51
   3 -29   3    5.48    1.76
   3  29   3    5.39    1.59
   3 -30  -3   10.27    1.71
   3  30  -3    7.01    1.86
   3 -30  -2    4.43    1.49
   3  30  -2    4.43    1.59
   3  30  -1    7.47    1.72
   3 -30  -1    4.02    1.61
   3  30   0    2.22    1.49
   3 -30   0    3.14    1.49
   3 -30   1   17.57    2.34
   3  30   1   19.66    2.17
   4   0 -15    1.80    1.57
   4   0 -14    1.32    1.15
  -4   0  14   -0.06    0.69
   4   0 -13    4.64    1.38
  -4   0  13    0.33    0.80
   4   0 -12    0.36    1.00
  -4   0  12    0.27    0.59
   4   0 -11    5.29    1.38
   4   0 -10   23.02    2.01
   4   0  -9    2.18    1.19
   4   0  -8   40.07    2.15
   4   0  -7   15.37    1.32
   4   0  -7   17.57    0.46
   4   0  -6  544.18   13.38
   4   0  -5    1.32    0.73
   4   0  -4  392.01    9.39
   4   0  -3   27.90    1.34
   4   0  -2  766.91   18.71
  -4   0   2  768.73   18.63
   4   0  -1   46.84    1.94
  -4   0   1   46.53    1.88
   4   0   0  454.66   10.79
  -4   0   0  439.14    9.68
   4   0   1   24.97    1.05
  -4   0  -1   22.63    1.44
   4   0   2  250.20    6.08
  -4   0  -2  247.14    5.46
   4   0   3    4.87    0.88
  -4   0  -3    3.85    0.88
   4   0   4   20.72    1.13
  -4   0  -4   21.12    1.59
   4   0   5   42.20    1.57
  -4   0  -5   43.72    2.17
   4   0   6   56.17    2.70
  -4   0  -6   50.50    2.59
   4   0   7   22.75    1.34
  -4   0  -7   22.02    1.95
   4   0   8    5.23    1.34
  -4   0  -8    3.83    1.36
   4   0   9   44.85    2.89
  -4   0  -9   41.86    2.95
   4   0  10    1.59    1.36
  -4   0 -10    1.32    1.36
   4   0  11   84.92    3.53
  -4   0 -11   81.97    4.56
   4   1 -15    9.56    2.09
   4  -1 -15    7.67    2.17
   4  -1 -14    4.10    0.90
   4   1 -14    4.39    1.46
  -4  -1  14    0.13    0.84
  -4   1  14    1.02    0.90
   4   1 -13   28.04    2.63
   4  -1 -13   29.76    2.64
   4  -1 -12   17.04    2.09
   4   1 -12   16.96    2.03
   4   1 -11   32.43    2.28
   4  -1 -11   33.42    2.34
   4  -1 -10  123.87    4.35
   4   1 -10  120.30    3.49
   4   1  -9  191.90    5.75
   4  -1  -9  191.08    5.77
   4  -1  -8   89.35    3.26
   4   1  -8   95.56    3.32
   4   1  -7   47.03    1.97
   4  -1  -7   43.72    1.95
   4   1  -7   43.75    0.88
   4  -1  -6   28.36    1.15
   4   1  -6   28.36    1.61
   4   1  -5   91.73    2.76
   4   1  -5   94.77    2.87
   4  -1  -5   93.34    2.84
   4   1  -4  116.83    2.70
   4  -1  -4  117.45    3.20
   4  -1  -3    4.01    0.77
   4   1  -3    3.33    0.75
   4   1  -2  416.14    9.26
   4  -1  -2  411.98    9.79
  -4   1   2  404.41    9.56
  -4  -1   2  425.76    9.89
   4  -1  -1 1006.63   25.18
   4   1  -1 1005.13   25.07
  -4   1   1  979.51   24.28
  -4  -1   1  998.42   24.74
   4   1   0 1003.75   25.59
   4  -1   0 1016.52   25.53
  -4  -1   0  987.75   24.76
  -4   1   0  988.55   24.74
   4  -1   1   45.61    1.84
   4   1   1   44.41    1.82
  -4   1  -1   42.03    1.28
  -4  -1  -1   42.03    1.78
   4  -1   2  254.90    6.19
   4   1   2  249.55    6.15
  -4  -1  -2  251.45    6.17
  -4   1  -2  253.92    6.25
   4   1   3   10.52    1.03
   4  -1   3    6.90    1.02
  -4  -1  -3    8.70    0.69
  -4   1  -3    8.38    1.02
   4   1   4  246.87    6.42
   4  -1   4  255.13    6.52
  -4   1  -4  240.99    6.27
  -4  -1  -4  241.25    6.29
   4  -1   5  142.32    4.18
   4   1   5  141.79    4.20
  -4  -1  -5  141.77    4.25
  -4   1  -5  137.11    3.49
   4  -1   6   35.92    2.22
   4   1   6   36.38    2.24
  -4   1  -6   37.07    2.22
  -4  -1  -6   34.69    2.24
   4  -1   7   62.08    2.20
   4   1   7   62.19    2.99
  -4  -1  -7   61.85    3.01
  -4   1  -7   61.83    2.93
   4  -1   8    9.49    1.59
   4   1   8    9.37    1.63
  -4   1  -8    9.33    1.59
  -4  -1  -8   10.43    1.65
   4  -1   9   44.66    2.89
   4   1   9   46.05    3.03
  -4  -1  -9   45.02    2.15
  -4   1  -9   42.85    2.93
   4  -1  10   11.10    1.92
   4   1  10    9.08    1.99
  -4  -1 -10   10.66    1.26
  -4   1 -10   10.23    1.95
   4  -1  11   22.23    1.94
   4   1  11   30.03    2.17
  -4  -1 -11   21.98    2.82
  -4   1 -11   22.35    2.78
   4  -2 -15    6.34    1.82
   4   2 -15    5.94    1.07
  -4   2  15   -0.52    1.07
   4  -2 -14    0.84    0.79
   4   2 -14    0.84    1.23
  -4   2  14    0.48    0.80
   4   2 -13   10.85    1.82
   4  -2 -13   13.09    1.94
  -4   2  13    3.60    1.13
   4  -2 -12    6.57    1.69
   4   2 -12    9.54    1.59
   4  -2 -11    7.72    1.63
   4   2 -11    7.28    1.51
   4  -2 -10   12.17    1.05
   4   2 -10   10.64    1.02
   4  -2  -9   28.19    2.13
   4   2  -9   28.40    2.05
   4  -2  -8  205.93    5.94
   4   2  -8  211.32    5.96
   4   2  -7   25.01    1.49
   4  -2  -7   24.32    1.53
   4   2  -7   23.71    0.63
   4  -2  -6   12.98    1.15
   4   2  -6   11.73    1.11
   4   2  -5  208.90    5.19
   4   2  -5  220.29    5.35
   4  -2  -5  211.05    4.71
   4   2  -4   41.17    1.63
   4  -2  -4   39.98    1.25
   4  -2  -3   67.00    2.15
   4   2  -3   65.18    2.07
   4   2  -2  324.13    7.55
   4  -2  -2  311.07    7.34
  -4  -2   2  315.37    7.34
  -4   2   2  311.98    7.32
   4  -2  -1  355.21    8.64
   4   2  -1  350.27    8.51
  -4   2   1  345.42    8.28
  -4  -2   1  346.53    8.34
   4   2   0  172.93    4.48
   4  -2   0  169.44    4.35
  -4   2   0  164.94    3.66
  -4  -2   0  170.53    4.37
   4  -2   1   28.33    1.53
   4   2   1   27.21    1.53
  -4  -2  -1   27.00    1.51
  -4   2  -1   28.25    1.51
   4  -2   2   73.67    1.94
   4   2   2   67.25    2.34
  -4  -2  -2   66.68    2.38
  -4   2  -2   72.06    2.36
   4   2   3  115.91    3.28
   4  -2   3  113.80    2.70
  -4  -2  -3  116.24    3.30
  -4   2  -3  113.90    2.70
   4  -2   4  178.55    5.02
   4   2   4  172.41    4.96
  -4  -2  -4  179.54    5.00
  -4   2  -4  180.17    4.96
   4   2   5   28.88    1.86
   4  -2   5   27.85    1.76
  -4  -2  -5   28.98    1.82
  -4   2  -5   26.85    1.76
   4   2   6  174.39    4.56
   4  -2   6  172.12    5.27
  -4  -2  -6  176.99    5.39
  -4   2  -6  174.90    5.27
   4   2   7   99.22    3.87
   4  -2   7   90.96    3.62
  -4  -2  -7   92.09    3.79
  -4   2  -7   91.99    3.64
   4  -2   8   24.17    1.99
   4   2   8   22.52    2.13
  -4  -2  -8   22.96    2.09
  -4   2  -8   19.99    1.99
   4  -2   9   28.90    2.45
   4   2   9   28.82    2.61
  -4  -2  -9   24.44    2.53
  -4   2  -9   24.57    2.49
   4  -2  10   18.09    2.18
   4   2  10   19.09    2.38
  -4  -2 -10   18.99    2.30
  -4   2 -10   18.32    2.24
   4  -2  11    3.76    1.09
   4   2  11    4.52    1.94
  -4   2 -11    1.94    1.74
  -4  -2 -11    2.61    1.19
   4  -3 -14    2.66    0.92
   4   3 -14    3.93    1.40
  -4   3  14    0.17    0.92
   4  -3 -13   28.21    2.68
   4   3 -13   26.70    2.49
   4   3 -12   17.36    2.03
   4  -3 -12   19.40    2.15
   4  -3 -11   47.93    2.80
   4   3 -11   46.73    2.66
   4  -3 -10   16.67    1.19
   4   3 -10   17.13    1.67
   4  -3  -9  183.45    5.63
   4   3  -9  180.40    5.42
   4  -3  -8   48.37    2.36
   4   3  -8   47.55    2.20
   4   3  -7   36.41    1.74
   4   3  -7   39.00    0.92
   4  -3  -7   38.47    1.86
   4  -3  -7   36.41    0.71
   4   3  -6  121.72    2.61
   4  -3  -6  129.25    3.64
   4   3  -6  130.17    3.56
   4   3  -5  105.93    2.41
   4   3  -5  107.69    2.93
   4  -3  -5  103.53    2.95
   4   3  -4   64.63    1.69
   4  -3  -4   63.48    2.22
   4  -3  -3  143.97    3.70
   4   3  -3  147.13    3.68
   4   3  -2  143.93    3.70
   4  -3  -2  139.33    3.70
  -4  -3   2  140.77    3.60
  -4   3   2  138.89    3.68
   4   3  -1  692.20   16.77
   4  -3  -1  705.23   17.21
  -4  -3   1  699.92   16.77
  -4   3   1  706.27   16.90
   4  -3   0  153.32    4.01
   4   3   0  150.76    3.97
  -4  -3   0  148.17    3.32
  -4   3   0  152.14    3.85
   4  -3   1  435.53   10.33
   4   3   1  434.02   10.43
  -4   3  -1  422.87   10.12
  -4  -3  -1  429.65   10.25
   4  -3   2  403.55    9.62
   4   3   2  404.24    9.85
  -4  -3  -2  406.73    9.79
  -4   3  -2  404.24    9.72
   4  -3   3   58.72    2.09
   4   3   3   60.54    2.28
  -4  -3  -3   57.92    2.20
  -4   3  -3   57.34    2.17
   4  -3   4  441.86   11.04
   4   3   4  456.06   11.48
  -4   3  -4  441.59   11.12
  -4  -3  -4  443.74   11.17
   4  -3   5   45.84    2.11
   4   3   5   45.52    2.24
  -4  -3  -5   44.58    2.20
  -4   3  -5   42.57    2.09
   4   3   6  123.85    4.43
   4  -3   6  118.40    4.18
  -4  -3  -6  125.59    3.58
  -4   3  -6  119.61    4.25
   4  -3   7   37.39    2.26
   4   3   7   35.72    2.57
  -4  -3  -7   32.64    2.41
  -4   3  -7   35.09    2.34
   4  -3   8   12.57    1.65
   4   3   8   13.47    1.80
  -4  -3  -8   12.44    1.15
  -4   3  -8   12.53    1.65
   4   3   9   48.26    3.20
   4  -3   9   46.53    2.89
  -4  -3  -9   47.63    3.12
  -4   3  -9   43.56    2.91
   4   3  10   28.08    2.80
   4  -3  10   28.92    2.55
  -4   3 -10   26.24    2.53
  -4  -3 -10   28.48    2.68
   4   3  11   27.12    2.99
   4  -3  11   29.69    1.92
  -4  -3 -11   24.59    2.93
  -4   3 -11   23.77    2.72
   4  -4 -14    5.21    1.59
   4   4 -14    3.81    1.42
  -4   4  14    0.31    0.96
   4  -4 -13    1.23    1.36
   4   4 -13    1.46    1.25
  -4   4  13    1.28    0.86
   4   4 -12   10.50    1.80
   4  -4 -12   11.54    1.95
   4  -4 -11   10.31    1.67
   4   4 -11    7.72    1.49
   4  -4 -10   17.17    1.88
   4   4 -10   15.79    1.71
   4  -4  -9    7.70    1.48
   4   4  -9    8.78    1.36
   4  -4  -8  111.93    3.68
   4   4  -8  111.29    3.49
   4   4  -8  101.40    2.05
   4   4  -7   19.97    0.69
   4  -4  -7   20.51    1.42
   4  -4  -7   20.09    0.50
   4   4  -7   20.26    1.32
   4   4  -6  269.85    5.79
   4   4  -6  283.40    6.90
   4  -4  -6  269.95    6.84
   4   4  -5    8.68    0.88
   4   4  -5    8.64    0.92
   4  -4  -5    7.63    0.98
   4   4  -4  638.50   15.50
   4  -4  -4  655.42   16.08
   4  -4  -3   95.14    2.68
   4   4  -3   95.31    2.61
   4   4  -2  105.60    2.41
   4  -4  -2  108.07    2.93
  -4   4   2  110.20    2.93
  -4  -4   2  106.44    2.84
   4   4  -1  390.00    9.07
   4  -4  -1  386.20    8.43
  -4  -4   1  382.71    8.30
  -4   4   1  390.80    9.01
   4   4   0  131.23    3.03
   4  -4   0  132.74    3.56
  -4   4   0  132.70    3.51
  -4  -4   0  137.53    3.55
   4   4   1  409.64    9.53
   4  -4   1  403.09    8.78
  -4  -4  -1  403.07    9.33
  -4   4  -1  402.82    9.26
   4  -4   2   32.04    1.48
   4   4   2   31.32    1.53
  -4  -4  -2   31.76    1.55
  -4   4  -2   31.99    1.09
   4   4   3    4.70    0.59
   4  -4   3    5.10    0.88
  -4  -4  -3    1.63    0.90
  -4   4  -3    3.89    0.56
   4  -4   4   46.88    2.11
   4   4   4   51.02    2.28
  -4  -4  -4   49.20    2.24
  -4   4  -4   47.20    2.13
   4   4   5   36.66    1.51
   4  -4   5   38.14    1.94
  -4   4  -5   38.87    1.94
  -4  -4  -5   37.79    1.48
   4   4   6  164.54    5.35
   4  -4   6  161.05    5.02
  -4   4  -6  159.72    4.94
  -4  -4  -6  160.26    4.33
   4   4   7   98.20    4.06
   4  -4   7  104.30    3.79
  -4   4  -7  102.11    3.12
  -4  -4  -7   98.15    3.91
   4   4   8   22.65    2.13
   4  -4   8   20.37    1.90
  -4  -4  -8   23.17    2.05
  -4   4  -8   20.55    1.94
   4   4   9   28.90    2.72
   4  -4   9   27.75    2.38
  -4   4  -9   28.54    2.47
  -4  -4  -9   29.80    2.63
   4   4  10   15.93    2.36
   4  -4  10   14.30    2.09
  -4  -4 -10   16.08    2.28
  -4   4 -10   17.61    2.13
   4   4  11   49.35    3.66
   4  -4  11   34.27    3.05
  -4  -4 -11   47.45    3.55
  -4   4 -11   41.70    3.22
   4  -5 -14    8.15    1.76
   4   5 -14    6.40    1.53
  -4   5  14    0.82    1.07
   4  -5 -13    6.00    1.71
   4   5 -13    5.37    1.46
  -4   5  13    1.03    0.98
   4   5 -12   57.34    2.36
   4  -5 -12   53.95    3.28
   4  -5 -11   39.56    2.64
   4   5 -11   41.53    2.43
   4   5 -10  185.02    5.83
   4  -5 -10  184.77    5.90
   4   5  -9   25.97    1.23
   4  -5  -9   26.45    1.38
   4  -5  -8   68.36    2.86
   4   5  -8   69.30    2.61
   4   5  -8   63.90    1.69
   4  -5  -7   20.72    1.44
   4   5  -7   20.39    1.28
   4  -5  -7   18.53    0.59
   4   5  -7   18.57    0.73
   4   5  -6  137.70    2.87
   4  -5  -6  141.86    2.87
   4   5  -6  136.21    3.14
   4  -5  -6  134.94    3.26
   4   5  -5   39.44    1.57
   4   5  -5   39.67    1.61
   4  -5  -5   39.35    1.72
   4   5  -4  341.13    7.93
   4  -5  -4  344.10    8.11
   4   5  -3  112.00    2.93
   4  -5  -3  105.22    2.87
   4  -5  -2  246.87    5.71
   4   5  -2  248.52    5.71
  -4   5   2  244.44    5.63
  -4  -5   2  243.88    5.52
   4   5  -1  416.54    9.66
   4  -5  -1  402.21    9.45
  -4   5   1  405.35    9.41
  -4  -5   1  410.45    9.41
   4  -5   0   21.33    1.17
   4   5   0   20.76    1.19
  -4   5   0   19.38    0.77
  -4  -5   0   21.06    1.17
   4   5   1   54.45    1.90
   4  -5   1   53.97    1.82
  -4  -5  -1   53.47    1.84
  -4   5  -1   54.43    1.80
   4  -5   2    5.52    0.84
   4   5   2    4.85    0.90
  -4  -5  -2    5.42    0.57
  -4   5  -2    4.64    0.84
   4  -5   3  201.68    5.06
   4   5   3  205.01    5.27
  -4   5  -3  203.92    5.16
  -4  -5  -3  209.34    5.35
   4   5   4   74.07    2.78
   4  -5   4   73.79    2.61
  -4   5  -4   75.78    2.64
  -4  -5  -4   75.91    2.76
   4   5   5   31.43    1.95
   4  -5   5   30.13    1.74
  -4  -5  -5   31.70    1.38
  -4   5  -5   29.34    1.78
   4   5   6   46.02    2.61
   4  -5   6   45.10    2.38
  -4  -5  -6   43.22    1.82
  -4   5  -6   44.66    2.40
   4  -5   7   89.00    2.80
   4   5   7   90.58    3.81
  -4  -5  -7   90.25    3.70
  -4   5  -7   86.28    3.51
   4   5   8   13.80    1.90
   4  -5   8   14.11    1.65
  -4   5  -8   12.06    1.67
  -4  -5  -8   12.61    1.80
   4   5   9   55.27    3.49
   4  -5   9   56.98    3.14
  -4  -5  -9   55.50    3.35
  -4   5  -9   49.81    3.10
   4  -5  10   14.12    1.95
   4   5  10   11.29    2.28
  -4  -5 -10   10.98    2.13
  -4   5 -10   13.17    1.95
   4   5  11    7.13    2.09
   4  -5  11    6.31    1.74
  -4  -5 -11    6.29    2.01
  -4   5 -11    5.39    1.78
   4  -6 -14   11.31    2.13
   4   6 -14    9.24    1.88
   4  -6 -13   22.21    2.55
   4   6 -13   22.44    2.18
   4   6 -12    3.85    1.19
   4  -6 -12    3.07    1.40
  -4   6  12    0.56    0.84
   4  -6 -11    6.59    1.69
   4   6 -11    7.32    1.46
   4  -6 -10   41.70    2.61
   4   6 -10   45.84    2.36
   4  -6  -9   99.53    3.74
   4   6  -9   94.87    3.39
   4   6  -8   87.05    2.11
   4   6  -8   91.13    3.10
   4  -6  -8   92.13    3.43
   4  -6  -7   12.96    1.26
   4   6  -7   13.22    1.09
   4  -6  -7   12.32    0.48
   4   6  -7   11.90    0.67
   4   6  -6  180.56    4.06
   4  -6  -6  190.35    3.93
   4   6  -6  178.95    4.52
   4  -6  -6  182.76    4.89
   4   6  -5   11.04    0.92
   4   6  -5   14.05    0.84
   4   6  -5   11.31    0.94
   4  -6  -5   10.69    1.09
   4   6  -4   24.82    1.17
   4  -6  -4   22.92    1.28
   4   6  -3   68.38    1.95
   4  -6  -3   65.93    2.05
   4   6  -2   19.78    1.09
   4  -6  -2   20.51    1.09
  -4   6   2   20.35    1.11
  -4  -6   2   18.94    1.02
   4  -6  -1  777.96   18.78
   4   6  -1  782.87   18.92
  -4  -6   1  790.40   18.80
  -4   6   1  772.81   18.55
   4   6   0  124.59    3.16
   4  -6   0  127.16    3.18
  -4  -6   0  126.66    3.12
  -4   6   0  125.92    3.10
   4  -6   1   31.74    1.34
   4   6   1   29.88    1.42
  -4  -6  -1   30.15    1.38
  -4   6  -1   31.80    1.34
   4  -6   2  498.76   11.65
   4   6   2  492.80   11.73
  -4  -6  -2  491.19   11.10
  -4   6  -2  501.89   11.83
   4  -6   3  229.76    5.71
   4   6   3  229.31    5.31
  -4  -6  -3  232.98    5.98
  -4   6  -3  224.35    5.73
   4   6   4   72.77    2.78
   4  -6   4   73.52    2.55
  -4  -6  -4   75.09    2.72
  -4   6  -4   73.58    2.55
   4   6   5   17.46    1.59
   4  -6   5   16.67    1.40
  -4  -6  -5   16.64    1.02
  -4   6  -5   16.62    1.38
   4   6   6  119.55    4.27
   4  -6   6  115.36    3.93
  -4  -6  -6  117.01    3.33
  -4   6  -6  114.99    3.91
   4   6   7   41.26    2.63
   4  -6   7   39.17    2.28
  -4   6  -7   39.88    2.34
  -4  -6  -7   40.52    2.53
   4   6   8   33.16    2.49
   4  -6   8   31.66    2.17
  -4  -6  -8   34.29    2.41
  -4   6  -8   31.32    2.20
   4   6   9   94.27    4.52
   4  -6   9   90.46    4.12
  -4  -6  -9   91.32    4.35
  -4   6  -9   85.02    3.18
   4  -6  10   28.23    2.49
   4   6  10   27.98    2.82
  -4  -6 -10   29.76    2.72
  -4   6 -10   27.92    2.47
   4   6  11    3.99    1.88
   4  -6  11    3.89    1.55
  -4   6 -11    4.45    1.61
  -4  -6 -11    4.35    1.82
   4  -7 -14    5.88    1.63
   4   7 -14    4.98    1.36
  -4   7  14   -0.75    1.00
   4  -7 -13   21.50    2.55
   4   7 -13   23.50    2.18
   4   7 -12    8.68    1.48
   4  -7 -12    8.59    1.78
   4  -7 -11   46.05    2.82
   4   7 -11   42.80    2.45
   4  -7 -10    4.73    1.34
   4   7 -10    3.14    1.13
   4   7  -9   20.78    0.88
   4  -7  -9   27.35    1.99
   4   7  -9   22.50    1.71
   4   7  -8   32.62    1.15
   4  -7  -8   38.39    2.07
   4   7  -8   34.92    1.76
   4   7  -7   41.13    1.65
   4  -7  -7   44.04    1.95
   4  -7  -7   39.37    0.98
   4   7  -7   39.37    1.26
   4   7  -6   39.25    1.53
   4   7  -6   41.91    1.17
   4  -7  -6   37.26    1.78
   4  -7  -6   40.55    1.19
   4   7  -6   38.22    1.57
   4   7  -5    5.17    0.73
   4   7  -5    5.86    0.54
   4   7  -5    6.57    0.75
   4  -7  -5    7.11    0.90
   4  -7  -4  183.74    4.47
   4   7  -4  176.88    4.54
   4   7  -3   65.01    1.90
   4  -7  -3   67.16    1.99
   4   7  -2   70.55    1.92
   4  -7  -2   69.05    1.95
  -4  -7   2   69.03    1.86
   4  -7  -1   26.14    1.21
   4   7  -1   27.00    1.23
  -4  -7   1   26.28    1.19
  -4   7   1   25.78    1.21
   4   7   0   35.05    1.36
   4  -7   0   34.31    1.38
  -4  -7   0   34.54    1.34
  -4   7   0   35.21    1.34
   4   7   1  124.61    3.20
   4  -7   1  123.83    3.09
  -4   7  -1  125.25    3.09
  -4  -7  -1  125.88    3.18
   4  -7   2   10.48    0.92
   4   7   2   10.83    1.03
  -4  -7  -2   10.96    0.67
  -4   7  -2   10.14    0.94
   4  -7   3  201.51    4.56
   4   7   3  205.17    5.44
  -4  -7  -3  205.03    5.37
  -4   7  -3  197.84    5.08
   4   7   4  204.25    5.58
   4  -7   4  197.33    5.25
  -4  -7  -4  200.18    5.46
  -4   7  -4  190.64    5.16
   4  -7   5   27.06    1.63
   4   7   5   26.66    1.84
  -4  -7  -5   25.28    1.26
  -4   7  -5   25.72    1.65
   4   7   6  115.32    4.33
   4  -7   6  110.45    3.81
  -4  -7  -6  114.25    3.37
  -4   7  -6  105.79    3.83
   4   7   7   17.79    1.95
   4  -7   7   19.51    1.72
  -4  -7  -7   19.30    1.92
  -4   7  -7   19.03    1.74
   4   7   8    3.76    1.40
   4  -7   8    3.33    1.19
  -4   7  -8    1.25    1.19
  -4  -7  -8    2.78    1.34
   4   7   9   19.20    2.45
   4  -7   9   18.09    2.13
  -4  -7  -9   21.02    2.38
  -4   7  -9   17.77    2.05
   4   7  10   15.10    2.30
   4  -7  10   12.09    1.95
  -4   7 -10   12.57    1.92
  -4  -7 -10   13.24    2.20
   4  -7  11    7.78    1.74
   4   7  11    6.38    1.30
  -4  -7 -11    6.98    1.97
  -4   7 -11    6.77    1.76
   4  -8 -14    5.75    1.88
   4   8 -14    4.39    1.51
   4  -8 -13   18.69    2.36
   4   8 -13   16.65    1.95
   4   8 -12    1.38    1.09
   4  -8 -12    2.47    0.84
   4  -8 -11    7.53    1.69
   4   8 -11   10.23    1.40
   4  -8 -10   25.39    1.51
   4   8 -10   23.69    1.78
   4  -8  -9   40.36    2.36
   4   8  -9   40.80    2.03
   4   8  -9   38.52    1.07
   4   8  -8   59.74    1.71
   4  -8  -8   61.89    2.61
   4   8  -8   62.17    2.26
   4  -8  -8   55.79    1.25
   4  -8  -7    3.14    0.86
   4   8  -7    2.43    0.69
   4   8  -7    2.38    0.40
   4  -8  -7    2.07    0.36
   4   8  -6   12.27    0.65
   4  -8  -6   12.25    1.17
   4   8  -6    9.74    0.88
   4  -8  -6   14.28    0.75
   4   8  -6   12.82    0.94
   4  -8  -5  104.78    2.57
   4   8  -5   99.26    2.36
   4   8  -5  100.73    2.59
   4  -8  -5   99.09    2.87
   4   8  -5   99.60    2.57
   4   8  -4  392.62    9.41
   4  -8  -4  389.38    9.28
   4   8  -4  384.50    8.64
   4  -8  -4  407.48    8.93
   4  -8  -4  362.42    8.24
   4   8  -3   58.68    1.65
   4  -8  -3   57.17    1.82
   4  -8  -2   25.39    1.13
   4   8  -2   26.45    1.09
  -4  -8   2   26.41    1.07
   4   8  -1    3.72    0.65
   4  -8  -1    4.02    0.65
  -4   8   1    4.98    0.65
  -4  -8   1    3.91    0.63
   4   8   0   49.73    1.61
   4  -8   0   51.77    1.59
  -4  -8   0   51.40    1.59
  -4   8   0   51.33    1.57
   4  -8   1    4.29    0.67
   4   8   1    4.39    0.73
  -4  -8  -1    4.33    0.71
  -4   8  -1    3.53    0.67
   4  -8   2   20.85    1.13
   4   8   2   20.18    1.26
  -4  -8  -2   19.82    1.23
  -4   8  -2   19.70    1.15
   4   8   3   86.82    2.87
   4  -8   3   87.87    2.66
  -4  -8  -3   84.77    2.84
  -4   8  -3   87.89    2.70
   4   8   4  143.05    4.33
   4  -8   4  140.44    3.99
  -4  -8  -4  143.91    4.31
  -4   8  -4  142.11    4.10
   4   8   5   16.21    1.63
   4  -8   5   16.69    1.40
  -4  -8  -5   17.19    1.55
  -4   8  -5   15.01    1.38
   4   8   6   79.80    2.70
   4  -8   6   72.98    2.95
  -4   8  -6   66.33    2.89
  -4  -8  -6   73.63    3.24
   4   8   7   38.22    2.51
   4  -8   7   42.80    2.26
  -4  -8  -7   37.30    2.41
  -4   8  -7   37.05    1.61
   4   8   8   56.75    3.12
   4  -8   8   56.10    2.76
  -4  -8  -8   56.06    2.28
  -4   8  -8   50.27    2.66
   4  -8   9   34.56    2.55
   4   8   9   34.34    2.86
  -4  -8  -9   33.27    2.74
  -4   8  -9   32.52    2.40
   4   8  10   16.58    2.34
   4  -8  10   17.92    2.13
  -4  -8 -10   16.06    2.32
  -4   8 -10   14.05    1.97
   4  -8  11   10.43    2.36
   4   8  11   12.40    2.38
  -4  -8 -11   13.66    1.57
  -4   8 -11   10.52    1.92
   4  -9 -14    5.69    1.92
   4   9 -14    4.29    1.48
   4  -9 -13    4.50    1.03
   4   9 -13    4.12    1.32
   4   9 -12    3.20    1.15
   4  -9 -12    3.87    1.46
   4   9 -11   40.80    2.28
   4  -9 -11   45.81    2.82
   4   9 -10   28.81    1.82
   4  -9 -10   31.85    2.26
   4  -9  -9   15.50    1.74
   4   9  -9   16.16    0.90
   4   9  -9   16.12    1.42
   4   9  -8   29.19    1.05
   4   9  -8   30.43    1.63
   4  -9  -8   26.81    0.88
   4  -9  -8   34.46    2.03
   4   9  -7   17.04    1.05
   4  -9  -7   15.66    0.90
   4   9  -7   16.33    0.94
   4  -9  -7   15.26    0.57
   4   9  -6   12.69    0.71
   4  -9  -6   13.82    1.15
   4   9  -6   12.30    0.86
   4  -9  -6   12.98    0.59
   4   9  -6   11.40    0.90
   4   9  -5   14.49    0.80
   4  -9  -5   14.76    0.75
   4   9  -5   11.46    0.82
   4   9  -5   13.61    0.86
   4  -9  -5   13.30    1.09
   4   9  -4  152.81    3.56
   4  -9  -4  152.40    3.45
   4  -9  -4  153.30    3.87
   4   9  -4  153.92    3.58
   4  -9  -4  158.10    4.01
   4   9  -3   35.42    1.19
   4  -9  -3   32.95    1.30
   4   9  -3   34.75    1.28
   4   9  -2   51.69    1.48
   4  -9  -2   50.02    1.53
  -4  -9   2   52.21    1.46
   4   9  -1   66.79    1.88
   4  -9  -1   66.56    1.88
  -4   9   1   66.10    1.84
  -4  -9   1   67.17    1.82
   4   9   0   39.61    1.40
   4  -9   0   38.68    1.34
  -4  -9   0   40.55    1.38
  -4   9   0   38.71    1.34
   4  -9   1    6.25    0.71
   4   9   1    6.65    0.79
  -4  -9  -1    6.36    0.77
  -4   9  -1    5.94    0.73
   4  -9   2  310.73    7.26
   4   9   2  304.90    7.51
  -4   9  -2  304.73    7.69
  -4  -9  -2  308.10    7.47
   4  -9   3  366.69    9.07
   4   9   3  377.58    9.54
  -4  -9  -3  379.27    9.51
  -4   9  -3  364.30    9.05
   4   9   4  173.35    4.96
   4  -9   4  167.51    4.52
  -4  -9  -4  168.18    4.85
  -4   9  -4  164.00    4.48
   4   9   5   44.69    2.41
   4  -9   5   45.92    2.07
  -4  -9  -5   46.23    2.30
  -4   9  -5   46.25    2.13
   4   9   6  113.33    4.20
   4  -9   6  114.94    3.70
  -4  -9  -6  112.29    4.01
  -4   9  -6  106.81    3.68
   4   9   7   87.72    3.78
   4  -9   7   86.61    3.39
  -4  -9  -7   87.80    3.72
  -4   9  -7   83.39    3.33
   4   9   8   11.17    1.88
   4  -9   8   13.53    1.61
  -4  -9  -8   12.07    1.80
  -4   9  -8   12.42    1.55
   4  -9   9   27.21    2.28
   4   9   9   26.03    2.59
  -4   9  -9   23.25    2.15
  -4  -9  -9   25.89    2.49
   4  -9  10   25.85    2.18
   4   9  10   22.62    2.51
  -4  -9 -10   24.07    2.49
  -4   9 -10   20.39    2.11
   4   9  11    5.54    1.94
   4  -9  11    6.82    1.61
   4  -9  11    3.74    1.11
  -4   9 -11    6.00    1.55
  -4  -9 -11    6.71    1.88
   4 -10 -14   15.16    1.55
   4  10 -14   15.10    1.92
   4 -10 -13   28.56    2.64
   4  10 -13   24.13    2.09
   4 -10 -12    2.26    1.28
   4  10 -12    1.07    1.00
   4  10 -11    1.92    1.00
   4 -10 -11    2.64    1.32
   4 -10 -10   24.09    2.11
   4  10 -10   22.90    1.65
   4 -10  -9  172.64    5.44
   4  10  -9  154.53    4.56
   4  10  -9  144.81    3.56
   4  10  -8   61.58    2.74
   4  10  -8   69.38    1.94
   4 -10  -8   66.43    2.84
   4 -10  -8   56.56    1.55
   4 -10  -7   22.52    1.49
   4  10  -7   21.94    1.15
   4  10  -7   21.47    0.92
   4 -10  -7   20.89    0.88
   4  10  -6   50.92    1.63
   4  10  -6   50.50    1.59
   4 -10  -6   50.19    1.30
   4 -10  -6   50.88    1.97
   4  10  -6   48.93    1.44
   4  10  -5  120.42    2.89
   4  10  -5  124.19    2.99
   4 -10  -5  123.52    3.35
   4 -10  -5  123.87    2.86
   4  10  -5  125.19    3.05
   4 -10  -5  125.67    3.43
   4  10  -4   62.52    1.71
   4 -10  -4   61.60    1.92
   4 -10  -4   61.54    2.07
   4 -10  -4   60.72    1.95
   4  10  -4   60.83    1.80
   4  10  -3   10.16    0.65
   4  10  -3    9.24    0.84
   4 -10  -3    9.91    0.77
   4 -10  -3   11.00    0.80
   4  10  -2   17.15    0.82
   4 -10  -2   17.00    1.11
  -4 -10   2   16.14    0.80
   4 -10  -1   35.36    1.28
   4  10  -1   35.53    1.28
  -4 -10   1   35.86    1.26
  -4  10   1   34.90    1.30
   4  10   0   11.67    0.86
   4 -10   0   12.34    0.84
  -4  10   0   12.21    0.84
  -4 -10   0   12.96    0.84
   4 -10   1   28.58    1.25
   4  10   1   29.17    1.34
  -4  10  -1   30.63    1.28
  -4 -10  -1   28.63    1.63
   4 -10   2   21.37    1.13
   4  10   2   21.54    1.30
  -4 -10  -2   20.89    1.28
  -4  10  -2   19.97    1.48
   4  10   3  274.16    7.26
   4 -10   3  273.55    6.88
  -4  10  -3  268.47    6.78
  -4 -10  -3  279.30    7.23
   4  10   4   68.57    2.76
   4 -10   4   67.77    2.40
  -4 -10  -4   67.08    2.55
  -4  10  -4   64.89    2.82
   4  10   5   24.99    1.80
   4 -10   5   23.75    1.55
  -4 -10  -5   24.13    1.76
  -4  10  -5   23.25    1.53
   4  10   6   83.10    2.66
   4 -10   6   87.07    3.05
  -4 -10  -6   81.22    3.26
  -4  10  -6   81.28    3.01
   4  10   7   17.21    1.30
   4 -10   7   17.56    1.59
  -4  10  -7   13.28    1.55
  -4 -10  -7   16.54    1.82
   4  10   8    9.30    1.71
   4 -10   8    8.47    1.44
  -4 -10  -8    6.36    1.65
  -4  10  -8    8.76    1.36
   4 -10   9   43.60    2.61
   4  10   9   42.53    3.09
  -4  10  -9   40.04    2.47
  -4 -10  -9   43.45    2.99
   4  10  10    2.15    1.46
   4 -10  10    1.32    1.07
   4 -10  10    1.78    0.92
  -4 -10 -10    1.40    1.36
  -4  10 -10    0.77    1.11
   4 -10  11    1.05    1.02
   4  10  11    0.98    1.32
   4 -10  11   -0.25    0.75
  -4 -10 -11    0.50    1.28
  -4  10 -11    0.52    1.02
   4 -11 -14    2.09    1.61
   4  11 -14    2.86    1.65
   4 -11 -13    8.51    1.90
   4  11 -13    5.83    1.42
   4 -11 -12    1.86    1.21
   4  11 -12    0.57    0.92
   4  11 -11   16.16    1.57
   4 -11 -11   20.87    1.38
   4  11 -10    3.18    1.26
   4 -11 -10    3.39    0.79
   4  11  -9   27.85    1.23
   4 -11  -9   38.77    2.30
   4  11  -9   32.56    1.74
   4 -11  -8   87.76    2.09
   4  11  -8  102.27    3.01
   4 -11  -8  103.82    3.56
   4 -11  -8   86.88    2.11
   4  11  -8   94.45    2.53
   4 -11  -7   66.68    1.84
   4 -11  -7   70.78    2.61
   4  11  -7   67.29    2.09
   4  11  -7   72.18    2.11
   4  11  -7   68.88    1.94
   4 -11  -6    8.55    1.03
   4  11  -6    8.05    0.71
   4 -11  -6    8.82    0.79
   4  11  -6    7.86    0.75
   4  11  -6   10.52    0.75
   4  11  -5   70.38    2.01
   4 -11  -5   72.68    1.92
   4  11  -5   74.02    1.92
   4 -11  -5   73.37    2.34
   4 -11  -5   73.02    2.26
   4  11  -5   75.49    2.24
   4  11  -4    5.56    0.79
   4  11  -4    6.73    0.61
   4 -11  -4    7.59    0.80
   4 -11  -4    7.38    0.75
   4 -11  -4    6.77    0.84
   4 -11  -3   12.06    0.84
   4  11  -3   12.34    0.92
   4  11  -3   12.75    0.96
   4 -11  -3   12.61    0.90
   4  11  -2   25.20    0.96
   4 -11  -2   24.36    1.03
   4  11  -2   23.90    1.23
   4 -11  -2   25.15    1.25
  -4 -11   2   23.71    0.94
   4 -11  -1  252.26    6.04
   4  11  -1  249.34    5.62
  -4 -11   1  257.03    6.00
  -4  11   1  253.81    6.06
   4  11   0    4.02    0.63
   4 -11   0    4.91    0.61
  -4  11   0    3.01    0.84
  -4 -11   0    4.94    0.63
   4 -11   1  503.71   12.38
   4  11   1  504.53   12.09
  -4 -11  -1  502.67   11.90
  -4  11  -1  519.23   12.02
   4  11   2    2.53    0.73
   4 -11   2    2.59    0.63
  -4  11  -2    2.72    0.63
  -4 -11  -2    2.87    0.73
   4  11   3  327.81    8.38
   4 -11   3  318.95    7.82
  -4 -11  -3  318.11    8.07
  -4  11  -3  315.10    7.84
   4  11   4   28.56    1.78
   4 -11   4   29.80    1.55
  -4  11  -4   27.25    1.51
  -4 -11  -4   29.67    1.76
   4  11   5   50.83    2.38
   4 -11   5   51.79    2.07
  -4 -11  -5   51.84    2.32
  -4  11  -5   46.90    2.03
   4  11   6   42.93    2.43
   4 -11   6   44.18    2.07
  -4 -11  -6   42.14    2.36
  -4  11  -6   42.20    2.07
   4  11   7    8.78    1.57
   4 -11   7    7.05    1.28
  -4 -11  -7    8.47    1.53
  -4  11  -7    4.10    1.63
   4  11   8   21.16    2.15
   4 -11   8   21.52    1.78
  -4 -11  -8   20.16    2.07
  -4  11  -8   17.90    1.71
   4 -11   9    2.66    1.17
   4  11   9    2.84    1.53
   4 -11   9    6.23    1.11
  -4  11  -9    2.74    1.17
  -4 -11  -9    2.78    1.48
   4  11  10    7.00    1.80
   4 -11  10    6.15    1.30
   4 -11  10    5.73    1.17
  -4 -11 -10    6.13    1.72
  -4  11 -10    5.88    1.40
   4 -12 -13    7.19    1.80
   4  12 -13    5.98    1.30
   4 -12 -12    4.70    1.38
   4  12 -12    1.49    1.02
   4  12 -11    0.59    0.71
   4 -12 -11   -0.08    0.98
   4  12 -10   36.80    1.94
   4 -12 -10   39.86    2.55
   4  12  -9   52.65    1.71
   4 -12  -9   55.77    2.66
   4  12  -9   45.73    2.01
   4  12  -8   47.70    1.84
   4 -12  -8   54.07    2.47
   4 -12  -8   43.62    1.36
   4  12  -8   51.77    1.94
   4 -12  -7   12.99    0.73
   4  12  -7   12.19    1.26
   4 -12  -7   15.52    1.38
   4  12  -7   14.01    0.98
   4  12  -7   18.17    1.25
   4  12  -6    9.47    0.75
   4 -12  -6    9.87    1.02
   4  12  -6    7.82    0.92
   4 -12  -6    9.77    0.82
   4  12  -6    9.18    0.77
   4 -12  -5   15.45    1.13
   4 -12  -5   15.12    0.84
   4  12  -5   14.89    0.96
   4  12  -5   15.26    1.02
   4 -12  -5   14.99    1.07
   4  12  -5   14.89    0.82
   4  12  -4  109.91    2.95
   4  12  -4  110.51    2.87
   4 -12  -4  111.52    2.95
   4 -12  -4  111.64    3.26
   4 -12  -4  113.13    3.43
   4  12  -3   64.72    1.63
   4 -12  -3   64.95    1.95
   4 -12  -3   62.21    1.86
   4  12  -3   64.05    2.01
   4  12  -2    4.25    0.67
   4  12  -2    4.71    0.79
   4 -12  -2    3.49    0.57
   4 -12  -2    4.08    0.79
  -4 -12   2    2.91    0.50
   4  12  -1   12.02    0.77
   4 -12  -1   12.30    0.79
   4  12  -1   16.65    1.19
   4 -12  -1   13.93    1.13
  -4 -12   1   12.78    0.77
   4 -12   0   36.57    1.53
   4 -12   0   32.03    1.15
   4  12   0   32.72    1.55
  -4 -12   0   34.27    1.25
  -4  12   0   34.65    1.26
   4 -12   1    9.01    0.79
   4  12   1   10.08    0.90
  -4 -12  -1    9.72    0.88
  -4  12  -1    9.30    0.79
   4  12   2    6.77    0.86
   4 -12   2    5.17    0.71
  -4 -12  -2    5.77    0.82
  -4  12  -2    5.48    0.73
   4  12   3   52.95    2.17
   4 -12   3   49.68    1.86
  -4 -12  -3   52.15    2.11
  -4  12  -3   51.98    1.88
   4  12   4   15.66    1.53
   4 -12   4   16.56    1.23
  -4 -12  -4   17.17    1.44
  -4  12  -4   15.96    1.23
   4  12   5   43.54    2.32
   4 -12   5   45.88    1.97
  -4 -12  -5   46.36    2.24
  -4  12  -5   44.77    1.95
   4  12   6   41.19    2.30
   4 -12   6   38.77    1.94
  -4  12  -6   35.78    2.36
  -4 -12  -6   40.61    2.24
   4  12   7   61.62    3.05
   4 -12   7   63.27    2.05
   4 -12   7   64.38    2.61
  -4 -12  -7   59.76    2.93
  -4  12  -7   57.96    2.55
   4 -12   8   43.87    2.28
   4 -12   8   48.87    2.38
   4  12   8   47.32    2.84
  -4 -12  -8   42.18    2.64
  -4  12  -8   37.87    2.26
   4 -12   9    6.36    1.26
   4 -12   9    8.64    1.23
   4  12   9    4.96    1.69
  -4  12  -9    7.47    1.32
  -4 -12  -9    5.00    1.61
   4  12  10    4.71    1.65
   4 -12  10    4.66    1.11
   4 -12  10    4.02    1.17
  -4 -12 -10    4.14    1.61
  -4  12 -10    3.03    1.26
   4 -13 -13    0.73    1.34
   4  13 -13    1.44    0.96
   4 -13 -12    0.34    1.09
   4  13 -12    0.63    0.79
   4  13 -11    5.62    1.09
   4 -13 -11    8.43    1.51
   4 -13 -10   53.11    2.76
   4  13 -10   42.59    2.05
   4  13  -9    7.76    0.73
   4  13  -9    6.78    0.94
   4 -13  -9    7.46    1.40
   4 -13  -8   49.14    1.44
   4  13  -8   50.92    1.80
   4 -13  -8   53.32    2.45
   4  13  -8   48.03    2.13
   4  13  -8   51.40    1.72
   4  13  -7    7.42    0.79
   4 -13  -7    7.21    0.61
   4 -13  -7    8.57    1.13
   4  13  -7    7.82    0.77
   4  13  -7    7.70    0.77
   4  13  -6   18.61    1.17
   4 -13  -6   19.36    1.28
   4  13  -6   19.01    0.92
   4 -13  -6   18.84    1.11
   4  13  -6   17.90    1.05
   4 -13  -5   10.33    1.02
   4  13  -5   10.41    0.94
   4 -13  -5   11.25    0.82
   4 -13  -5    9.33    0.94
   4  13  -5   10.43    0.71
   4  13  -5   10.08    0.69
   4  13  -4  167.03    4.25
   4  13  -4  180.35    3.93
   4 -13  -4  169.37    4.14
   4 -13  -4  173.95    4.29
   4 -13  -4  169.37    4.16
   4  13  -3   28.75    1.46
   4  13  -3   27.87    1.19
   4 -13  -3   30.30    1.23
   4 -13  -3   31.39    1.42
   4 -13  -3   31.93    1.28
   4 -13  -2   64.63    2.15
   4  13  -2   64.55    1.67
   4 -13  -2   65.53    1.80
   4  13  -2   63.38    2.15
  -4 -13   2   64.03    1.63
   4  13  -1   60.62    1.63
   4 -13  -1   60.05    1.71
   4  13  -1   59.76    2.11
   4 -13  -1   63.73    2.20
  -4 -13   1   62.04    1.65
   4 -13   0   92.70    2.36
   4  13   0  100.04    2.97
   4  13   0   94.49    2.45
   4 -13   0   97.78    3.03
  -4 -13   0   96.67    2.43
  -4  13   0   92.88    2.38
   4 -13   1   23.00    1.30
   4 -13   1   24.51    1.63
   4  13   1   21.96    1.42
  -4 -13  -1   22.63    1.11
  -4  13  -1   22.69    1.05
   4 -13   2  145.68    4.33
   4  13   2  142.63    3.83
   4 -13   2  144.34    3.55
  -4 -13  -2  137.93    3.66
  -4  13  -2  145.25    3.56
   4 -13   3   58.09    1.86
   4  13   3   49.95    2.13
   4 -13   3   53.43    2.22
  -4 -13  -3   49.14    2.03
  -4  13  -3   51.44    2.24
   4 -13   4  206.91    5.19
   4  13   4  208.02    5.90
   4 -13   4  218.28    5.60
  -4 -13  -4  198.06    5.65
  -4  13  -4  199.01    5.81
   4 -13   5   43.08    1.55
   4  13   5   40.53    2.15
   4 -13   5   38.71    2.18
  -4 -13  -5   37.60    2.05
  -4  13  -5   35.72    1.71
   4 -13   6   18.03    1.61
   4  13   6   15.89    1.63
   4 -13   6   13.51    1.26
  -4 -13  -6   16.44    1.57
  -4  13  -6   13.76    1.25
   4  13   7   19.26    1.97
   4 -13   7   19.74    1.53
   4 -13   7   27.66    1.86
  -4 -13  -7   19.78    1.90
  -4  13  -7   18.88    1.51
   4  13   8   14.11    1.92
   4 -13   8   20.66    1.71
   4 -13   8   15.06    1.46
  -4 -13  -8   14.41    1.84
  -4  13  -8   13.43    1.48
   4 -13   9   14.60    1.49
   4 -13   9   13.11    1.46
   4  13   9   13.49    1.99
  -4 -13  -9   16.00    1.92
  -4  13  -9   12.78    1.97
   4  13  10    0.10    1.36
   4 -13  10    0.80    0.94
   4  13  10    2.84    0.75
   4 -13  10    1.25    0.92
  -4 -13 -10    1.11    1.30
  -4  13 -10    0.21    1.02
   4 -14 -13   31.93    2.80
   4  14 -13   29.44    2.55
   4 -14 -12    2.53    1.28
   4  14 -12    1.23    0.88
   4 -14 -11    2.87    1.25
   4  14 -11    2.26    0.84
   4  14 -10    9.85    1.46
   4 -14 -10   13.76    1.69
   4 -14  -9   39.77    2.28
   4  14  -9   35.72    1.49
   4  14  -9   34.77    1.61
   4 -14  -8   27.85    1.80
   4  14  -8   22.58    1.55
   4 -14  -8   24.28    1.23
   4  14  -8   25.99    1.23
   4  14  -8   29.04    1.34
   4 -14  -7   37.30    1.53
   4  14  -7   40.19    1.88
   4  14  -7   33.39    1.36
   4 -14  -7   37.45    1.88
   4  14  -7   37.91    1.63
   4  14  -6   31.80    1.46
   4 -14  -6   33.06    1.65
   4  14  -6   35.34    1.23
   4  14  -6   35.95    1.51
   4 -14  -6   34.82    1.57
   4 -14  -5   26.14    1.36
   4 -14  -5   25.15    1.34
   4 -14  -5   25.55    1.21
   4  14  -5   25.32    1.19
   4  14  -5   25.45    1.00
   4  14  -5   26.91    1.40
   4  14  -4   74.98    2.47
   4  14  -4   79.40    2.15
   4 -14  -4   72.56    2.26
   4  14  -4   75.76    1.90
   4 -14  -4   75.49    2.66
   4 -14  -4   77.03    2.24
   4  14  -3   24.53    1.09
   4  14  -3   25.22    1.46
   4 -14  -3   24.28    1.11
   4 -14  -3   21.02    1.42
   4 -14  -3   26.14    1.36
   4  14  -2  148.21    3.26
   4 -14  -2  145.29    3.74
   4 -14  -2  146.06    3.89
   4  14  -2  144.99    3.89
  -4 -14   2  147.29    3.49
   4  14  -1   12.36    0.77
   4 -14  -1   13.42    0.80
   4 -14  -1   12.82    0.80
   4  14  -1   18.86    1.34
  -4 -14   1   13.70    0.98
   4  14   0   50.60    1.59
   4 -14   0   53.82    1.84
   4  14   0   53.62    2.13
   4 -14   0   58.80    2.28
  -4 -14   0   53.03    1.57
  -4  14   0   53.59    1.90
   4 -14   1   28.65    1.13
   4 -14   1   27.23    1.19
   4  14   1   31.85    1.67
   4  14   1   27.98    1.25
  -4 -14  -1   30.05    1.25
  -4  14  -1   27.12    1.15
   4  14   2  223.85    5.94
   4  14   2  220.40    5.60
   4 -14   2  226.86    6.27
   4 -14   2  226.94    5.31
  -4  14  -2  222.70    5.75
  -4 -14  -2  220.42    5.94
   4  14   3  128.39    3.91
   4 -14   3  151.33    4.73
   4 -14   3  134.75    3.55
  -4  14  -3  128.66    3.55
  -4 -14  -3  134.00    3.93
   4  14   4  375.16   10.12
   4 -14   4  375.60    9.41
   4 -14   4  389.23   10.50
  -4  14  -4  367.25    9.35
  -4 -14  -4  374.21    9.93
   4  14   5   46.48    2.34
   4 -14   5   50.08    1.95
   4 -14   5   53.87    2.49
  -4  14  -5   46.05    1.94
  -4 -14  -5   48.60    2.26
   4 -14   6   19.74    1.69
   4  14   6   19.20    1.65
   4 -14   6   18.72    1.32
  -4 -14  -6   19.45    1.63
  -4  14  -6   16.50    1.30
   4 -14   7   30.59    1.88
   4  14   7   26.93    2.05
   4 -14   7   24.67    1.61
  -4 -14  -7   25.72    2.03
  -4  14  -7   24.82    1.63
   4 -14   8   16.14    1.92
   4  14   8   21.66    1.49
   4  14   8   18.19    2.03
   4 -14   8   21.22    1.76
  -4 -14  -8   18.61    1.95
  -4  14  -8   16.62    1.53
   4 -14   9    4.20    1.07
   4  14   9    4.73    1.55
   4  14   9    7.59    1.02
   4 -14   9    4.08    1.19
  -4 -14  -9    4.81    0.96
  -4  14  -9    2.55    1.15
   4 -14  10    6.86    1.71
   4  14  10   10.50    1.90
   4  14  10   10.41    1.09
   4 -14  10    9.68    1.36
  -4 -14 -10    8.64    1.84
  -4  14 -10    8.03    1.40
   4 -15 -13    2.18    0.90
   4  15 -13    1.49    0.98
   4 -15 -12    2.76    1.28
   4  15 -12    1.80    0.86
   4 -15 -11   13.47    1.76
   4  15 -11   11.86    1.57
   4 -15 -10    4.47    1.28
   4  15 -10    4.37    0.82
   4  15 -10    3.76    0.42
   4  15  -9   22.85    1.28
   4 -15  -9   30.57    1.42
   4  15  -9   24.01    1.34
   4  15  -9   25.39    1.30
   4  15  -8   29.04    1.26
   4 -15  -8   30.84    1.82
   4  15  -8   27.58    1.57
   4 -15  -8   26.14    1.34
   4  15  -8   28.86    1.32
   4 -15  -7   74.50    2.18
   4  15  -7   78.50    2.49
   4 -15  -7   78.50    2.82
   4  15  -7   71.12    2.13
   4  15  -7   76.91    2.15
   4  15  -6    8.28    0.90
   4 -15  -6   10.54    1.05
   4  15  -6    9.77    1.00
   4 -15  -6   10.16    0.80
   4  15  -6    8.53    0.86
   4 -15  -5   36.36    1.57
   4 -15  -5   37.51    1.61
   4  15  -5   38.70    1.40
   4 -15  -5   39.31    1.53
   4  15  -5   38.87    1.72
   4  15  -5   38.58    1.23
   4  15  -4  124.96    3.56
   4  15  -4  129.48    3.14
   4 -15  -4  121.91    3.33
   4 -15  -4  125.96    3.64
   4  15  -4  124.56    3.12
   4 -15  -4  120.55    3.68
   4 -15  -3  142.09    3.87
   4  15  -3  143.57    3.12
   4  15  -3  133.64    3.83
   4 -15  -3  143.97    3.53
   4 -15  -3  141.84    3.53
   4  15  -2   59.74    1.82
   4 -15  -2   58.09    1.74
   4  15  -2   67.73    2.47
   4 -15  -2   67.37    2.38
  -4 -15   2   60.62    1.78
   4 -15  -1   58.44    1.92
   4 -15  -1   62.10    2.32
   4  15  -1   63.53    2.36
   4  15  -1   59.34    1.86
  -4 -15   1   60.22    1.59
   4  15   0   11.46    1.28
   4 -15   0   11.92    1.28
   4 -15   0   11.75    0.94
   4  15   0    9.47    0.98
  -4 -15   0   11.17    0.94
  -4  15   0   10.73    0.73
   4  15   1  103.15    3.24
   4 -15   1   97.97    2.45
   4 -15   1  102.02    3.37
   4  15   1  103.59    2.72
  -4 -15  -1  102.36    2.63
  -4  15  -1  101.98    2.53
   4  15   2   34.71    1.90
   4  15   2   27.29    1.40
   4 -15   2   31.93    2.07
   4 -15   2   25.62    1.48
  -4 -15  -2   27.16    1.34
  -4  15  -2   25.39    1.17
   4 -15   3  236.14    6.61
   4  15   3  213.66    5.21
   4  15   3  215.76    5.86
   4 -15   3  219.29    5.37
  -4  15  -3  215.73    5.31
  -4 -15  -3  213.18    5.77
   4 -15   4  134.89    4.45
   4  15   4  157.27    4.62
   4  15   4  126.45    4.10
   4 -15   4  123.46    3.93
  -4 -15  -4  130.27    4.06
  -4  15  -4  123.08    3.47
   4  15   5   35.82    2.03
   4  15   5   44.04    2.05
   4 -15   5   39.19    1.65
   4 -15   5   44.46    2.26
  -4 -15  -5   37.18    1.95
  -4  15  -5   35.23    1.63
   4  15   6    2.26    1.05
   4  15   6    3.58    0.94
   4 -15   6    2.61    0.79
   4 -15   6    3.76    1.11
  -4 -15  -6    2.68    1.02
  -4  15  -6    2.43    1.03
   4  15   7    3.85    1.25
   4 -15   7    2.97    0.88
   4  15   7    6.57    1.02
   4 -15   7    4.31    1.17
  -4 -15  -7    3.05    1.21
  -4  15  -7    3.16    0.90
   4 -15   8   16.02    1.61
   4  15   8   13.89    1.78
   4 -15   8   10.98    1.26
   4  15   8   15.81    1.36
  -4  15  -8   10.54    1.32
  -4 -15  -8   13.01    1.72
   4 -15   9    3.83    1.05
   4  15   9    7.55    1.02
   4  15   9    5.98    1.00
  -4 -15  -9    5.04    1.51
  -4  15  -9    3.28    1.15
[truncated: 330,133 more chars]
