# Supplementary material for: Hydro­nium bis­(tri­fluoro­methane­sulfon­yl)amide–18-crown-6 (1/1)
Source: IUCrdata. 2020 Feb 6;5(Pt 2):x200162. doi: 10.1107/S2414314620001625 (PMC9462190; doi:10.1107/S2414314620001625)
Supplement: Supplementary file 2 [file x-05-x200162-Isup2.hkl]

data_I                                                                          
_shelx_title ' H3O18C6TFSP 1          R = 0.13  New: P21'                       
_shelx_refln_list_code          4                                               
_shelx_F_calc_maximum      250.10                                               
_exptl_crystal_F_000      1168.00                                               
_reflns_d_resolution_high  0.8101                                               
                                                                                
loop_                                                                           
 _space_group_symop_operation_xyz                                               
 'x, y, z'                                                                      
 '-x, y+1/2, -z'                                                                
                                                                                
_cell_length_a     8.8341                                                       
_cell_length_b    24.3932                                                       
_cell_length_c    11.6111                                                       
_cell_angle_alpha  90.000                                                       
_cell_angle_beta  108.086                                                       
_cell_angle_gamma  90.000                                                       
                                                                                
_shelx_F_squared_multiplier     1.000                                           
                                                                                
loop_                                                                           
 _refln_index_h                                                                 
 _refln_index_k                                                                 
 _refln_index_l                                                                 
 _refln_F_squared_calc                                                          
 _refln_F_squared_meas                                                          
 _refln_F_squared_sigma                                                         
 _refln_observed_status                                                         
   0 -30   0        198.39        256.18        13.45 o                         
   1 -29   0         12.02         25.94        10.34 o                         
   2 -29   0          3.23          5.84         8.65 o                         
   0 -28   0        174.70        212.29        16.99 o                         
   1 -28   0        329.60        393.69        21.35 o                         
   2 -28   0         18.30         11.45         8.94 o                         
   3 -28   0         38.66         52.98        11.75 o                         
   1 -27   0          8.85         17.14         9.31 o                         
   2 -27   0         29.37         34.80        10.64 o                         
   3 -27   0         13.05         37.09        10.79 o                         
   4 -27   0         81.45         97.54        14.41 o                         
   0 -26   0        821.00        928.00        32.88 o                         
   1 -26   0         31.55         35.39        10.20 o                         
   2 -26   0         16.98         35.69        10.79 o                         
   3 -26   0         41.16         31.03        10.64 o                         
   4 -26   0        166.91        210.89        16.70 o                         
   5 -26   0          4.38         22.39        10.64 o                         
   1 -25   0        174.14        157.88         8.10 o                         
   3 -25   0        220.42        224.33        17.29 o                         
   4 -25   0          9.57         25.20         9.75 o                         
   5 -25   0         40.45         48.69        12.34 o                         
   0 -24   0        295.13        300.96        18.40 o                         
   1 -24   0        838.83        938.85        23.04 o                         
   2 -24   0        231.46        200.98        15.00 o                         
   3 -24   0       1205.50       1429.64        38.35 o                         
   4 -24   0         45.40         37.83         5.96 o                         
   5 -24   0          6.44         11.31         2.17 o                         
   6 -24   0         14.59          9.03         3.11 o                         
   1 -23   0        232.28        278.63        12.28 o                         
   2 -23   0         21.27         55.64        10.49 o                         
   3 -23   0          0.73          3.78         1.50 o                         
   4 -23   0        123.66        114.32        13.78 o                         
   5 -23   0          6.21         12.65         1.96 o                         
   6 -23   0        123.86        130.10        11.45 o                         
   0 -22   0       2066.42       2556.56        70.12 o                         
   1 -22   0         49.72        140.79         9.51 o                         
   2 -22   0        294.11        385.79        18.40 o                         
   3 -22   0        123.46        120.00         5.33 o                         
   4 -22   0        249.90        300.63         8.97 o                         
   5 -22   0         16.92         14.84         3.17 o                         
   6 -22   0        308.37        394.63        10.08 o                         
   7 -22   0         89.33         87.83         5.17 o                         
   1 -21   0        276.29        354.75        13.43 o                         
   2 -21   0        454.90        450.51        20.25 o                         
   3 -21   0        288.28        248.07        18.31 o                         
   4 -21   0         25.26         54.53         5.02 o                         
   5 -21   0         44.97         41.32         4.12 o                         
   6 -21   0        145.06        151.77         6.86 o                         
   7 -21   0        126.39        124.90        10.53 o                         
   0 -20   0        419.45        488.42        20.10 o                         
   1 -20   0       3460.56       3659.03        67.63 o                         
   2 -20   0         23.56         32.26         4.64 o                         
   3 -20   0        679.47        706.16        10.67 o                         
   4 -20   0         59.15         64.33         6.75 o                         
   5 -20   0         95.98         48.61         9.86 o                         
   6 -20   0         67.02         46.96         4.45 o                         
   7 -20   0        479.46        531.12        11.73 o                         
   1 -19   0       1636.71       1661.30        32.29 o                         
   2 -19   0        212.84        186.67         7.60 o                         
   3 -19   0        150.08        150.13         4.50 o                         
   4 -19   0         69.38         71.93         3.08 o                         
   5 -19   0        623.78        650.63        12.11 o                         
   6 -19   0         37.12         55.67         4.26 o                         
   7 -19   0         40.30         25.70         4.59 o                         
   8 -19   0         72.94         74.56         6.35 o                         
   0 -18   0        157.44        202.54        11.90 o                         
   1 -18   0        787.35        834.26        17.82 o                         
   2 -18   0        483.32        515.48        18.49 o                         
   3 -18   0         36.05         28.68         2.79 o                         
   4 -18   0        121.26        101.60         3.54 o                         
   5 -18   0        597.90        594.96        14.68 o                         
   6 -18   0          8.12          9.25         3.18 o                         
   7 -18   0         76.51         79.37         5.34 o                         
   8 -18   0        102.64        136.01        10.69 o                         
   1 -17   0        251.23        321.26         8.22 o                         
   2 -17   0       1373.77       1073.41        21.65 o                         
   3 -17   0        417.65        462.73         6.95 o                         
   4 -17   0        146.56        153.94         5.01 o                         
   5 -17   0        127.59        182.99        11.64 o                         
   6 -17   0        259.95        273.84         9.33 o                         
   7 -17   0         37.34         35.97         4.80 o                         
   8 -17   0        309.25        316.64         9.78 o                         
   0 -16   0        421.58        368.49        13.89 o                         
   1 -16   0        178.96        293.40         9.79 o                         
   2 -16   0         30.34         95.48         8.47 o                         
   3 -16   0         40.17         29.05         3.67 o                         
   4 -16   0         82.03         90.13         3.62 o                         
   5 -16   0        873.19        923.92        14.95 o                         
   6 -16   0        308.20        307.71         8.50 o                         
   7 -16   0        129.93        160.55         6.86 o                         
   8 -16   0        205.55        218.16        10.08 o                         
   1 -15   0       3234.94       2777.24        87.57 o                         
   2 -15   0        306.25        372.13         9.60 o                         
   3 -15   0       1044.45       1024.06        13.84 o                         
   4 -15   0         84.98         85.47         4.36 o                         
   5 -15   0        668.00        612.14        11.85 o                         
   6 -15   0        135.74        144.86        18.37 o                         
   7 -15   0         34.46         24.64         5.84 o                         
   8 -15   0        127.94        143.16         8.52 o                         
   0 -14   0        636.94        713.20        19.29 o                         
   1 -14   0       1665.78       1817.38        15.75 o                         
   2 -14   0        707.44        930.52        35.86 o                         
   3 -14   0        788.44        845.27        16.55 o                         
   4 -14   0        365.91        403.65        11.46 o                         
   5 -14   0        953.14        913.45        14.93 o                         
   6 -14   0       3106.31       3440.00        63.22 o                         
   7 -14   0        347.31        343.63        11.23 o                         
   8 -14   0         77.97         78.19         7.16 o                         
   9 -14   0        161.09        152.62         9.77 o                         
   1 -13   0         30.08         44.33         2.85 o                         
   2 -13   0       6663.62       6841.24       181.33 o                         
   3 -13   0        349.10        327.91         5.68 o                         
   4 -13   0        773.91        705.12        11.01 o                         
   5 -13   0        112.86        105.42         5.85 o                         
   6 -13   0        669.70        693.15        18.07 o                         
   7 -13   0         44.97         26.81         5.59 o                         
   8 -13   0        104.97         84.69         7.47 o                         
   9 -13   0         34.15         58.89         7.89 o                         
   0 -12   0       4740.74       4961.34       112.17 o                         
   1 -12   0        675.79        765.23        12.52 o                         
   2 -12   0       1887.19       1999.31        31.41 o                         
   3 -12   0       1826.34       2187.97        55.95 o                         
   4 -12   0        262.35        251.03         8.42 o                         
   5 -12   0       2823.68       2952.96        51.02 o                         
   6 -12   0        558.07        557.72        17.22 o                         
   7 -12   0        265.53        255.92        10.21 o                         
   8 -12   0        319.33        342.35        12.54 o                         
   9 -12   0        166.97        181.32        10.71 o                         
   1 -11   0       4694.09       4864.75        73.07 o                         
   2 -11   0        207.47        230.37         5.18 o                         
   3 -11   0       4212.22       3916.37        51.04 o                         
   4 -11   0         15.81         36.39         3.24 o                         
   5 -11   0       3011.00       3201.97        55.38 o                         
   6 -11   0         34.47        121.67         7.89 o                         
   7 -11   0        442.43        456.78        13.66 o                         
   8 -11   0         11.32         53.23         6.58 o                         
   9 -11   0         83.69         81.62         8.93 o                         
   0 -10   0        349.44        334.33         7.46 o                         
   1 -10   0       3609.63       4203.98       102.01 o                         
   2 -10   0       7347.56       8984.33       175.05 o                         
   3 -10   0        556.19        546.21        33.25 o                         
   4 -10   0        125.96         93.53         4.39 o                         
   5 -10   0        338.97        525.36        12.02 o                         
   6 -10   0        294.12        321.45        14.37 o                         
   7 -10   0         36.56         50.70         6.63 o                         
   8 -10   0        384.31        331.17        12.51 o                         
   9 -10   0        237.34        276.26        10.83 o                         
   1  -9   0        153.33        228.49         8.03 o                         
   2  -9   0       5408.15       5008.32       125.51 o                         
   3  -9   0        104.09        179.21         5.07 o                         
   4  -9   0        339.51        292.68         7.10 o                         
   5  -9   0        616.52        665.43        14.05 o                         
   6  -9   0       1827.15       1703.65        32.57 o                         
   7  -9   0        435.90        422.65        13.77 o                         
   8  -9   0         59.27         48.48         7.16 o                         
   9  -9   0         60.91         85.95         7.07 o                         
   0  -8   0      18515.36      19043.57       528.25 o                         
   1  -8   0       4322.58       4504.10       110.36 o                         
   2  -8   0        796.58        890.55        12.87 o                         
   3  -8   0        160.20        223.96         5.85 o                         
   4  -8   0        318.23        381.17         8.31 o                         
   5  -8   0       1107.29       1031.81        18.97 o                         
   6  -8   0         39.55         82.45         6.95 o                         
   7  -8   0         44.44         65.01         5.87 o                         
   8  -8   0        140.78        128.48         9.30 o                         
   9  -8   0        258.42        266.67        12.80 o                         
   1  -7   0        702.61        699.97        17.30 o                         
   2  -7   0        328.99        270.23         5.84 o                         
   3  -7   0       3226.58       2993.92        48.08 o                         
   4  -7   0        276.91        254.40         7.10 o                         
   5  -7   0       1876.67       1783.23        30.88 o                         
   6  -7   0        692.18        708.10        16.17 o                         
   7  -7   0        872.61        988.41        24.19 o                         
   8  -7   0        507.66        486.81        16.12 o                         
   9  -7   0        120.56        123.80        10.03 o                         
  10  -7   0          6.42          9.42         7.05 o                         
   0  -6   0      10124.57       9523.52       228.55 o                         
   1  -6   0      12095.48      11838.08       266.99 o                         
   2  -6   0       4647.51       5750.11        91.16 o                         
   3  -6   0       1418.90       1530.01        23.93 o                         
   4  -6   0        815.50        937.72        16.46 o                         
   5  -6   0        960.91        841.27        20.99 o                         
   6  -6   0       1020.44        987.91        20.22 o                         
   7  -6   0       3449.86       3236.29        61.60 o                         
   8  -6   0        345.08        326.14        13.58 o                         
   9  -6   0         55.90         51.43         8.36 o                         
  10  -6   0         37.99         42.04         6.66 o                         
   1  -5   0          4.35         18.41         2.77 o                         
   2  -5   0       1579.70       1504.09        21.68 o                         
   3  -5   0        127.74        112.16         4.75 o                         
   4  -5   0        210.58        156.62         6.11 o                         
   5  -5   0        120.70        145.96        11.90 o                         
   6  -5   0        160.88        160.03         7.99 o                         
   7  -5   0        326.56        360.02        12.95 o                         
   8  -5   0        331.71        330.80        13.79 o                         
   9  -5   0        268.13        264.08        13.11 o                         
  10  -5   0         12.66         26.30         5.96 o                         
   0  -4   0      33649.10      34396.29      1056.86 o                         
   1  -4   0       6287.64       7131.96       111.62 o                         
   2  -4   0        321.35        347.24        15.48 o                         
   3  -4   0        289.38        232.80         6.37 o                         
   4  -4   0       1144.00        998.89        18.57 o                         
   5  -4   0       3022.99       2949.73        49.50 o                         
   6  -4   0        433.54        413.10        12.17 o                         
   7  -4   0        113.69        122.35         8.57 o                         
   8  -4   0        507.84        442.20        15.25 o                         
   9  -4   0          9.65         13.60         6.58 o                         
  10  -4   0         60.82         65.74         7.38 o                         
   1  -3   0        484.32        558.99         7.73 o                         
   2  -3   0        276.40        263.76         6.11 o                         
   3  -3   0        282.93        330.01        10.68 o                         
   4  -3   0       1131.71       1110.64        19.03 o                         
   5  -3   0        104.44        113.08         8.35 o                         
   6  -3   0        285.90        320.27        10.70 o                         
   7  -3   0        644.96        607.10        14.34 o                         
   8  -3   0        103.02        113.79        11.12 o                         
   9  -3   0         35.72         35.35         7.57 o                         
  10  -3   0         48.05         46.53         9.11 o                         
   2  -2   0        712.18        718.11        12.67 o                         
   3  -2   0        200.26        312.36         7.65 o                         
   4  -2   0       1340.68       1256.03        22.78 o                         
   5  -2   0       1650.13       1578.15        27.73 o                         
   6  -2   0       1327.41       1250.76        22.86 o                         
   7  -2   0       1017.86        901.73        20.97 o                         
   8  -2   0         78.86         70.55         8.25 o                         
   9  -2   0         25.15         41.19         5.94 o                         
  10  -2   0          9.39         14.86         7.46 o                         
   2  -1   0         64.21         70.37        12.16 o                         
   3  -1   0        193.54        180.80         4.80 o                         
   4  -1   0       7475.67       7403.15       131.33 o                         
   5  -1   0        430.93        384.74         8.91 o                         
   6  -1   0       2016.80       2165.68        37.54 o                         
   7  -1   0         50.21         84.86         7.63 o                         
   8  -1   0        110.01        122.21        10.83 o                         
   9  -1   0         78.93         74.13         9.20 o                         
  10  -1   0         20.45         19.90         8.03 o                         
   2   0   0       2880.45       3593.80        57.82 o                         
   3   0   0         27.54         79.95         4.65 o                         
   4   0   0       3131.89       3296.98        57.34 o                         
   5   0   0         37.12         58.99         4.43 o                         
   6   0   0         44.42         61.44         6.61 o                         
   7   0   0          7.12         23.76         5.85 o                         
   8   0   0        553.21        504.94        13.42 o                         
   9   0   0          3.46          5.11         5.79 o                         
  10   0   0         24.61         10.87         7.26 o                         
   2   1   0         64.17         72.70         5.06 o                         
   3   1   0        192.82        181.64         5.96 o                         
   4   1   0       7470.83       7359.19       131.43 o                         
   5   1   0        431.17        399.48        10.55 o                         
   6   1   0       2016.12       2164.63        39.67 o                         
   7   1   0         49.36         80.55         5.95 o                         
   8   1   0        109.61        114.15         7.23 o                         
   9   1   0         79.03         93.00         9.45 o                         
  10   1   0         20.45         24.07         8.03 o                         
   2   2   0        712.47        726.42        12.29 o                         
   3   2   0        201.96        328.58        12.89 o                         
   4   2   0       1340.21       1243.06        29.52 o                         
   5   2   0       1651.50       1594.54        26.29 o                         
   6   2   0       1327.91       1260.47        24.97 o                         
   7   2   0       1018.90        900.08        21.03 o                         
   8   2   0         79.05         75.64         8.46 o                         
   9   2   0         25.05         38.77         8.08 o                         
  10   2   0          9.47         14.74         5.50 o                         
   1   3   0        485.34        567.60         7.81 o                         
   2   3   0        276.51        265.29         9.57 o                         
   3   3   0        282.89        334.11         7.70 o                         
   4   3   0       1129.38       1119.26        20.42 o                         
   5   3   0        103.71        109.04         6.44 o                         
   6   3   0        284.60        326.54        10.81 o                         
   7   3   0        644.89        627.13        16.70 o                         
   8   3   0        102.80        106.89         9.35 o                         
   9   3   0         35.56         28.45         5.52 o                         
  10   3   0         48.14         49.20         9.26 o                         
   0   4   0      33651.77      34301.86      1054.20 o                         
   1   4   0       6287.59       7120.37       111.69 o                         
   2   4   0        321.52        361.70         9.90 o                         
   3   4   0        289.37        233.78         6.31 o                         
   4   4   0       1149.11        974.34        16.95 o                         
   5   4   0       3022.53       2921.29        47.60 o                         
   6   4   0        434.80        407.64        10.68 o                         
   7   4   0        113.57        122.92         6.57 o                         
   8   4   0        507.92        433.55        15.35 o                         
   9   4   0          9.77         15.25         6.73 o                         
  10   4   0         60.73         65.42         9.98 o                         
   1   5   0          4.42         18.66         2.43 o                         
   2   5   0       1579.93       1504.52        21.68 o                         
   3   5   0        126.80        111.44         4.70 o                         
   4   5   0        209.84        146.36         5.10 o                         
   5   5   0        120.69        137.20         6.66 o                         
   6   5   0        161.42        158.68         9.64 o                         
   7   5   0        326.09        349.37        13.26 o                         
   8   5   0        332.92        345.99        14.05 o                         
   9   5   0        268.15        293.53        13.59 o                         
  10   5   0         12.67         24.59         8.29 o                         
   0   6   0      10123.36       9432.86       226.70 o                         
   1   6   0      12095.49      11673.05       332.70 o                         
   2   6   0       4647.46       5700.63        89.53 o                         
   3   6   0       1416.26       1536.13        24.09 o                         
   4   6   0        816.23        925.64        16.35 o                         
   5   6   0        960.20        843.58        16.56 o                         
   6   6   0       1021.60        984.92        35.21 o                         
   7   6   0       3447.49       3281.91        59.95 o                         
   8   6   0        345.75        313.65        11.10 o                         
   9   6   0         55.89         52.17         8.50 o                         
  10   6   0         38.17         44.56         6.89 o                         
   1   7   0        699.79        671.75        19.51 o                         
   2   7   0        328.31        261.45         6.02 o                         
   3   7   0       3222.92       2996.10        48.10 o                         
   4   7   0        276.00        259.59         7.05 o                         
   5   7   0       1878.31       1799.27        29.65 o                         
   6   7   0        692.18        720.60        16.47 o                         
   7   7   0        872.52       1012.37        24.58 o                         
   8   7   0        507.86        495.26        16.26 o                         
   9   7   0        120.37        108.15        10.16 o                         
  10   7   0          6.32         11.78         7.24 o                         
   0   8   0      18513.03      18576.95       515.32 o                         
   1   8   0       4322.62       4446.70       158.87 o                         
   2   8   0        796.40        858.62        12.75 o                         
   3   8   0        160.20        220.11         6.46 o                         
   4   8   0        319.49        373.61         8.31 o                         
   5   8   0       1106.46       1025.15        18.96 o                         
   6   8   0         39.86         92.34         7.65 o                         
   7   8   0         44.34         65.65         8.05 o                         
   8   8   0        140.87        137.90         9.70 o                         
   9   8   0        257.72        264.59        12.99 o                         
   1   9   0        152.76        227.81         4.28 o                         
   2   9   0       5404.31       4918.74        83.57 o                         
   3   9   0        104.11        180.87         5.12 o                         
   4   9   0        338.73        289.25         7.15 o                         
   5   9   0        616.15        669.60        17.51 o                         
   6   9   0       1826.28       1712.39        30.78 o                         
   7   9   0        436.69        421.67        14.07 o                         
   8   9   0         59.35         48.43        11.67 o                         
   9   9   0         60.94         88.67         9.44 o                         
   0  10   0        349.42        342.41        10.94 o                         
   1  10   0       3609.38       4028.14        82.88 o                         
   2  10   0       7347.39       8904.82       238.89 o                         
   3  10   0        554.66        572.88        25.60 o                         
   4  10   0        125.31         88.32         4.44 o                         
   5  10   0        339.39        518.31        12.28 o                         
   6  10   0        293.14        302.45        10.91 o                         
   7  10   0         36.34         51.48         6.94 o                         
   8  10   0        383.74        333.19        12.99 o                         
   9  10   0        237.57        292.25        13.33 o                         
   1  11   0       4706.02       4897.49        98.64 o                         
   2  11   0        208.09        249.26        12.67 o                         
   3  11   0       4208.17       3753.84       112.80 o                         
   4  11   0         15.80         27.49         3.73 o                         
   5  11   0       3008.41       3216.31        55.82 o                         
   6  11   0         34.70        121.40         8.15 o                         
   7  11   0        442.62        446.57        11.54 o                         
   8  11   0         11.38         56.37         7.35 o                         
   9  11   0         83.72         89.34         9.09 o                         
   0  12   0       4740.88       5001.46       116.82 o                         
   1  12   0        675.74        740.30        15.46 o                         
   2  12   0       1887.72       1910.00        63.21 o                         
   3  12   0       1826.54       2210.76        28.42 o                         
   4  12   0        262.55        250.55         7.22 o                         
   5  12   0       2824.95       2910.13        50.63 o                         
   6  12   0        559.98        562.42        15.00 o                         
   7  12   0        264.78        236.87        10.31 o                         
   8  12   0        319.39        329.61        16.55 o                         
   9  12   0        165.87        169.04        10.96 o                         
   1  13   0         30.19         45.90         4.93 o                         
   2  13   0       6664.59       6693.70       187.87 o                         
   3  13   0        348.80        322.47         5.54 o                         
   4  13   0        773.16        704.41        13.93 o                         
   5  13   0        113.06        105.26         5.90 o                         
   6  13   0        670.32        698.94        18.08 o                         
   7  13   0         44.91         42.27        12.41 o                         
   8  13   0        105.03         72.96         7.64 o                         
   9  13   0         34.09         69.43         8.17 o                         
   0  14   0        636.81        722.51        16.26 o                         
   1  14   0       1665.68       1800.37        42.97 o                         
   2  14   0        707.35       1043.97        64.77 o                         
   3  14   0        788.99        835.31        14.38 o                         
   4  14   0        365.66        386.57         7.82 o                         
   5  14   0        952.81        921.93        21.17 o                         
   6  14   0       3108.03       3434.61        65.38 o                         
   7  14   0        347.69        341.79        11.31 o                         
   8  14   0         77.66         64.27         7.29 o                         
   9  14   0        161.13        150.16        10.20 o                         
   1  15   0       3229.70       2892.55        35.03 o                         
   2  15   0        306.20        383.35         7.69 o                         
   3  15   0       1044.09       1033.06        17.70 o                         
   4  15   0         84.86         77.82         3.93 o                         
   5  15   0        667.95        600.55        11.98 o                         
   6  15   0        135.75        133.46         8.36 o                         
   7  15   0         34.19         27.18         6.87 o                         
   8  15   0        127.86        136.98         8.82 o                         
   0  16   0        421.58        370.05        13.89 o                         
   1  16   0        179.09        303.20         7.76 o                         
   2  16   0         30.32         93.06        15.30 o                         
   3  16   0         40.39         33.40        12.82 o                         
   4  16   0         81.86         94.03        10.90 o                         
   5  16   0        872.93        915.41        14.92 o                         
   6  16   0        308.14        298.60        10.17 o                         
   7  16   0        129.44        148.78         7.91 o                         
   8  16   0        205.82        229.74        10.15 o                         
   1  17   0        251.33        318.33         9.87 o                         
   2  17   0       1368.86       1040.40        28.74 o                         
   3  17   0        418.43        454.77         9.17 o                         
   4  17   0        146.19        160.11        13.45 o                         
   5  17   0        127.54        186.98        28.97 o                         
   6  17   0        261.03        276.50         7.92 o                         
   7  17   0         37.64         27.53         7.94 o                         
   8  17   0        309.15        296.55        11.22 o                         
   0  18   0        156.96        206.30        12.19 o                         
   1  18   0        788.30        827.97        30.59 o                         
   2  18   0        483.00        534.41        39.72 o                         
   3  18   0         36.00         29.68        10.90 o                         
   4  18   0        121.33         98.75         6.04 o                         
   5  18   0        599.27        619.75        22.57 o                         
   6  18   0          8.02          7.31         4.95 o                         
   7  18   0         76.53         82.72         7.22 o                         
   8  18   0        102.71        131.25         7.72 o                         
   1  19   0       1639.09       1617.38        49.58 o                         
   2  19   0        212.33        180.43        26.49 o                         
   3  19   0        149.27        147.19         8.68 o                         
   4  19   0         69.20         77.37         5.28 o                         
   5  19   0        623.19        662.36        34.95 o                         
   6  19   0         37.22         53.35         6.24 o                         
   7  19   0         40.20         27.61         6.81 o                         
   8  19   0         72.83         74.09         7.94 o                         
   0  20   0        419.29        494.63        20.10 o                         
   1  20   0       3460.02       3597.41        66.63 o                         
   2  20   0         23.67         30.30         8.79 o                         
   3  20   0        679.13        687.51        13.24 o                         
   4  20   0         58.81         54.68         9.31 o                         
   5  20   0         95.86         58.29        23.16 o                         
   6  20   0         67.18         48.41         6.82 o                         
   7  20   0        479.32        520.46        17.14 o                         
   1  21   0        276.09        343.68        10.92 o                         
   2  21   0        455.84        465.88        20.39 o                         
   3  21   0        288.56        255.49        41.08 o                         
   4  21   0         25.29         55.19        10.34 o                         
   5  21   0         45.04         43.84         4.50 o                         
   6  21   0        144.97        152.55        18.69 o                         
   7  21   0        126.21        133.32        20.17 o                         
   0  22   0       2066.55       2423.33        66.72 o                         
   1  22   0         50.01        132.42         9.51 o                         
   2  22   0        294.20        384.09        18.84 o                         
   3  22   0        123.67        118.61        12.60 o                         
   4  22   0        249.87        295.07         8.57 o                         
   5  22   0         16.66         14.28         4.36 o                         
   6  22   0        308.35        381.96        27.67 o                         
   7  22   0         89.39         96.30        17.29 o                         
   1  23   0        233.04        272.27        17.14 o                         
   2  23   0         21.17         52.98        10.49 o                         
   3  23   0          0.73          6.02         3.99 o                         
   4  23   0        123.79        117.47        33.92 o                         
   5  23   0          6.17         11.39         4.14 o                         
   6  23   0        123.81        130.02        21.54 o                         
   0  24   0        295.08        300.07        17.81 o                         
   1  24   0        838.96        920.50        19.94 o                         
   2  24   0        231.49        211.03        15.15 o                         
   3  24   0       1205.16       1385.01        44.04 o                         
   4  24   0         45.31         37.91         9.64 o                         
   5  24   0          6.55         10.09         5.02 o                         
   6  24   0         14.61          6.72         4.47 o                         
   1  25   0        174.18        150.91        10.08 o                         
   2  25   0         26.84         17.29         8.79 o                         
   3  25   0        220.44        220.64        17.81 o                         
   4  25   0          9.57         23.65        10.20 o                         
   5  25   0         40.52         63.18        12.49 o                         
   0  26   0        820.99        895.04        32.29 o                         
   1  26   0         31.70         28.02         7.05 o                         
   2  26   0         16.98         46.85        10.34 o                         
   3  26   0         40.99         36.13        10.94 o                         
   4  26   0        166.64        200.10        17.14 o                         
   5  26   0          4.36         20.54        10.79 o                         
   1  27   0          8.87         14.51         6.37 o                         
   2  27   0         29.37         34.73        10.79 o                         
   3  27   0         12.97         35.39        11.01 o                         
   4  27   0         81.71        119.78        14.85 o                         
   0  28   0        174.85        223.59        16.85 o                         
   1  28   0        329.21        378.53        12.17 o                         
   2  28   0         18.28          7.76         8.65 o                         
   3  28   0         38.61         46.18        12.04 o                         
   1  29   0         12.00         18.60         6.24 o                         
   2  29   0          3.27          8.20         8.65 o                         
   0  30   0        198.07        250.12        18.99 o                         
   0 -30   1         53.74         40.05         7.91 o                         
  -2 -29   1         19.13         10.94         9.31 o                         
  -1 -29   1         20.35         27.78        10.79 o                         
   0 -29   1         12.93         17.96         6.99 o                         
   1 -29   1         48.25         46.70        12.71 o                         
   2 -29   1          2.55         18.10        10.34 o                         
  -3 -28   1         62.38         46.85        11.31 o                         
  -2 -28   1          0.83          2.51         6.50 o                         
  -1 -28   1          3.64          8.94         4.69 o                         
   0 -28   1        130.89        149.34         8.43 o                         
   1 -28   1         27.58         31.70        11.01 o                         
   2 -28   1        559.96        660.36        29.33 o                         
   3 -28   1          4.94         11.60         9.61 o                         
  -4 -27   1          2.05          3.84         8.94 o                         
  -3 -27   1         23.77         22.54         9.61 o                         
  -2 -27   1         30.14         37.09         6.35 o                         
  -1 -27   1         25.05         41.84         8.20 o                         
   0 -27   1         35.04         36.76         7.52 o                         
   1 -27   1          4.12         11.16         7.91 o                         
   2 -27   1         47.90         45.89         7.24 o                         
   3 -27   1         14.06         25.20        11.31 o                         
   4 -27   1         21.53         18.55        10.64 o                         
  -5 -26   1        645.08        764.48        32.14 o                         
  -4 -26   1        121.94        112.46        13.60 o                         
  -3 -26   1         35.69         76.33        11.75 o                         
  -2 -26   1         66.94         63.62        11.45 o                         
  -1 -26   1        560.60        617.13        18.44 o                         
   0 -26   1         70.05         60.45         8.03 o                         
   1 -26   1          2.85         11.31         5.10 o                         
   2 -26   1        217.43        248.13        17.29 o                         
   3 -26   1        620.98        748.29        30.44 o                         
   4 -26   1         23.06         27.78        10.49 o                         
  -5 -25   1        179.24        227.44        18.40 o                         
  -4 -25   1        165.67        170.10        15.30 o                         
  -3 -25   1         11.16         15.74         9.09 o                         
  -2 -25   1        158.02        165.00        14.41 o                         
  -1 -25   1         98.21        127.41         9.66 o                         
   0 -25   1         56.38         63.93         6.30 o                         
   1 -25   1         72.14         79.43        12.04 o                         
   2 -25   1          6.41         12.49         8.20 o                         
   3 -25   1        163.77        211.99        11.45 o                         
   4 -25   1         75.31         75.59        13.15 o                         
   5 -25   1         81.87        109.36        14.41 o                         
  -6 -24   1        149.42        121.84        14.87 o                         
  -5 -24   1        126.44        170.86        17.94 o                         
  -4 -24   1        184.02        180.72         9.90 o                         
  -3 -24   1         41.99         62.44        10.94 o                         
  -2 -24   1        594.69        641.08        19.51 o                         
  -1 -24   1         82.31        117.16         9.56 o                         
   0 -24   1       1052.03       1133.19        26.07 o                         
   1 -24   1         96.71         98.28        12.19 o                         
   2 -24   1         32.07         33.99         9.90 o                         
   3 -24   1         13.82         13.78         8.20 o                         
   4 -24   1        495.16        536.28        20.10 o                         
   5 -24   1         58.22         61.78         5.85 o                         
  -6 -23   1        331.62        341.72        18.78 o                         
  -5 -23   1        300.29        278.14        29.91 o                         
  -4 -23   1         39.82         48.80         7.52 o                         
  -3 -23   1         28.18         19.27         3.14 o                         
  -2 -23   1        150.67        191.90        14.56 o                         
  -1 -23   1        125.58        192.52        11.08 o                         
   0 -23   1        206.29        241.05        11.61 o                         
   1 -23   1         25.23         29.19         9.09 o                         
   2 -23   1          6.30         11.60         4.80 o                         
   3 -23   1        184.84        168.68        16.00 o                         
   4 -23   1        129.38        116.66        12.35 o                         
   5 -23   1         13.63         13.00         2.82 o                         
   6 -23   1         80.84         67.87        13.59 o                         
  -7 -22   1         60.85         53.34         4.75 o                         
  -6 -22   1        251.50        206.52        14.70 o                         
  -5 -22   1        731.21        714.23        22.57 o                         
  -4 -22   1          1.37         21.54         6.31 o                         
  -3 -22   1        162.65        133.56         7.20 o                         
  -2 -22   1         36.53         60.07        11.16 o                         
  -1 -22   1       1643.98       1769.41        36.44 o                         
   0 -22   1        600.84        615.79        17.58 o                         
   1 -22   1        864.61        880.56        29.85 o                         
   2 -22   1         29.98         42.56         5.91 o                         
   3 -22   1        241.09        234.34         8.53 o                         
   4 -22   1        107.12         95.71         5.79 o                         
   5 -22   1         27.49         13.94         2.43 o                         
   6 -22   1         46.60         51.90         4.52 o                         
  -7 -21   1         79.68         99.68         7.61 o                         
  -6 -21   1         55.87         89.82        12.13 o                         
  -5 -21   1        325.41        302.01         8.43 o                         
  -4 -21   1        413.98        382.50        22.74 o                         
  -3 -21   1        305.24        280.75        17.06 o                         
  -2 -21   1        611.65        614.33        18.40 o                         
  -1 -21   1        871.24       1060.98        24.84 o                         
   0 -21   1         96.85        108.86         8.78 o                         
   1 -21   1        354.83        390.29        19.29 o                         
   2 -21   1        263.97        249.37        28.74 o                         
   3 -21   1         20.58         14.63         1.79 o                         
   4 -21   1        377.10        323.86        10.24 o                         
   5 -21   1        144.33        170.85         4.95 o                         
   6 -21   1         16.62         17.32         3.40 o                         
   7 -21   1         44.86         40.83         4.42 o                         
  -7 -20   1         39.96         54.83         4.97 o                         
  -6 -20   1        158.38        176.38        11.23 o                         
  -5 -20   1        195.16        223.66         6.78 o                         
  -4 -20   1        765.97        686.37        18.25 o                         
  -3 -20   1        183.45        172.82         9.90 o                         
  -2 -20   1         69.26        136.26        12.64 o                         
  -1 -20   1       1113.47       1037.26        20.87 o                         
   0 -20   1       1025.68       1183.78        24.93 o                         
   1 -20   1        112.26        130.42        12.49 o                         
   2 -20   1       1010.65       1189.81        20.00 o                         
   3 -20   1         28.29         58.84        14.15 o                         
   4 -20   1        209.10        218.85         4.82 o                         
   5 -20   1        392.55        423.21         9.32 o                         
   6 -20   1        221.72        252.33         7.77 o                         
   7 -20   1        109.05         98.66         6.96 o                         
  -8 -19   1         34.91         44.14         7.53 o                         
  -7 -19   1         32.63         44.50         4.89 o                         
  -6 -19   1        250.03        274.72         8.01 o                         
  -5 -19   1        226.84        208.98        10.63 o                         
  -4 -19   1         25.86         17.08         3.17 o                         
  -3 -19   1         15.32         35.04         7.82 o                         
  -2 -19   1       1522.84       1583.60        29.68 o                         
  -1 -19   1         18.56         78.55         9.09 o                         
   0 -19   1         31.42         58.79         6.84 o                         
   1 -19   1        219.29        236.82        17.07 o                         
   2 -19   1        208.77        245.69         9.47 o                         
   3 -19   1        807.66        663.42        10.09 o                         
   4 -19   1        182.74        201.57         4.97 o                         
   5 -19   1        191.42        192.70        22.43 o                         
   6 -19   1          8.67          8.13         3.89 o                         
   7 -19   1         47.18         44.63         4.73 o                         
  -8 -18   1         73.31         66.64         4.79 o                         
  -7 -18   1        198.76        166.99         6.22 o                         
  -6 -18   1        381.12        339.68         8.38 o                         
  -5 -18   1         66.68         58.56         6.21 o                         
  -4 -18   1        242.33        190.72         4.53 o                         
  -3 -18   1       1039.74        974.31        19.57 o                         
  -2 -18   1         93.43         76.02         4.79 o                         
  -1 -18   1       1305.14       1328.79        49.09 o                         
   0 -18   1        386.27        460.12         6.23 o                         
   1 -18   1        366.52        449.18        20.17 o                         
   2 -18   1        287.70        272.34        11.44 o                         
   3 -18   1        235.37        253.38         5.44 o                         
   4 -18   1        482.84        448.12         8.46 o                         
   5 -18   1       1779.25       2015.62        30.72 o                         
   6 -18   1         73.13        100.78         5.24 o                         
   7 -18   1         24.13         26.44         6.48 o                         
   8 -18   1        140.49        168.37         7.61 o                         
  -8 -17   1          2.74          6.29         3.53 o                         
  -7 -17   1        375.74        363.51        10.19 o                         
  -6 -17   1        106.32        132.09        19.62 o                         
  -5 -17   1        396.69        385.88         7.91 o                         
  -4 -17   1         12.90         83.27        16.96 o                         
  -3 -17   1       1879.84       1825.33        20.66 o                         
  -2 -17   1         17.93         15.40         1.71 o                         
  -1 -17   1        795.05        672.91        17.37 o                         
   0 -17   1        242.48        267.88        12.62 o                         
   1 -17   1       2654.93       2470.34        31.02 o                         
   2 -17   1        199.98        166.11         4.15 o                         
   3 -17   1         92.52         76.79         2.96 o                         
   4 -17   1        247.36        253.18         6.26 o                         
   5 -17   1        192.86        190.24        11.49 o                         
   6 -17   1         79.70         64.52         5.51 o                         
   7 -17   1        133.04        131.31         5.75 o                         
   8 -17   1         30.06         25.74         4.82 o                         
  -8 -16   1         22.07         28.20         4.01 o                         
  -7 -16   1        154.51        140.67         7.25 o                         
  -6 -16   1        494.66        500.56        14.93 o                         
  -5 -16   1        310.16        287.89         6.61 o                         
  -4 -16   1       1065.03       1084.13        15.54 o                         
  -3 -16   1        507.53        439.36        12.59 o                         
  -2 -16   1        198.31        234.39        16.36 o                         
  -1 -16   1        432.10        355.39         4.67 o                         
   0 -16   1        279.30        274.38         4.31 o                         
   1 -16   1        243.91        317.74         5.89 o                         
   2 -16   1         43.24         60.22         7.61 o                         
   3 -16   1          4.95          9.93         1.95 o                         
   4 -16   1        102.11        121.84        16.82 o                         
   5 -16   1        422.55        475.36        26.09 o                         
   6 -16   1       1112.06       1127.78        19.95 o                         
   7 -16   1        353.92        364.79         9.89 o                         
   8 -16   1        128.05        147.07         9.94 o                         
  -9 -15   1         20.77         29.56         6.27 o                         
  -8 -15   1         84.44         83.03         7.21 o                         
  -7 -15   1         17.18         15.79         3.65 o                         
  -6 -15   1       3166.97       3275.50        49.69 o                         
  -5 -15   1         33.74         37.80         3.44 o                         
  -4 -15   1        438.11        444.03         8.00 o                         
  -3 -15   1        194.83        176.05        13.12 o                         
  -2 -15   1       2869.44       2706.56        33.37 o                         
  -1 -15   1        401.74        389.47        14.36 o                         
   0 -15   1        667.80        715.52        10.35 o                         
   1 -15   1        227.53        277.92        12.33 o                         
   2 -15   1       1063.75       1012.90        12.94 o                         
   3 -15   1        105.55        137.78         4.45 o                         
   4 -15   1        702.79        742.58        11.69 o                         
   5 -15   1        958.69       1025.71        17.05 o                         
   6 -15   1        152.68        165.87        19.58 o                         
   7 -15   1        298.16        331.33        11.18 o                         
   8 -15   1          3.11          5.31         4.99 o                         
  -9 -14   1        123.43        102.99         8.41 o                         
  -8 -14   1         84.03         68.35         6.87 o                         
  -7 -14   1        106.39        107.69        11.45 o                         
  -6 -14   1        345.97        380.40        16.44 o                         
  -5 -14   1        160.77        144.19         5.20 o                         
  -4 -14   1        136.03         98.09         3.62 o                         
  -3 -14   1       1163.14       1095.16        14.77 o                         
  -2 -14   1        307.47        274.39         6.06 o                         
  -1 -14   1       3394.30       3847.89        51.91 o                         
   0 -14   1        346.64        414.05         6.87 o                         
   1 -14   1       1872.03       2089.56        29.89 o                         
   2 -14   1        223.96        187.82         4.18 o                         
   3 -14   1         87.36         99.25         3.57 o                         
   4 -14   1        215.38        211.65         5.06 o                         
   5 -14   1        256.63        279.53         6.95 o                         
   6 -14   1        105.35        120.75         7.94 o                         
   7 -14   1        148.18        139.65         8.25 o                         
   8 -14   1        398.37        434.80        13.95 o                         
  -9 -13   1         18.87         33.64         6.74 o                         
  -8 -13   1         28.04         40.86         6.61 o                         
  -7 -13   1        917.59       1012.04        22.26 o                         
  -6 -13   1        501.89        650.17        16.82 o                         
  -5 -13   1        763.30        766.73        12.22 o                         
  -4 -13   1        463.83        455.99         7.72 o                         
  -3 -13   1       2020.28       2183.88        27.81 o                         
  -2 -13   1         43.78        117.73         2.63 o                         
  -1 -13   1         60.94         37.82         2.68 o                         
   0 -13   1         15.11         48.55         2.82 o                         
   1 -13   1       2739.86       2514.66        39.14 o                         
   2 -13   1        397.11        381.39         8.11 o                         
   3 -13   1        417.70        450.89         8.67 o                         
   4 -13   1        108.90        171.23         5.54 o                         
   5 -13   1       1981.33       1759.01        31.71 o                         
   6 -13   1        237.30        233.62         9.49 o                         
   7 -13   1        304.10        269.66        10.34 o                         
   8 -13   1        141.89        108.38         8.46 o                         
   9 -13   1          0.74          7.89         5.30 o                         
  -9 -12   1        231.24        236.15        11.44 o                         
  -8 -12   1         71.70         49.37         6.84 o                         
  -7 -12   1        473.74        448.62        13.76 o                         
  -6 -12   1        904.63        801.65        18.40 o                         
  -5 -12   1        179.69        225.09         7.00 o                         
  -4 -12   1         87.98         94.87         3.66 o                         
  -3 -12   1         82.54        144.77        11.63 o                         
  -2 -12   1        356.51        463.36        19.84 o                         
  -1 -12   1         57.22         74.45         2.38 o                         
   0 -12   1       2202.49       2448.28        30.59 o                         
   1 -12   1       1826.36       1983.76        23.18 o                         
   2 -12   1       1435.64       1715.65        35.78 o                         
   3 -12   1        404.09        478.35         8.38 o                         
   4 -12   1         23.82         69.02         4.34 o                         
   5 -12   1        149.89        228.17         8.67 o                         
   6 -12   1        155.44        184.64         8.46 o                         
   7 -12   1        122.75         87.94         7.47 o                         
   8 -12   1        345.57        431.13        12.14 o                         
   9 -12   1        221.05        219.21        11.70 o                         
  -9 -11   1          8.99         15.94         6.16 o                         
  -8 -11   1        166.44        151.99         9.14 o                         
  -7 -11   1        359.69        342.91        11.90 o                         
  -6 -11   1       5576.82       5309.66        98.47 o                         
  -5 -11   1        272.78        291.11         8.19 o                         
  -4 -11   1       1901.28       1881.88        31.45 o                         
  -3 -11   1         73.81         73.21         3.17 o                         
  -2 -11   1       2936.48       2561.53        56.73 o                         
  -1 -11   1         60.92        174.70         6.95 o                         
   0 -11   1       2580.94       2696.56        36.19 o                         
   1 -11   1        661.45       1092.11        27.47 o                         
   2 -11   1       1330.96       1366.88        23.22 o                         
   3 -11   1        258.10        223.92         4.84 o                         
   4 -11   1       3799.49       3717.98        63.39 o                         
   5 -11   1       1108.14       1232.52        23.38 o                         
   6 -11   1        444.81        527.48        14.42 o                         
   7 -11   1        114.50        103.96         7.94 o                         
   8 -11   1        176.81        157.75         9.86 o                         
   9 -11   1        105.68        102.04         9.93 o                         
  -9 -10   1        347.38        275.81        12.71 o                         
  -8 -10   1        167.43        135.82         9.29 o                         
  -7 -10   1        231.06        256.95        11.18 o                         
  -6 -10   1        512.32        435.61        12.59 o                         
  -5 -10   1       1581.09       1484.95        25.78 o                         
  -4 -10   1        295.19        263.17         6.63 o                         
  -3 -10   1        757.98        872.19        11.56 o                         
  -2 -10   1        441.95        519.40        12.90 o                         
  -1 -10   1       4568.53       4520.26        71.90 o                         
   0 -10   1         40.98         56.54         3.01 o                         
   1 -10   1       6784.54       8270.74       205.40 o                         
   2 -10   1       3015.28       3513.11        99.42 o                         
   3 -10   1        275.12        198.34         5.34 o                         
   4 -10   1        228.89        211.32         7.33 o                         
   5 -10   1       1398.76       1512.30        27.27 o                         
   6 -10   1         55.36         81.86         7.04 o                         
   7 -10   1        403.84        391.76        15.70 o                         
   8 -10   1        119.28         91.53         8.78 o                         
   9 -10   1        372.14        462.61        16.67 o                         
 -10  -9   1         54.52         81.96         9.99 o                         
  -9  -9   1         51.76         32.06         7.21 o                         
  -8  -9   1         57.60         50.22         7.26 o                         
  -7  -9   1       2695.15       2806.77        53.79 o                         
  -6  -9   1        116.61        182.95         8.77 o                         
  -5  -9   1        268.66        274.84         7.99 o                         
  -4  -9   1        419.82        494.16         9.66 o                         
  -3  -9   1       2803.96       2604.39        40.34 o                         
  -2  -9   1        361.32        303.94         6.14 o                         
  -1  -9   1        369.34        281.81         8.72 o                         
   0  -9   1        282.71        259.55         4.44 o                         
   1  -9   1       3789.26       3246.85        66.58 o                         
   2  -9   1        768.88        843.73        11.60 o                         
   3  -9   1       1843.80       1882.18        31.99 o                         
   4  -9   1         21.14         46.56         3.86 o                         
   5  -9   1        869.67        812.17        16.72 o                         
   6  -9   1        376.64        364.69        10.00 o                         
   7  -9   1         21.42         29.95         6.16 o                         
   8  -9   1        755.46        716.47        19.83 o                         
   9  -9   1          0.14          9.94         6.32 o                         
 -10  -8   1        286.30        332.04        15.44 o                         
  -9  -8   1         47.56         53.79         8.50 o                         
  -8  -8   1        513.58        481.25        15.56 o                         
  -7  -8   1       1492.64       1381.58        27.80 o                         
  -6  -8   1       3794.94       3741.90        67.77 o                         
  -5  -8   1        970.10        988.20        18.12 o                         
  -4  -8   1         24.21         29.29         3.34 o                         
  -3  -8   1       1735.62       1833.71        63.66 o                         
  -2  -8   1         68.59         65.38         2.36 o                         
  -1  -8   1       2024.11       2039.47        23.30 o                         
   0  -8   1       1442.85       1512.79        31.37 o                         
   1  -8   1       1263.35       1168.31        51.46 o                         
   2  -8   1        171.24        211.34         5.22 o                         
   3  -8   1        410.27        375.12         9.42 o                         
   4  -8   1         32.20         31.84         3.60 o                         
   5  -8   1         39.60         59.69         7.09 o                         
   6  -8   1        397.66        359.11        11.85 o                         
   7  -8   1        222.93        212.16        10.54 o                         
   8  -8   1        183.87        210.03        13.19 o                         
   9  -8   1        159.53        109.83         9.72 o                         
 -10  -7   1         15.06         12.72         6.61 o                         
  -9  -7   1        265.74        282.51        10.34 o                         
  -8  -7   1        237.53        294.42        18.47 o                         
  -7  -7   1        417.12        437.42        14.81 o                         
  -6  -7   1       1197.82       1389.12        30.26 o                         
  -5  -7   1         42.83         40.62         4.34 o                         
  -4  -7   1        273.46        193.68         6.27 o                         
  -3  -7   1        670.01        617.23        25.90 o                         
  -2  -7   1        909.69        732.55        10.34 o                         
  -1  -7   1        269.58        279.47         9.51 o                         
   0  -7   1         55.27        142.55         5.04 o                         
   1  -7   1       1029.02       1046.10        11.85 o                         
   2  -7   1       3010.07       2810.93        42.90 o                         
   3  -7   1         81.49        124.13         8.28 o                         
   4  -7   1        964.79        922.41        16.37 o                         
   5  -7   1        770.57        718.78        15.26 o                         
   6  -7   1        113.52        139.48        10.90 o                         
   7  -7   1        499.92        514.44        15.73 o                         
   8  -7   1        286.10        287.97        12.59 o                         
   9  -7   1         47.19         37.22         6.01 o                         
 -10  -6   1         32.23         41.55         6.23 o                         
  -9  -6   1         89.76        105.42         7.74 o                         
  -8  -6   1        481.74        431.55        15.07 o                         
  -7  -6   1         73.77         98.01        15.63 o                         
  -6  -6   1        844.62        853.65        16.72 o                         
  -5  -6   1        113.80         92.29         5.69 o                         
  -4  -6   1       5446.36       5794.71        98.18 o                         
  -3  -6   1        455.76        456.24         8.57 o                         
  -2  -6   1       5883.55       6316.48       140.06 o                         
  -1  -6   1       2255.90       1772.93        46.70 o                         
   0  -6   1       7112.49       7235.29        80.95 o                         
   1  -6   1        146.76        184.16        10.31 o                         
   2  -6   1       8439.07       8494.77       143.68 o                         
   3  -6   1       1268.01       1298.28        20.92 o                         
   4  -6   1        199.45        228.98         7.10 o                         
   5  -6   1       1879.50       1974.04        33.65 o                         
   6  -6   1        351.67        353.03        12.02 o                         
   7  -6   1        319.68        378.65        13.58 o                         
   8  -6   1        188.95        145.34        10.34 o                         
   9  -6   1        141.40        186.61        11.96 o                         
 -10  -5   1         17.27         28.82         5.94 o                         
  -9  -5   1        291.33        271.97        10.81 o                         
  -8  -5   1        100.99        106.02        12.34 o                         
  -7  -5   1        268.41        226.25        10.06 o                         
  -6  -5   1         88.72        102.31         5.35 o                         
  -5  -5   1       4208.78       4199.35        72.23 o                         
  -4  -5   1       2964.14       3002.85        49.27 o                         
  -3  -5   1        299.72        343.46         7.52 o                         
  -2  -5   1        552.88        612.78        10.42 o                         
  -1  -5   1       6912.15       6742.85       108.33 o                         
   0  -5   1        570.36        549.81         7.20 o                         
   1  -5   1        176.58        120.85         3.75 o                         
   2  -5   1        561.49        583.96        11.97 o                         
   3  -5   1        413.72        410.52         9.01 o                         
   4  -5   1        375.05        396.97         9.56 o                         
   5  -5   1        484.29        402.95        10.61 o                         
   6  -5   1        646.90        573.77        14.86 o                         
   7  -5   1        453.64        448.70        14.68 o                         
   8  -5   1        592.52        636.58        18.91 o                         
   9  -5   1          9.67          5.87         6.01 o                         
 -10  -4   1         45.98         61.54         6.82 o                         
  -9  -4   1        108.01         98.25         7.42 o                         
  -8  -4   1        565.52        532.67        16.46 o                         
  -7  -4   1        137.11        119.81         8.10 o                         
  -6  -4   1       1191.15       1177.94        21.53 o                         
  -5  -4   1       2901.65       3127.12        60.55 o                         
  -4  -4   1       2726.62       2840.64        43.70 o                         
  -3  -4   1       7912.33       8614.99       149.14 o                         
  -2  -4   1       1727.21       1453.84        20.93 o                         
  -1  -4   1      62547.90      66656.77      2424.59 o                         
   0  -4   1        301.54        274.19         3.20 o                         
   1  -4   1        283.39        355.36         6.38 o                         
   2  -4   1        603.26        623.94        10.50 o                         
   3  -4   1       2395.06       2081.83        32.60 o                         
   4  -4   1       2936.35       2978.41        47.25 o                         
   5  -4   1        195.06        206.25         7.99 o                         
   6  -4   1         25.50         28.34         5.49 o                         
   7  -4   1        787.28        869.78        21.08 o                         
   8  -4   1        142.17        128.60        10.29 o                         
   9  -4   1        180.46        179.76         9.22 o                         
  10  -4   1         17.63         22.24         8.52 o                         
 -10  -3   1         15.60         10.82         7.20 o                         
  -9  -3   1        136.32        164.16         8.49 o                         
  -8  -3   1        186.61        252.96        14.70 o                         
  -7  -3   1         61.32         57.52         5.01 o                         
  -6  -3   1       2261.49       2436.36        44.22 o                         
  -5  -3   1       2872.66       3239.25        56.43 o                         
  -4  -3   1       5005.09       5190.97        88.75 o                         
  -3  -3   1       5284.59       5551.52        90.63 o                         
  -2  -3   1       9055.70       9790.21       170.04 o                         
  -1  -3   1        707.05        802.24        15.44 o                         
   0  -3   1        313.89        195.59         2.79 o                         
   1  -3   1        521.85        559.71         8.74 o                         
   2  -3   1        457.56        484.63         9.09 o                         
   3  -3   1       1869.75       1754.25        28.19 o                         
   4  -3   1       3487.60       3196.43        53.76 o                         
   5  -3   1        164.34        141.09         5.60 o                         
   6  -3   1        667.15        554.22        12.57 o                         
   7  -3   1       1043.58        971.58        22.78 o                         
   8  -3   1        337.83        368.04        14.63 o                         
   9  -3   1         53.83         65.11         7.65 o                         
  10  -3   1        198.36        203.58        13.90 o                         
 -10  -2   1          7.21          7.85         6.79 o                         
  -9  -2   1        116.92        140.76        10.65 o                         
  -8  -2   1       1759.15       1584.20        31.67 o                         
  -7  -2   1         17.77         42.63         6.72 o                         
  -6  -2   1       3991.24       3981.71        69.49 o                         
  -5  -2   1        248.62        263.26         7.84 o                         
  -4  -2   1       2768.03       2591.88        44.34 o                         
  -3  -2   1       2409.96       2473.43        37.85 o                         
  -2  -2   1      39808.29      43483.30      1016.19 o                         
   1  -2   1         91.30         84.47        14.19 o                         
   2  -2   1      31793.07      34977.33       779.00 o                         
   3  -2   1        349.27        333.98         8.41 o                         
   4  -2   1        190.47        204.47         7.94 o                         
   5  -2   1       1292.66       1301.22        27.04 o                         
   6  -2   1       1000.59       1081.81        28.04 o                         
   7  -2   1        161.20        179.47         9.87 o                         
   8  -2   1         37.26         28.28         7.05 o                         
   9  -2   1          4.28          9.85         6.50 o                         
  10  -2   1        109.33        112.02        16.70 o                         
 -10  -1   1         49.93         71.47         9.92 o                         
  -9  -1   1         89.93        110.41         9.66 o                         
  -8  -1   1        199.19        242.16        11.90 o                         
  -7  -1   1        262.38        193.92         7.82 o                         
  -6  -1   1        861.61        943.23        16.31 o                         
  -5  -1   1       1151.15       1319.45        37.54 o                         
  -4  -1   1       6504.12       7407.35       130.40 o                         
  -3  -1   1       4509.11       4797.03        77.14 o                         
  -2  -1   1       4370.98       4656.19        96.24 o                         
   1  -1   1        107.87         86.99         2.69 o                         
   2  -1   1        752.52        780.77        12.40 o                         
   3  -1   1        480.83        464.62        10.16 o                         
   4  -1   1        343.38        323.89        13.23 o                         
   5  -1   1         23.01         17.96         3.13 o                         
   6  -1   1        219.55        205.61         9.04 o                         
   7  -1   1         83.38        108.56         6.37 o                         
   8  -1   1        119.44        120.31        10.20 o                         
   9  -1   1         55.55         60.27         9.01 o                         
  10  -1   1        500.45        512.34        19.97 o                         
 -10   0   1          2.02         11.04         6.84 o                         
  -9   0   1         17.07         22.09         7.26 o                         
  -8   0   1         11.77         21.60         6.25 o                         
  -7   0   1         99.05        102.62         7.70 o                         
  -6   0   1         38.33         80.27         6.61 o                         
  -5   0   1       3426.86       3412.73        58.81 o                         
  -4   0   1        194.02        344.93         9.98 o                         
  -3   0   1       2773.82       2986.94        46.37 o                         
  -2   0   1         13.08         41.10         3.60 o                         
   1   0   1        310.55        370.98         6.63 o                         
   2   0   1        175.11        132.04         5.33 o                         
   3   0   1       6528.27       6263.29       102.84 o                         
   4   0   1         53.09        178.88         8.65 o                         
   5   0   1       1312.11       1447.44        25.17 o                         
   6   0   1          1.87         12.72         4.96 o                         
   7   0   1        978.02        910.56        20.82 o                         
   8   0   1        186.84         97.60         9.45 o                         
   9   0   1        389.91        329.69        14.62 o                         
  10   0   1         83.95        142.65        11.90 o                         
 -10   1   1         50.05         76.73        10.05 o                         
  -9   1   1         90.37        103.28         9.77 o                         
  -8   1   1        198.56        229.12        11.91 o                         
  -7   1   1        263.12        202.53         9.61 o                         
  -6   1   1        861.54        910.15        29.67 o                         
  -5   1   1       1153.25       1332.88        23.08 o                         
  -4   1   1       6507.32       7330.55       128.87 o                         
  -3   1   1       4508.37       4742.50        76.44 o                         
  -2   1   1       4371.63       4718.49        73.84 o                         
   1   1   1        107.54         84.53         5.32 o                         
   2   1   1        753.02        801.85        13.64 o                         
   3   1   1        482.31        456.56        10.08 o                         
   4   1   1        342.78        316.60         8.79 o                         
   5   1   1         22.94         17.70         3.15 o                         
   6   1   1        219.87        214.75         9.14 o                         
   7   1   1         84.08        106.21         6.53 o                         
   8   1   1        118.98        120.04         9.71 o                         
   9   1   1         55.53         60.07         8.95 o                         
  10   1   1        500.49        493.10        20.07 o                         
 -10   2   1          7.22         10.05         6.80 o                         
  -9   2   1        117.25        140.79         8.41 o                         
  -8   2   1       1759.26       1611.01        34.82 o                         
  -7   2   1         17.87         40.88         4.66 o                         
  -6   2   1       3992.04       4066.78        76.14 o                         
  -5   2   1        248.84        267.64         7.74 o                         
  -4   2   1       2756.81       2569.90        43.85 o                         
  -3   2   1       2409.73       2475.95        38.04 o                         
  -2   2   1      39806.55      43685.82      1019.93 o                         
  -1   2   1        701.33        906.35        18.40 o                         
   1   2   1         91.46         84.67         3.63 o                         
   2   2   1      31792.17      35319.73       788.54 o                         
   3   2   1        349.16        331.39         8.36 o                         
   4   2   1        188.37        205.02         7.94 o                         
   5   2   1       1292.76       1294.87        21.77 o                         
   6   2   1        999.48       1069.71        21.78 o                         
   7   2   1        161.51        182.70        10.03 o                         
   8   2   1         37.58         30.25         7.25 o                         
   9   2   1          4.35         10.85         6.45 o                         
  10   2   1        109.40        107.60        12.00 o                         
 -10   3   1         15.50         17.61         7.35 o                         
  -9   3   1        135.82        172.99        11.20 o                         
  -8   3   1        187.25        253.77        12.56 o                         
  -7   3   1         61.96         65.22         6.79 o                         
  -6   3   1       2260.17       2469.01        44.62 o                         
  -5   3   1       2875.73       3243.25        56.19 o                         
  -4   3   1       5005.91       5166.84        87.96 o                         
  -3   3   1       5283.24       5488.08       110.61 o                         
  -2   3   1       9056.59      10075.96       174.40 o                         
  -1   3   1        707.29        886.25        16.03 o                         
   0   3   1        314.49        201.13         2.59 o                         
   1   3   1        521.18        558.05         8.94 o                         
   2   3   1        458.39        466.59        10.27 o                         
   3   3   1       1872.95       1743.74        26.73 o                         
   4   3   1       3493.17       3165.12        53.67 o                         
   5   3   1        164.90        143.82         5.55 o                         
   6   3   1        668.17        561.90        14.57 o                         
   7   3   1       1044.80        965.82        22.98 o                         
   8   3   1        338.00        365.87        14.69 o                         
   9   3   1         53.93         69.98         9.26 o                         
  10   3   1        198.42        200.79        14.12 o                         
 -10   4   1         46.25         64.84         7.15 o                         
  -9   4   1        108.06         91.97         9.81 o                         
  -8   4   1        565.18        536.78        16.92 o                         
  -7   4   1        137.06        132.21         8.20 o                         
  -6   4   1       1190.11       1198.66        23.77 o                         
  -5   4   1       2899.63       3134.05        53.66 o                         
  -4   4   1       2727.35       2884.73        47.23 o                         
  -3   4   1       7914.61       8564.25       148.35 o                         
  -2   4   1       1727.15       1489.32        22.25 o                         
  -1   4   1      62544.76      70159.97      3565.32 o                         
   0   4   1        301.31        274.61         5.46 o                         
   1   4   1        283.22        371.99        10.38 o                         
   2   4   1        603.18        612.37        10.40 o                         
   3   4   1       2393.10       2076.15        32.56 o                         
   4   4   1       2937.34       3001.16        49.07 o                         
   5   4   1        194.80        217.34         8.15 o                         
   6   4   1         25.47         31.47         5.65 o                         
   7   4   1        786.48        864.26        21.27 o                         
   8   4   1        141.26        126.81         7.95 o                         
   9   4   1        180.12        182.83        11.90 o                         
  10   4   1         17.69         26.15         8.73 o                         
 -10   5   1         17.23         26.55         8.08 o                         
  -9   5   1        292.08        263.00        13.31 o                         
  -8   5   1        100.31        101.32         9.20 o                         
  -7   5   1        268.81        228.03        10.34 o                         
  -6   5   1         88.72         96.33         7.11 o                         
  -5   5   1       4206.14       4173.87        72.15 o                         
  -4   5   1       2965.86       3036.00        49.81 o                         
  -3   5   1        300.84        342.03         7.52 o                         
  -2   5   1        552.70        614.88        20.69 o                         
  -1   5   1       6911.37       6883.98        99.69 o                         
   0   5   1        569.98        541.25         5.62 o                         
   1   5   1        175.11        119.88         3.35 o                         
   2   5   1        563.30        581.64         9.89 o                         
   3   5   1        414.53        413.36         8.91 o                         
   4   5   1        375.54        402.26         9.66 o                         
   5   5   1        482.33        389.92        10.54 o                         
   6   5   1        646.13        569.76        14.80 o                         
   7   5   1        452.41        445.55        12.41 o                         
   8   5   1        592.58        640.25        16.75 o                         
   9   5   1          9.62          6.17         6.10 o                         
 -10   6   1         32.21         34.02         6.28 o                         
  -9   6   1         90.04        109.39        13.23 o                         
  -8   6   1        482.33        444.82        15.41 o                         
  -7   6   1         73.13         95.94         8.25 o                         
  -6   6   1        844.70        873.05        18.65 o                         
  -5   6   1        114.18        101.85         5.85 o                         
  -4   6   1       5445.47       5747.05        97.87 o                         
  -3   6   1        455.47        447.71         8.62 o                         
  -2   6   1       5884.52       6481.06       145.27 o                         
  -1   6   1       2257.09       1836.87        60.24 o                         
   0   6   1       7113.04       7186.34       132.60 o                         
   1   6   1        146.93        198.21         4.00 o                         
   2   6   1       8437.10       8401.20       141.67 o                         
   3   6   1       1267.17       1288.87        20.64 o                         
   4   6   1        199.00        228.51         7.20 o                         
   5   6   1       1879.87       1963.47        32.16 o                         
   6   6   1        353.65        357.70        12.23 o                         
   7   6   1        320.23        380.63        13.71 o                         
   8   6   1        188.84        151.97        10.70 o                         
   9   6   1        141.80        191.93        12.10 o                         
 -10   7   1         15.24          7.55         6.93 o                         
  -9   7   1        265.40        285.25        13.20 o                         
  -8   7   1        237.48        280.59        12.70 o                         
  -7   7   1        416.00        448.47        15.10 o                         
  -6   7   1       1197.45       1413.57        27.22 o                         
  -5   7   1         42.61         40.01         4.39 o                         
  -4   7   1        274.10        195.03         6.37 o                         
  -3   7   1        670.04        610.32        31.70 o                         
  -2   7   1        907.85        732.15        11.97 o                         
  -1   7   1        269.33        307.15        14.45 o                         
   0   7   1         55.02        146.33         5.36 o                         
   1   7   1       1030.34       1032.62        15.17 o                         
   2   7   1       3015.95       2780.38        43.19 o                         
   3   7   1         82.06        128.06         8.16 o                         
   4   7   1        965.26        923.21        16.42 o                         
   5   7   1        771.26        724.64        15.25 o                         
   6   7   1        113.80        147.33         8.51 o                         
   7   7   1        498.52        502.83        14.11 o                         
   8   7   1        286.11        267.75        12.81 o                         
   9   7   1         47.49         37.94         8.22 o                         
 -10   8   1        286.48        328.85        15.51 o                         
  -9   8   1         47.47         52.00         6.11 o                         
  -8   8   1        513.39        477.74        15.79 o                         
  -7   8   1       1496.07       1437.95        31.34 o                         
  -6   8   1       3795.01       3753.81        67.67 o                         
  -5   8   1        969.64        984.42        18.13 o                         
  -4   8   1         24.19         32.82         4.66 o                         
  -3   8   1       1737.89       1853.95        34.77 o                         
  -2   8   1         68.15         70.28         4.95 o                         
  -1   8   1       2026.52       2110.10        52.51 o                         
   0   8   1       1443.23       1493.01        26.37 o                         
   1   8   1       1262.02       1206.33        13.75 o                         
   2   8   1        171.34        209.33         6.36 o                         
   3   8   1        411.76        369.15         8.91 o                         
   4   8   1         32.01         29.33         3.65 o                         
   5   8   1         39.33         58.16         5.29 o                         
   6   8   1        397.56        373.46        11.96 o                         
   7   8   1        223.76        210.52        10.95 o                         
   8   8   1        183.56        201.41        11.35 o                         
   9   8   1        158.95        117.34        10.48 o                         
 -10   9   1         54.45         92.76        16.99 o                         
  -9   9   1         51.95         35.14         7.52 o                         
  -8   9   1         57.19         51.35         7.35 o                         
  -7   9   1       2694.55       2832.81        54.20 o                         
  -6   9   1        116.35        193.63         8.96 o                         
  -5   9   1        269.11        276.45         8.15 o                         
  -4   9   1        420.40        490.93         9.72 o                         
  -3   9   1       2805.90       2588.34        39.50 o                         
  -2   9   1        362.48        305.84         6.50 o                         
  -1   9   1        368.55        283.82         4.20 o                         
   0   9   1        282.46        258.32         3.82 o                         
   1   9   1       3783.67       3241.13        69.36 o                         
   2   9   1        766.60        840.44        11.74 o                         
   3   9   1       1843.78       1894.84        29.43 o                         
   4   9   1         21.17         46.46         3.96 o                         
   5   9   1        869.88        819.16        16.77 o                         
   6   9   1        375.92        359.72         8.89 o                         
   7   9   1         21.25         25.47         6.31 o                         
   8   9   1        755.88        709.15        20.17 o                         
   9   9   1          0.13         10.54         6.57 o                         
  -9  10   1        348.17        284.85        12.99 o                         
  -8  10   1        167.72        139.81         9.56 o                         
  -7  10   1        231.50        263.88         9.16 o                         
  -6  10   1        511.61        430.39        12.62 o                         
  -5  10   1       1581.74       1490.89        25.92 o                         
  -4  10   1        293.76        260.26         6.74 o                         
  -3  10   1        758.13        868.62        23.87 o                         
  -2  10   1        442.01        507.27         9.14 o                         
  -1  10   1       4568.16       4455.18        89.12 o                         
   0  10   1         40.73         58.71         2.47 o                         
   1  10   1       6782.96       8140.94       156.32 o                         
   2  10   1       3018.43       3466.24       123.22 o                         
   3  10   1        274.76        197.56         5.38 o                         
   4  10   1        228.87        221.31         6.84 o                         
   5  10   1       1399.03       1529.72        27.43 o                         
   6  10   1         55.64         65.34         7.09 o                         
   7  10   1        403.45        384.75        13.20 o                         
   8  10   1        119.74         92.31         8.99 o                         
   9  10   1        372.41        478.29        24.86 o                         
  -9  11   1          8.96         16.31         6.39 o                         
  -8  11   1        166.22        143.69         7.30 o                         
  -7  11   1        359.50        343.61        12.17 o                         
  -6  11   1       5576.14       5295.02        98.92 o                         
  -5  11   1        272.62        284.10         8.20 o                         
  -4  11   1       1900.13       1857.82        30.45 o                         
  -3  11   1         74.10         69.87         3.60 o                         
  -2  11   1       2927.07       2492.08        39.86 o                         
  -1  11   1         61.00        201.96        16.70 o                         
   0  11   1       2576.77       2663.55        53.99 o                         
   1  11   1        660.12       1124.35        24.70 o                         
   2  11   1       1334.85       1362.44        17.41 o                         
   3  11   1        257.95        226.52         5.50 o                         
   4  11   1       3805.43       3783.43        62.99 o                         
   5  11   1       1107.57       1249.50        23.77 o                         
   6  11   1        444.40        539.05        14.73 o                         
   7  11   1        114.73        112.19         8.08 o                         
   8  11   1        176.86        163.34        10.06 o                         
   9  11   1        106.02        110.18        10.22 o                         
  -9  12   1        231.07        242.40        12.07 o                         
  -8  12   1         71.61         55.22         7.05 o                         
  -7  12   1        473.86        458.57        14.00 o                         
  -6  12   1        901.33        805.06        26.27 o                         
  -5  12   1        179.79        221.34         7.05 o                         
  -4  12   1         87.87        101.38        17.11 o                         
  -3  12   1         82.05        137.52        26.71 o                         
  -2  12   1        355.73        477.16         7.81 o                         
  -1  12   1         57.37         87.58         3.94 o                         
   0  12   1       2203.19       2409.22        29.24 o                         
   1  12   1       1827.80       1944.33        30.33 o                         
   2  12   1       1435.37       1708.65        30.16 o                         
   3  12   1        404.09        465.73        13.48 o                         
   4  12   1         23.78         71.34         4.39 o                         
   5  12   1        150.92        226.65         8.82 o                         
   6  12   1        155.59        180.04         8.73 o                         
   7  12   1        122.72         95.12         7.63 o                         
   8  12   1        345.90        427.67        18.99 o                         
   9  12   1        220.57        228.39        12.20 o                         
  -9  13   1         18.81         38.93         6.94 o                         
  -8  13   1         27.99         39.63         6.45 o                         
  -7  13   1        917.46       1031.84        22.62 o                         
  -6  13   1        501.78        640.68        15.67 o                         
  -5  13   1        763.15        768.70        14.79 o                         
  -4  13   1        464.08        445.57         9.53 o                         
  -3  13   1       2020.53       2176.67        34.76 o                         
  -2  13   1         43.79        113.71         3.95 o                         
  -1  13   1         60.49         46.92         5.02 o                         
   0  13   1         15.16         63.45         4.75 o                         
   1  13   1       2729.17       2414.18        30.40 o                         
   2  13   1        396.69        379.82         8.05 o                         
   3  13   1        417.57        460.21         7.68 o                         
   4  13   1        108.94        165.79         6.24 o                         
   5  13   1       1979.36       1762.77        32.32 o                         
   6  13   1        237.10        230.90         9.30 o                         
   7  13   1        303.94        260.54        10.69 o                         
   8  13   1        141.93        102.20         8.70 o                         
   9  13   1          0.78          3.10         5.53 o                         
  -9  14   1        123.64         97.90         8.72 o                         
  -8  14   1         84.18         60.37         6.94 o                         
  -7  14   1        105.99         99.37         7.37 o                         
  -6  14   1        346.91        383.01        12.04 o                         
  -5  14   1        160.99        149.21         5.59 o                         
  -4  14   1        135.85        107.42        24.01 o                         
  -3  14   1       1162.93       1078.27        18.12 o                         
  -2  14   1        307.68        302.90         8.50 o                         
  -1  14   1       3394.20       3707.41        61.44 o                         
   0  14   1        346.99        405.36         8.42 o                         
   1  14   1       1871.34       2118.59        27.87 o                         
   2  14   1        223.59        197.59         4.26 o                         
   3  14   1         87.34        100.95         3.04 o                         
   4  14   1        216.04        210.69         9.17 o                         
   5  14   1        254.97        264.19         9.89 o                         
   6  14   1        105.92        111.65         7.09 o                         
   7  14   1        148.08        138.50         8.49 o                         
   8  14   1        397.93        433.48        14.21 o                         
  -9  15   1         20.76         26.31         9.46 o                         
  -8  15   1         84.50         87.27         7.31 o                         
  -7  15   1         17.12         22.54         6.80 o                         
  -6  15   1       3165.19       3196.01        60.27 o                         
  -5  15   1         33.66         33.50         5.41 o                         
  -4  15   1        437.10        450.84        15.48 o                         
  -3  15   1        194.96        170.99         7.87 o                         
  -2  15   1       2873.71       2706.21        41.23 o                         
  -1  15   1        401.80        422.02        12.04 o                         
   0  15   1        668.92        711.78        14.21 o                         
   1  15   1        227.47        307.33         9.01 o                         
   2  15   1       1066.92       1005.67        17.07 o                         
   3  15   1        105.47        141.30         4.00 o                         
   4  15   1        704.24        759.87        11.88 o                         
   5  15   1        958.13       1012.50        26.05 o                         
   6  15   1        153.20        194.62        11.08 o                         
   7  15   1        297.93        305.03        11.04 o                         
   8  15   1          3.05          3.36         4.48 o                         
  -8  16   1         22.00         20.69         7.91 o                         
  -7  16   1        154.87        141.02         8.59 o                         
  -6  16   1        494.43        538.96        74.33 o                         
  -5  16   1        310.44        298.98         8.95 o                         
  -4  16   1       1064.38       1053.98        18.82 o                         
  -3  16   1        507.75        467.80         9.63 o                         
  -2  16   1        198.22        246.25        13.74 o                         
  -1  16   1        432.56        356.56         9.93 o                         
   0  16   1        279.70        276.46         8.61 o                         
   1  16   1        244.35        306.77         5.82 o                         
   2  16   1         43.68         40.68         5.80 o                         
   3  16   1          4.89          9.80         1.78 o                         
   4  16   1        102.34        124.01        18.57 o                         
   5  16   1        423.11        483.25        42.10 o                         
   6  16   1       1113.15       1099.77        23.51 o                         
   7  16   1        353.84        366.92        15.92 o                         
   8  16   1        128.11        145.04         8.72 o                         
  -8  17   1          2.77          3.81         4.77 o                         
  -7  17   1        375.11        363.18        12.28 o                         
  -6  17   1        106.19        130.89        30.74 o                         
  -5  17   1        396.93        394.37        11.59 o                         
  -4  17   1         13.00         86.31        15.44 o                         
  -3  17   1       1880.63       1833.39        30.10 o                         
  -2  17   1         17.96         14.28         4.91 o                         
  -1  17   1        795.68        700.79        15.31 o                         
   0  17   1        242.57        299.35         7.91 o                         
   1  17   1       2660.19       2387.98        82.02 o                         
   2  17   1        199.62        164.80         6.54 o                         
   3  17   1         92.40         74.42         4.25 o                         
   4  17   1        247.53        244.71         6.19 o                         
   5  17   1        192.48        193.89        15.57 o                         
   6  17   1         79.33         62.44         4.96 o                         
   7  17   1        132.85        124.86         6.58 o                         
   8  17   1         30.22         19.62         6.54 o                         
  -8  18   1         73.29         66.10         8.13 o                         
  -7  18   1        198.60        158.72         8.82 o                         
  -6  18   1        380.58        338.99        11.60 o                         
  -5  18   1         66.42         66.30        23.72 o                         
  -4  18   1        242.21        191.24         9.61 o                         
  -3  18   1       1039.78        992.77        23.13 o                         
  -2  18   1         92.78         96.13         9.75 o                         
  -1  18   1       1305.49       1409.65        26.31 o                         
   0  18   1        386.57        467.75        12.38 o                         
   1  18   1        366.97        455.63        12.60 o                         
   2  18   1        287.77        294.42        13.19 o                         
   3  18   1        235.40        249.42        12.27 o                         
   4  18   1        483.31        442.10        11.91 o                         
   5  18   1       1779.98       1980.28        29.61 o                         
   6  18   1         73.00         97.72         5.80 o                         
   7  18   1         24.23         23.21         4.33 o                         
   8  18   1        140.23        172.22         8.60 o                         
  -8  19   1         34.96         42.68         6.70 o                         
  -7  19   1         32.66         48.39         6.65 o                         
  -6  19   1        249.36        286.10         9.52 o                         
  -5  19   1        227.14        215.93        12.75 o                         
  -4  19   1         25.99         18.69         3.56 o                         
  -3  19   1         15.25         45.84        10.60 o                         
  -2  19   1       1522.99       1652.06        45.30 o                         
  -1  19   1         18.57         76.65         8.57 o                         
   0  19   1         31.63         75.45         6.94 o                         
   1  19   1        219.64        258.00         8.22 o                         
   2  19   1        208.97        259.92        26.56 o                         
   3  19   1        807.28        637.32        30.04 o                         
   4  19   1        183.77        193.92         9.90 o                         
   5  19   1        191.22        180.25        16.99 o                         
   6  19   1          8.82          6.87         3.48 o                         
   7  19   1         47.62         44.20         6.38 o                         
  -7  20   1         40.02         50.25         6.28 o                         
  -6  20   1        158.26        166.47        15.55 o                         
  -5  20   1        195.33        221.80         9.83 o                         
  -4  20   1        766.03        702.27        14.42 o                         
  -3  20   1        183.56        189.32         5.47 o                         
  -2  20   1         69.53        128.72        13.60 o                         
  -1  20   1       1113.15       1020.54        20.56 o                         
   0  20   1       1026.29       1134.05        22.07 o                         
   1  20   1        111.89        131.66         8.85 o                         
   2  20   1       1011.37       1114.32        37.17 o                         
   3  20   1         28.57         86.08        10.05 o                         
   4  20   1        209.02        207.07         7.15 o                         
   5  20   1        392.32        418.73        11.38 o                         
   6  20   1        221.83        249.25         9.88 o                         
   7  20   1        108.79        101.08         7.99 o                         
  -7  21   1         79.79        107.91        10.05 o                         
  -6  21   1         55.80         93.99        15.37 o                         
  -5  21   1        325.20        302.81        14.45 o                         
  -4  21   1        413.70        395.36        25.53 o                         
  -3  21   1        305.03        270.60        32.36 o                         
  -2  21   1        612.02        602.58        18.69 o                         
  -1  21   1        870.32       1055.07        44.96 o                         
   0  21   1         96.99        114.80         8.85 o                         
   1  21   1        352.75        404.23        11.30 o                         
   2  21   1        264.54        304.21        15.59 o                         
   3  21   1         20.46         19.93         3.21 o                         
   4  21   1        377.04        321.17        39.38 o                         
   5  21   1        144.76        170.53        11.45 o                         
   6  21   1         16.90         20.00         4.84 o                         
   7  21   1         44.61         41.98         6.47 o                         
  -7  22   1         61.23         49.81        11.97 o                         
  -6  22   1        252.02        227.99        19.91 o                         
  -5  22   1        730.97        739.06        59.52 o                         
  -4  22   1          1.37         29.54         5.17 o                         
  -3  22   1        162.82        159.75        13.30 o                         
  -2  22   1         36.25         74.04        11.45 o                         
  -1  22   1       1644.27       1717.66        32.78 o                         
   0  22   1        601.50        611.99        17.42 o                         
   1  22   1        865.06        857.63        20.53 o                         
   2  22   1         29.88         47.23        14.22 o                         
   3  22   1        240.66        240.99         7.01 o                         
   4  22   1        107.69         90.05        21.61 o                         
   5  22   1         27.40         18.00         6.39 o                         
   6  22   1         46.63         48.25         8.90 o                         
  -6  23   1        331.71        361.69        49.03 o                         
  -5  23   1        300.32        286.31        51.06 o                         
  -4  23   1         39.84         54.02         6.87 o                         
  -3  23   1         27.98         35.84         8.94 o                         
  -2  23   1        150.54        195.74        15.30 o                         
  -1  23   1        125.63        188.87        10.63 o                         
   0  23   1        206.83        229.10        11.15 o                         
   1  23   1         25.27         24.01         6.25 o                         
   2  23   1          6.33         16.03         7.61 o                         
   3  23   1        184.85        199.80        14.33 o                         
   4  23   1        129.52        120.39        21.47 o                         
   5  23   1         13.70         12.65         3.90 o                         
   6  23   1         80.91         64.90        15.30 o                         
  -6  24   1        149.19        142.45        26.71 o                         
  -5  24   1        126.65        187.29        30.44 o                         
  -4  24   1        183.49        195.44        15.74 o                         
  -3  24   1         42.01         70.79        11.60 o                         
  -2  24   1        594.41        635.68        19.66 o                         
  -1  24   1         82.37        123.48         9.26 o                         
   0  24   1       1050.98       1101.47        25.50 o                         
   1  24   1         96.66        100.35         5.48 o                         
   2  24   1         31.79         39.24         5.84 o                         
   3  24   1         13.67         18.46         3.66 o                         
   4  24   1        494.66        495.02        32.29 o                         
   5  24   1         58.26         56.54         7.28 o                         
  -5  25   1        179.03        248.57        19.14 o                         
  -4  25   1        165.60        172.09        16.03 o                         
  -3  25   1         11.11         22.68         5.84 o                         
  -2  25   1        157.96        169.51        15.15 o                         
  -1  25   1         98.33        125.18         9.48 o                         
   0  25   1         56.30         69.66         7.96 o                         
   1  25   1         72.33         82.69         6.31 o                         
   2  25   1          6.31          9.24         7.91 o                         
   3  25   1        164.13        214.95        16.26 o                         
   4  25   1         75.42         82.83        12.86 o                         
   5  25   1         81.89         82.98        14.19 o                         
  -5  26   1        644.93        766.69        33.84 o                         
  -4  26   1        122.08        104.48        14.33 o                         
  -3  26   1         35.65         59.48        11.75 o                         
  -2  26   1         66.79         78.92        12.49 o                         
  -1  26   1        559.91        595.02        17.85 o                         
   0  26   1         69.94         55.26         7.91 o                         
   1  26   1          2.86          7.77         4.95 o                         
   2  26   1        217.50        256.62        16.55 o                         
   3  26   1        620.49        748.44        30.00 o                         
   4  26   1         23.06         19.43        10.20 o                         
  -4  27   1          2.06         16.85         9.31 o                         
  -3  27   1         23.73         22.09        10.05 o                         
  -2  27   1         30.14         33.10        10.64 o                         
  -1  27   1         25.03         56.39         7.99 o                         
   0  27   1         35.09         38.58         7.25 o                         
   1  27   1          4.12          5.06         4.05 o                         
   2  27   1         47.99         40.05        10.79 o                         
   3  27   1         14.16         40.49        11.01 o                         
   4  27   1         21.62         22.09         7.31 o                         
  -3  28   1         62.42         49.43        11.90 o                         
  -2  28   1          0.80         -0.96         6.65 o                         
  -1  28   1          3.65          7.55         7.43 o                         
   0  28   1        131.93        133.88        10.44 o                         
   1  28   1         27.58         35.84        10.20 o                         
   2  28   1        559.67        682.46        28.45 o                         
   3  28   1          4.90         14.19         9.24 o                         
  -2  29   1         19.11         14.04         9.61 o                         
  -1  29   1         20.34         27.70         7.64 o                         
   0  29   1         12.89         14.29         6.80 o                         
   1  29   1         48.25         62.44         7.39 o                         
   2  29   1          2.54         16.99        10.05 o                         
   0  30   1         53.81         44.37         7.83 o                         
  -2 -29   2          8.98          7.61         8.65 o                         
  -1 -29   2          5.84          3.67         6.25 o                         
   0 -29   2          8.45         20.99        10.64 o                         
   1 -29   2         52.58         71.53         8.65 o                         
  -4 -28   2        119.73        112.46        14.19 o                         
  -3 -28   2        105.73        120.66        14.33 o                         
  -2 -28   2         68.45         81.13        12.49 o                         
  -1 -28   2        499.95        568.01        18.73 o                         
   0 -28   2        192.26        237.63        17.81 o                         
   1 -28   2          2.19         11.31         8.65 o                         
   2 -28   2         17.22         29.48        11.01 o                         
   3 -28   2         92.38        116.16        15.44 o                         
  -4 -27   2         33.88         55.12        11.16 o                         
  -3 -27   2         26.46         17.29         9.09 o                         
  -2 -27   2          8.72          9.31         7.91 o                         
  -1 -27   2        102.88        121.65        10.19 o                         
   0 -27   2         36.30         29.33        10.34 o                         
   1 -27   2         14.55         16.85         9.31 o                         
   2 -27   2         43.20         64.88        13.15 o                         
   3 -27   2          2.66          6.35         9.09 o                         
  -5 -26   2         46.43         33.25        10.94 o                         
  -4 -26   2         13.00         23.65         9.24 o                         
  -3 -26   2         24.63         38.13        10.20 o                         
  -2 -26   2        499.83        498.32        23.35 o                         
  -1 -26   2        506.32        474.84        16.22 o                         
   0 -26   2         38.78         60.32         7.90 o                         
   1 -26   2          3.88          3.84         7.54 o                         
   2 -26   2        225.49        287.21        18.55 o                         
   3 -26   2         91.39         93.92        14.04 o                         
   4 -26   2         19.05         24.90         6.50 o                         
  -6 -25   2         32.32         80.02        13.45 o                         
  -5 -25   2        126.92        165.66        15.30 o                         
  -4 -25   2         33.02         52.39        10.79 o                         
  -3 -25   2         18.71         25.94         9.24 o                         
  -2 -25   2        156.08        203.50        15.59 o                         
  -1 -25   2          7.69          2.48         5.54 o                         
   0 -25   2         45.93         73.41         8.10 o                         
   1 -25   2        101.73         87.93        12.04 o                         
   2 -25   2          6.10          1.04         2.18 o                         
   3 -25   2         97.96         79.57        10.64 o                         
   4 -25   2         51.80         38.76         6.65 o                         
   5 -25   2        161.69        153.01        20.39 o                         
  -6 -24   2        189.31        152.21        20.43 o                         
  -5 -24   2         72.35         52.33         8.10 o                         
  -4 -24   2         14.81          8.10         2.15 o                         
  -3 -24   2         59.36         35.41         7.47 o                         
  -2 -24   2         82.86         46.98         9.50 o                         
  -1 -24   2        416.12        493.82        15.62 o                         
   0 -24   2        363.28        375.05        13.26 o                         
   1 -24   2        346.48        350.47        18.55 o                         
   2 -24   2         12.90          8.42         2.07 o                         
   3 -24   2        107.93        130.36        11.90 o                         
   4 -24   2          4.11          7.04         4.43 o                         
   5 -24   2        340.95        443.70        17.66 o                         
  -7 -23   2        154.30        149.85         9.42 o                         
  -6 -23   2        111.26         87.09         5.68 o                         
  -5 -23   2          7.17          8.04         4.40 o                         
  -4 -23   2        402.09        379.71        27.11 o                         
  -3 -23   2        132.47        110.52        13.30 o                         
  -2 -23   2        158.80        272.44        17.29 o                         
  -1 -23   2          6.28         19.27         6.78 o                         
   0 -23   2         62.85         75.78         7.85 o                         
   1 -23   2         26.07         24.90         3.51 o                         
   2 -23   2        100.80         74.97        10.75 o                         
   3 -23   2         45.52         54.98         4.39 o                         
   4 -23   2          0.22         11.77         2.50 o                         
   5 -23   2        139.88        133.51         9.51 o                         
   6 -23   2         80.27         51.79         3.89 o                         
  -7 -22   2         38.36         40.23         4.65 o                         
  -6 -22   2         88.90         83.45        13.19 o                         
  -5 -22   2         65.28         65.97         3.56 o                         
  -4 -22   2        330.45        318.07        26.08 o                         
  -3 -22   2         64.90         65.72         5.48 o                         
  -2 -22   2       3434.18       2977.64       162.66 o                         
  -1 -22   2        643.38        713.08        29.37 o                         
   0 -22   2        177.25        214.19        17.07 o                         
   1 -22   2         62.32         47.90         3.40 o                         
   2 -22   2        659.76        598.63        28.82 o                         
   3 -22   2          3.12         31.02        11.61 o                         
   4 -22   2        214.53        229.33        13.89 o                         
   5 -22   2         98.05        117.23         5.68 o                         
   6 -22   2        249.93        305.65         7.66 o                         
  -7 -21   2         13.82         13.69         3.87 o                         
  -6 -21   2        253.32        246.61         8.39 o                         
  -5 -21   2        162.06        190.46         5.90 o                         
  -4 -21   2         44.18         51.16         2.85 o                         
  -3 -21   2        159.76        228.55        15.15 o                         
  -2 -21   2       1109.90       1162.29        40.14 o                         
  -1 -21   2        225.96        199.82        15.20 o                         
   0 -21   2       1709.09       1756.33       102.06 o                         
   1 -21   2        257.09        254.36        41.75 o                         
   2 -21   2        618.62        555.11        28.49 o                         
   3 -21   2        280.26        228.75        12.94 o                         
   4 -21   2        476.90        497.90        27.15 o                         
   5 -21   2        125.62        122.80         5.27 o                         
   6 -21   2         99.21        105.70         4.78 o                         
  -8 -20   2         24.23         19.28         5.91 o                         
  -7 -20   2         91.45        102.82         7.12 o                         
  -6 -20   2        259.95        263.05        16.92 o                         
  -5 -20   2         10.23         10.69         2.45 o                         
  -4 -20   2         60.85         42.71         5.49 o                         
  -3 -20   2       1666.73       1554.66        59.03 o                         
  -2 -20   2        946.21        982.01        16.18 o                         
  -1 -20   2        333.92        319.98         8.22 o                         
   0 -20   2        338.15        340.88        15.29 o                         
   1 -20   2        704.14        664.89        57.08 o                         
   2 -20   2         60.03         68.10         3.72 o                         
   3 -20   2          8.67         22.07         2.78 o                         
   4 -20   2        407.44        421.17         8.38 o                         
   5 -20   2        259.52        275.32         7.04 o                         
   6 -20   2         46.16         44.49         4.32 o                         
   7 -20   2         24.42         16.21         3.49 o                         
  -8 -19   2        196.92        231.22         8.58 o                         
  -7 -19   2        394.74        459.73        12.00 o                         
  -6 -19   2        148.92        180.46         5.90 o                         
  -5 -19   2         31.26         64.55        10.37 o                         
  -4 -19   2        338.91        343.88        24.19 o                         
  -3 -19   2       1551.07       1576.25        27.94 o                         
  -2 -19   2        520.60        443.29        23.99 o                         
  -1 -19   2        346.84        401.05        10.05 o                         
   0 -19   2         57.44         37.64         2.85 o                         
   1 -19   2        622.08        742.06        16.07 o                         
   2 -19   2        136.30        111.63         8.80 o                         
   3 -19   2          9.12         30.47         2.85 o                         
   4 -19   2        134.68         96.56         4.52 o                         
   5 -19   2        379.01        372.10        14.42 o                         
   6 -19   2        195.36        167.08         7.50 o                         
   7 -19   2        149.63        155.17         8.01 o                         
  -8 -18   2        106.16        106.75         6.70 o                         
  -7 -18   2        420.56        393.33        17.28 o                         
  -6 -18   2         42.13         58.89         4.20 o                         
  -5 -18   2         30.13         32.10         3.32 o                         
  -4 -18   2        312.87        318.43         8.47 o                         
  -3 -18   2       1273.33       1057.72        36.23 o                         
  -2 -18   2       2368.27       2185.89        33.16 o                         
  -1 -18   2        988.33        912.68        11.64 o                         
   0 -18   2         64.02         82.43         9.13 o                         
   1 -18   2        337.02        406.93         8.95 o                         
   2 -18   2         53.54         54.85         2.35 o                         
   3 -18   2        196.24        225.34         5.56 o                         
   4 -18   2        193.01        185.13         5.74 o                         
   5 -18   2        260.82        250.30         8.77 o                         
   6 -18   2         75.20         86.33         8.49 o                         
   7 -18   2        139.21        159.47         7.21 o                         
  -8 -17   2         38.59         50.26         5.94 o                         
  -7 -17   2        124.01        149.53         8.89 o                         
  -6 -17   2        659.16        702.13        13.42 o                         
  -5 -17   2         33.42         23.29         2.80 o                         
  -4 -17   2       1059.45       1013.92        15.83 o                         
  -3 -17   2        386.00        497.00         9.08 o                         
  -2 -17   2       1243.44       1257.76        22.94 o                         
  -1 -17   2        349.09        387.54         6.55 o                         
   0 -17   2       2512.63       2588.87        34.84 o                         
   1 -17   2        507.39        494.66        16.48 o                         
   2 -17   2        142.80        145.49         5.23 o                         
   3 -17   2        113.76        124.73         3.83 o                         
   4 -17   2        151.05        168.20         8.42 o                         
   5 -17   2        131.24        165.04         6.17 o                         
   6 -17   2         43.03         49.03         4.66 o                         
   7 -17   2        119.75        110.87         6.87 o                         
  -9 -16   2         43.48         44.71         4.70 o                         
  -8 -16   2         83.64        100.05         6.76 o                         
  -7 -16   2        132.16        124.44        12.40 o                         
  -6 -16   2       1414.93       1306.78        20.56 o                         
  -5 -16   2        334.12        320.78         6.96 o                         
  -4 -16   2        342.50        319.83         8.41 o                         
  -3 -16   2        243.51        257.02         9.71 o                         
  -2 -16   2        433.61        450.83         6.52 o                         
  -1 -16   2        208.28        151.92         4.23 o                         
   0 -16   2       1463.45       1485.92        19.32 o                         
   1 -16   2       1297.39       1329.16        22.00 o                         
   2 -16   2        189.84        214.02         7.78 o                         
   3 -16   2        119.93        138.35         4.19 o                         
   4 -16   2       1060.50       1083.01        16.07 o                         
   5 -16   2       1790.64       1948.73        33.91 o                         
   6 -16   2        111.25         82.83         5.54 o                         
   7 -16   2         27.16         35.57         4.25 o                         
   8 -16   2         81.04         81.55         7.40 o                         
  -9 -15   2         34.71         32.15         6.16 o                         
  -8 -15   2         55.01         49.57         7.87 o                         
  -7 -15   2        783.03        867.83        16.46 o                         
  -6 -15   2        172.86        275.35        13.71 o                         
  -5 -15   2         74.01         69.15         9.32 o                         
  -4 -15   2        433.20        452.60        17.26 o                         
  -3 -15   2       1541.74       1433.74        18.65 o                         
  -2 -15   2        224.69        219.06         4.17 o                         
  -1 -15   2        570.10        526.32         7.84 o                         
   0 -15   2        432.13        383.66         6.49 o                         
   1 -15   2        645.54        721.15        20.96 o                         
   2 -15   2        679.81        640.52         9.08 o                         
   3 -15   2        188.70        201.40         6.49 o                         
   4 -15   2        174.25        204.47        11.88 o                         
   5 -15   2        372.18        401.64        18.11 o                         
   6 -15   2         38.07         30.40         8.93 o                         
   7 -15   2        147.12        174.84         8.69 o                         
   8 -15   2          2.56          8.08         5.36 o                         
  -9 -14   2          7.58          4.10         4.59 o                         
  -8 -14   2        290.00        253.93        10.91 o                         
  -7 -14   2       1981.78       1990.33        39.24 o                         
  -6 -14   2       3079.88       3188.29        48.49 o                         
  -5 -14   2        206.18        185.26         6.67 o                         
  -4 -14   2       1066.00       1080.83        15.77 o                         
  -3 -14   2        425.66        346.87         9.77 o                         
  -2 -14   2         73.05         56.50         2.25 o                         
  -1 -14   2        105.84        159.63         4.39 o                         
   0 -14   2       1063.95       1056.99        14.89 o                         
   1 -14   2        944.73        872.49        19.02 o                         
   2 -14   2       1375.16       1372.99        18.01 o                         
   3 -14   2        379.43        425.10         7.66 o                         
   4 -14   2       1630.66       1661.72        24.73 o                         
   5 -14   2        186.23        208.26         7.45 o                         
   6 -14   2        173.52        181.48        15.37 o                         
   7 -14   2         82.73         71.65         6.99 o                         
   8 -14   2         97.02        113.40         8.45 o                         
  -9 -13   2          8.63         12.68         5.53 o                         
  -8 -13   2       1356.30       1437.84        35.62 o                         
  -7 -13   2         68.40        162.51         9.30 o                         
  -6 -13   2         37.73         47.93         5.49 o                         
  -5 -13   2        233.45        256.80         6.19 o                         
  -4 -13   2        495.83        478.03         7.78 o                         
  -3 -13   2         83.91         93.22         3.42 o                         
  -2 -13   2        439.35        375.50         9.33 o                         
  -1 -13   2        635.05        804.53        11.38 o                         
   0 -13   2       4068.48       3832.87        57.23 o                         
   1 -13   2        729.70        609.62        10.80 o                         
   2 -13   2        493.06        702.99         9.95 o                         
   3 -13   2        546.39        507.01        13.64 o                         
   4 -13   2       1055.59       1052.63        16.78 o                         
   5 -13   2       1868.72       1732.79        47.22 o                         
   6 -13   2        125.19        107.97         7.03 o                         
   7 -13   2         74.79         85.40         7.35 o                         
   8 -13   2        115.86        132.54        12.19 o                         
  -9 -12   2         71.01         62.58         5.71 o                         
  -8 -12   2        540.47        582.74        16.91 o                         
  -7 -12   2       1992.99       1867.54        37.17 o                         
  -6 -12   2        627.39        694.75        15.68 o                         
  -5 -12   2         85.58         58.52         5.30 o                         
  -4 -12   2         25.82         25.05         2.51 o                         
  -3 -12   2         91.64         98.99         4.03 o                         
  -2 -12   2          6.26         12.26         4.53 o                         
  -1 -12   2       1563.84       1593.48        20.04 o                         
   0 -12   2        459.46        617.88        17.94 o                         
   1 -12   2        963.67        828.29        10.64 o                         
   2 -12   2       2105.74       2255.02        50.75 o                         
   3 -12   2        262.47        347.94        13.30 o                         
   4 -12   2         45.00         40.22         3.97 o                         
   5 -12   2       2971.16       3117.54        56.87 o                         
   6 -12   2         76.09         97.29         7.24 o                         
   7 -12   2        169.68        213.18         9.86 o                         
   8 -12   2         57.73         52.29         7.60 o                         
 -10 -11   2         32.52         21.67         7.42 o                         
  -9 -11   2         75.05         77.37         8.14 o                         
  -8 -11   2          5.35         19.20         6.45 o                         
  -7 -11   2       1320.01       1254.84        26.80 o                         
  -6 -11   2         36.36        113.14         6.89 o                         
  -5 -11   2         65.73         61.83         4.25 o                         
  -4 -11   2        181.46        179.47         4.48 o                         
  -3 -11   2         13.97         39.30         3.63 o                         
  -2 -11   2        139.66        153.45         3.66 o                         
  -1 -11   2        591.92        473.92         8.69 o                         
   0 -11   2        160.75        193.68         3.03 o                         
   1 -11   2       9353.21       9433.10       136.13 o                         
   2 -11   2       1834.52       1943.06        24.52 o                         
   3 -11   2       1276.16       1200.54        15.58 o                         
   4 -11   2         11.37         20.07         3.52 o                         
   5 -11   2       2465.85       2290.21        42.68 o                         
   6 -11   2        294.98        288.47        15.59 o                         
   7 -11   2        194.36        170.36         8.57 o                         
   8 -11   2         20.96         48.12         9.72 o                         
   9 -11   2          5.13          4.19         5.95 o                         
 -10 -10   2        156.28        168.37        11.46 o                         
  -9 -10   2         85.52         78.47        11.05 o                         
  -8 -10   2        159.21        162.03         9.50 o                         
  -7 -10   2        498.65        468.10        20.39 o                         
  -6 -10   2       1726.35       1547.81        29.21 o                         
  -5 -10   2         83.36         69.37         5.28 o                         
  -4 -10   2        104.92        121.51         4.80 o                         
  -3 -10   2        588.33        576.17         8.10 o                         
  -2 -10   2       1815.41       1733.62        25.88 o                         
  -1 -10   2       1599.29       1496.61        18.59 o                         
   0 -10   2        352.93        444.26         8.64 o                         
   1 -10   2       1371.96       1508.41        40.77 o                         
   2 -10   2        327.05        442.90        11.53 o                         
   3 -10   2        135.50        124.26         4.67 o                         
   4 -10   2        120.47        156.37         6.26 o                         
   5 -10   2        592.58        628.75        15.46 o                         
   6 -10   2          0.62         42.23         6.10 o                         
   7 -10   2         98.09        111.49        13.67 o                         
   8 -10   2        319.34        301.74        12.96 o                         
   9 -10   2        154.87        169.19        11.41 o                         
 -10  -9   2         56.08         47.22         8.45 o                         
  -9  -9   2        307.11        375.40        14.20 o                         
  -8  -9   2        354.16        312.70        12.89 o                         
  -7  -9   2        339.42        467.15        15.59 o                         
  -6  -9   2       1766.80       1839.32        37.54 o                         
  -5  -9   2        498.15        524.54        11.82 o                         
  -4  -9   2        379.19        378.25         8.09 o                         
  -3  -9   2        760.71        726.72        10.54 o                         
  -2  -9   2        175.97        166.79         5.49 o                         
  -1  -9   2        574.02        652.31        13.98 o                         
   0  -9   2        759.74        627.80        31.23 o                         
   1  -9   2        235.40        217.77         4.49 o                         
   2  -9   2       5051.96       4211.73        55.80 o                         
   3  -9   2        319.35        236.00         6.36 o                         
   4  -9   2       2381.51       2286.62        38.47 o                         
   5  -9   2       1319.00       1163.59        23.04 o                         
   6  -9   2         71.40        144.72         9.45 o                         
   7  -9   2         89.04         93.77        11.90 o                         
   8  -9   2        408.98        371.74        14.57 o                         
   9  -9   2         59.66         60.00         9.09 o                         
 -10  -8   2         30.52         37.19         7.91 o                         
  -9  -8   2         70.59        101.08         9.34 o                         
  -8  -8   2       2038.60       1858.21        39.36 o                         
  -7  -8   2        917.04        871.69        20.95 o                         
  -6  -8   2        433.63        430.47        11.80 o                         
  -5  -8   2        488.37        458.58        10.46 o                         
  -4  -8   2        142.24        191.66         5.74 o                         
  -3  -8   2        951.33        998.44        15.55 o                         
  -2  -8   2        516.86        613.97         8.31 o                         
  -1  -8   2       2853.97       2898.06        35.19 o                         
   0  -8   2      12057.95      12044.73       152.23 o                         
   1  -8   2       1524.76       1729.04        25.12 o                         
   2  -8   2       4787.39       4986.07        81.40 o                         
   3  -8   2        172.23        243.79         7.48 o                         
   4  -8   2         88.63        150.67         6.15 o                         
   5  -8   2        231.98        206.78         6.82 o                         
   6  -8   2       4766.08       4815.19        91.52 o                         
   7  -8   2        472.72        502.09        15.99 o                         
   8  -8   2         93.88         77.55         8.72 o                         
   9  -8   2         59.04         63.02         9.01 o                         
 -10  -7   2        260.96        317.11        24.42 o                         
  -9  -7   2         24.35         13.16         6.55 o                         
  -8  -7   2        364.28        424.71        14.97 o                         
  -7  -7   2       1426.41       1390.13        28.50 o                         
  -6  -7   2        204.65        260.04         9.50 o                         
  -5  -7   2       1351.83       1290.00        26.19 o                         
  -4  -7   2        582.84        510.14         9.95 o                         
  -3  -7   2        701.26        686.35        16.77 o                         
  -2  -7   2       1122.21       1219.42        25.49 o                         
  -1  -7   2        405.92        576.36         7.97 o                         
   0  -7   2       5317.25       5149.30        56.38 o                         
   1  -7   2       1280.80        913.08        11.51 o                         
   2  -7   2        502.91        426.78         8.57 o                         
   3  -7   2        181.69        233.81         8.20 o                         
   4  -7   2         41.63         79.79         4.00 o                         
   5  -7   2        259.52        332.72        10.31 o                         
   6  -7   2       6820.96       6550.79       128.36 o                         
   7  -7   2        411.10        426.24        21.02 o                         
   8  -7   2        155.47        114.07         7.83 o                         
   9  -7   2          8.41         -1.29         6.32 o                         
 -10  -6   2         83.87        100.73         7.95 o                         
  -9  -6   2        679.13        697.63        20.52 o                         
  -8  -6   2        307.60        306.31        12.51 o                         
  -7  -6   2        625.12        545.44        15.25 o                         
  -6  -6   2       1958.29       1902.26        35.34 o                         
  -5  -6   2        172.41        140.43         6.39 o                         
  -4  -6   2        130.87        145.60         5.80 o                         
  -3  -6   2        553.53        525.67         9.86 o                         
  -2  -6   2       1692.66       1674.30        33.99 o                         
  -1  -6   2        666.61        691.20         7.40 o                         
   0  -6   2        902.97        754.23         8.30 o                         
   1  -6   2        598.23        767.18        31.43 o                         
   2  -6   2        736.40        740.22        12.45 o                         
   3  -6   2        663.06        730.76        13.82 o                         
   4  -6   2       3383.77       3656.28        59.38 o                         
   5  -6   2       1574.55       1542.26        28.50 o                         
   6  -6   2        538.83        629.10        18.47 o                         
   7  -6   2       1704.34       1804.28        36.75 o                         
   8  -6   2        290.04        342.92        13.82 o                         
   9  -6   2        107.94         97.28        10.50 o                         
 -10  -5   2        229.43        256.82        15.22 o                         
  -9  -5   2        314.11        336.25        14.02 o                         
  -8  -5   2        111.45        124.56         9.50 o                         
  -7  -5   2         98.64        136.84         8.46 o                         
  -6  -5   2       2423.17       2456.70        74.33 o                         
  -5  -5   2       2955.85       2782.57        67.61 o                         
  -4  -5   2       1704.06       1812.80        29.33 o                         
  -3  -5   2       1009.99       1057.95        16.71 o                         
  -1  -5   2        548.76        401.45         6.77 o                         
   0  -5   2       6218.64       6817.81       105.38 o                         
   1  -5   2       4368.90       3914.81        59.92 o                         
   2  -5   2        181.03        190.08         8.57 o                         
   3  -5   2       4178.21       3953.96        65.75 o                         
   4  -5   2         23.17         40.28         3.49 o                         
   5  -5   2        673.67        662.36        15.10 o                         
   6  -5   2        257.62        238.71        10.92 o                         
   7  -5   2        314.23        306.16        12.96 o                         
   8  -5   2         70.23         66.92         8.46 o                         
   9  -5   2        247.90        190.91        12.57 o                         
 -10  -4   2          8.30         16.12         6.39 o                         
  -9  -4   2         36.62         43.60         8.35 o                         
  -8  -4   2       1309.90       1289.14        28.89 o                         
  -7  -4   2        401.83        373.51        12.12 o                         
  -6  -4   2       1272.55       1209.86        24.25 o                         
  -5  -4   2         38.56        119.52        12.19 o                         
  -4  -4   2        720.56        792.38        15.07 o                         
  -3  -4   2        121.09        165.12         5.40 o                         
  -1  -4   2       1632.48       1586.11        30.70 o                         
   0  -4   2      18600.88      18413.44       310.69 o                         
   1  -4   2        434.51        414.69        11.45 o                         
   2  -4   2        300.97        429.76        22.65 o                         
   3  -4   2       3152.07       3363.99        65.98 o                         
   4  -4   2        181.24        235.76         7.91 o                         
   5  -4   2       1740.11       1784.55        30.21 o                         
   6  -4   2       3060.61       3071.26        56.43 o                         
   7  -4   2        224.90        210.07        18.62 o                         
   8  -4   2         11.05         13.72         6.37 o                         
   9  -4   2         48.72         27.75         8.10 o                         
 -10  -3   2        293.98        342.16        15.36 o                         
  -9  -3   2        335.80        351.74        14.56 o                         
  -8  -3   2         87.46         92.77         8.85 o                         
  -7  -3   2        337.76        317.11         9.63 o                         
  -6  -3   2       1687.05       1704.94        30.00 o                         
  -5  -3   2       6728.26       6813.31       119.24 o                         
  -4  -3   2       1180.40       1035.02        19.07 o                         
  -3  -3   2       5113.65       5625.26        91.98 o                         
  -1  -3   2       6418.82       7194.49       289.24 o                         
   0  -3   2        573.63        691.77        10.86 o                         
   1  -3   2       4518.41       5076.98        80.80 o                         
   2  -3   2       2531.27       2409.96        37.36 o                         
   3  -3   2       1764.16       1978.74        32.99 o                         
   4  -3   2       3286.70       2993.46        50.70 o                         
   5  -3   2        707.40        669.90        14.97 o                         
   6  -3   2        538.46        483.06        14.42 o                         
   7  -3   2        390.38        412.93        14.21 o                         
   8  -3   2         42.75         32.74         5.64 o                         
   9  -3   2          0.28          0.00         5.07 o                         
 -10  -2   2         26.15         16.28         7.48 o                         
  -9  -2   2        431.94        354.97        14.75 o                         
  -8  -2   2         20.55         21.47         6.21 o                         
  -7  -2   2        164.20        139.43         8.24 o                         
  -6  -2   2         41.77         43.50         5.69 o                         
  -5  -2   2       1898.43       1876.03        34.49 o                         
  -4  -2   2       2542.92       2314.52        38.35 o                         
  -3  -2   2       4145.83       4170.59        66.67 o                         
  -2  -2   2       2592.63       2084.61        41.38 o                         
  -1  -2   2      35245.72      34929.13       834.25 o                         
   0  -2   2       1074.52        828.28        12.50 o                         
   1  -2   2      44192.76      47502.31      1134.66 o                         
   2  -2   2        437.33        506.94        13.12 o                         
   3  -2   2        268.03        331.83        19.32 o                         
   4  -2   2        366.00        524.96        25.82 o                         
   5  -2   2       1299.67       1313.06        24.45 o                         
   6  -2   2        332.57        349.39        11.91 o                         
   7  -2   2        599.59        633.59        17.29 o                         
   8  -2   2        153.83        157.76        10.97 o                         
   9  -2   2          7.44          9.28         6.84 o                         
 -10  -1   2        185.38        206.56        12.81 o                         
  -9  -1   2        259.34        292.96        13.36 o                         
  -8  -1   2        199.37        191.83        10.90 o                         
  -7  -1   2         10.44         18.17         5.30 o                         
  -6  -1   2       1640.08       1678.84        30.58 o                         
  -5  -1   2       9191.94       9491.56       176.18 o                         
  -4  -1   2       2977.80       3095.40        51.41 o                         
  -3  -1   2        298.68        483.08        10.68 o                         
  -2  -1   2        668.29        777.93        18.99 o                         
  -1  -1   2       1868.41       2845.67        41.22 o                         
   0  -1   2        384.77        471.44         8.25 o                         
   1  -1   2       4884.94       5603.91        88.42 o                         
   2  -1   2        554.17        556.69         9.85 o                         
   3  -1   2       6805.31       6474.11       112.26 o                         
   4  -1   2       1818.21       1870.78        32.29 o                         
   5  -1   2        210.01        229.72         8.78 o                         
   6  -1   2        880.81        886.44        20.06 o                         
   7  -1   2        151.02        135.69         9.40 o                         
   8  -1   2        154.53        117.53         9.87 o                         
   9  -1   2          7.66          3.40         4.22 o                         
 -10   0   2         38.01         26.46         8.08 o                         
  -9   0   2        105.02        107.12         9.81 o                         
  -8   0   2        685.37        601.13        13.54 o                         
  -7   0   2          2.63          9.16         3.49 o                         
  -6   0   2         94.64        118.13         7.41 o                         
  -5   0   2        836.99        760.97        15.81 o                         
  -4   0   2       5124.63       5673.54        97.55 o                         
  -3   0   2        380.37        555.14        12.64 o                         
  -2   0   2       3052.52       2729.76        55.12 o                         
  -1   0   2        439.01        255.39         8.87 o                         
   0   0   2       6854.42       6598.07       105.07 o                         
   1   0   2        468.78        569.22        11.23 o                         
   2   0   2       2927.74       2556.66        39.34 o                         
   3   0   2       1195.67       1223.82        24.42 o                         
   4   0   2       1735.51       1836.31        30.02 o                         
   5   0   2        516.45        481.18        12.49 o                         
   6   0   2       1132.26       1179.57        24.29 o                         
   7   0   2        264.68        350.00        13.48 o                         
   8   0   2         80.55         84.47         6.83 o                         
   9   0   2         59.66         44.78         8.85 o                         
 -10   1   2        185.49        210.47        12.87 o                         
  -9   1   2        259.43        295.39        13.54 o                         
  -8   1   2        198.32        203.41        11.13 o                         
  -7   1   2         10.41         19.97         5.28 o                         
  -6   1   2       1638.60       1671.59        28.62 o                         
  -5   1   2       9193.38       9359.20       171.28 o                         
  -4   1   2       2975.58       3033.57        49.15 o                         
  -3   1   2        298.77        484.96        11.05 o                         
  -2   1   2        670.09        821.52        19.43 o                         
  -1   1   2       1869.42       2743.54        45.55 o                         
   0   1   2        384.22        466.68         7.36 o                         
   1   1   2       4887.42       5715.62       101.05 o                         
   2   1   2        556.06        553.48        10.92 o                         
   3   1   2       6800.66       6387.94       107.86 o                         
   4   1   2       1818.59       1859.98        32.39 o                         
   5   1   2        211.01        233.81         8.83 o                         
   6   1   2        879.90        876.87        20.27 o                         
   7   1   2        151.69        135.72         9.45 o                         
   8   1   2        154.27        110.49         9.92 o                         
   9   1   2          7.79          1.53         5.76 o                         
 -10   2   2         25.96         18.23         7.47 o                         
  -9   2   2        432.10        355.47        11.94 o                         
  -8   2   2         20.55         22.93         6.31 o                         
  -7   2   2        164.09        145.47         6.43 o                         
  -6   2   2         41.50         43.76         4.24 o                         
  -5   2   2       1908.17       1889.39        34.63 o                         
  -4   2   2       2543.29       2349.61        44.89 o                         
  -3   2   2       4146.66       4149.79        64.79 o                         
  -2   2   2       2590.97       2126.36        44.48 o                         
  -1   2   2      35244.56      34700.65       751.83 o                         
   0   2   2       1074.45        829.42        12.48 o                         
   1   2   2      44190.32      47756.96      1142.72 o                         
   2   2   2        437.52        523.11        21.39 o                         
   3   2   2        271.16        362.58        10.03 o                         
   4   2   2        365.72        515.15        17.77 o                         
   5   2   2       1299.85       1301.34        24.48 o                         
   6   2   2        331.58        346.34        11.85 o                         
   7   2   2        600.16        613.16        21.54 o                         
   8   2   2        153.41        148.63        10.91 o                         
   9   2   2          7.50         12.44         6.89 o                         
 -10   3   2        293.91        339.39        12.40 o                         
  -9   3   2        335.31        356.65        14.62 o                         
  -8   3   2         86.38         98.95        11.75 o                         
  -7   3   2        338.48        315.84         9.72 o                         
  -6   3   2       1685.67       1695.05        31.85 o                         
  -5   3   2       6723.49       6810.61       121.68 o                         
  -4   3   2       1176.85       1045.12        19.28 o                         
  -3   3   2       5111.29       5622.74       130.12 o                         
  -2   3   2       2280.58       2622.17        54.09 o                         
  -1   3   2       6415.22       7767.80       188.30 o                         
   0   3   2        574.94        684.32        10.97 o                         
   1   3   2       4518.59       5174.98        82.21 o                         
   2   3   2       2527.20       2354.43        36.84 o                         
   3   3   2       1762.49       1909.20        32.50 o                         
   4   3   2       3287.04       2986.97        51.12 o                         
   5   3   2        707.54        654.33        15.12 o                         
   6   3   2        538.08        474.83        14.42 o                         
   7   3   2        388.80        410.38        11.96 o                         
   8   3   2         42.67         42.59         8.65 o                         
   9   3   2          0.28         -1.99         5.25 o                         
 -10   4   2          8.30         20.51         7.41 o                         
  -9   4   2         36.44         48.52         6.16 o                         
  -8   4   2       1310.59       1288.38        31.51 o                         
  -7   4   2        402.39        369.22        12.28 o                         
  -6   4   2       1270.94       1199.77        24.48 o                         
  -5   4   2         38.58         98.13         6.79 o                         
  -4   4   2        720.34        794.36        16.99 o                         
  -3   4   2        121.70        167.66         7.54 o                         
  -2   4   2       1128.67       1270.41        26.31 o                         
  -1   4   2       1633.36       1602.65        15.95 o                         
   0   4   2      18596.09      18025.55       542.43 o                         
   1   4   2        434.45        418.24         7.95 o                         
   2   4   2        303.82        438.21        19.62 o                         
   3   4   2       3153.16       3399.25        54.34 o                         
   4   4   2        181.10        234.73         6.56 o                         
   5   4   2       1739.67       1783.27        32.09 o                         
   6   4   2       3060.30       3109.55        57.05 o                         
   7   4   2        225.67        218.86        11.02 o                         
   8   4   2         11.01         14.96         6.54 o                         
   9   4   2         48.41         29.43         6.25 o                         
 -10   5   2        229.37        260.01        11.19 o                         
  -9   5   2        314.60        343.33        20.54 o                         
  -8   5   2        111.40        138.74         9.61 o                         
  -7   5   2         98.45        119.87         8.46 o                         
  -6   5   2       2425.22       2479.78        45.32 o                         
  -5   5   2       2952.57       2824.30        95.69 o                         
  -4   5   2       1703.22       1821.18        29.62 o                         
  -3   5   2       1009.52       1072.45        23.65 o                         
  -2   5   2        814.09        838.43        40.05 o                         
  -1   5   2        547.99        405.64         4.94 o                         
   0   5   2       6223.90       6924.12        86.83 o                         
   1   5   2       4365.48       3951.58        82.43 o                         
   2   5   2        180.52        191.26         7.76 o                         
   3   5   2       4175.10       3921.09        65.88 o                         
   4   5   2         23.67         35.02         4.54 o                         
   5   5   2        673.84        661.08        18.03 o                         
   6   5   2        258.04        234.83         7.70 o                         
   7   5   2        314.63        311.50        13.21 o                         
   8   5   2         69.87         62.19         8.73 o                         
   9   5   2        247.41        186.96        13.06 o                         
 -10   6   2         83.59        103.74         8.16 o                         
  -9   6   2        679.75        706.81        20.69 o                         
  -8   6   2        307.49        312.97        12.87 o                         
  -7   6   2        625.10        553.92        15.67 o                         
  -6   6   2       1958.77       1920.03        35.63 o                         
  -5   6   2        172.86        125.40         6.48 o                         
  -4   6   2        130.70        148.25         5.75 o                         
  -3   6   2        554.46        535.56        13.74 o                         
  -2   6   2       1692.95       1743.83       133.41 o                         
  -1   6   2        670.07        694.71        11.35 o                         
   0   6   2        901.87        771.87        15.52 o                         
   1   6   2        600.12        842.51        17.14 o                         
   2   6   2        737.16        737.68        13.27 o                         
   3   6   2        665.31        741.69        14.07 o                         
   4   6   2       3385.23       3674.96        61.55 o                         
   5   6   2       1574.86       1530.94        34.84 o                         
   6   6   2        538.42        633.43        18.92 o                         
   7   6   2       1704.64       1823.23        37.53 o                         
   8   6   2        290.08        343.56        11.80 o                         
   9   6   2        108.21        104.11        10.92 o                         
 -10   7   2        260.77        314.39        14.74 o                         
  -9   7   2         24.57         12.42         6.60 o                         
  -8   7   2        364.03        421.74        15.36 o                         
  -7   7   2       1426.49       1398.68        36.39 o                         
  -6   7   2        204.28        269.31         9.67 o                         
  -5   7   2       1352.09       1290.54        23.36 o                         
  -4   7   2        583.07        521.30        14.19 o                         
  -3   7   2        697.26        712.46        16.40 o                         
  -2   7   2       1121.61       1252.43        49.54 o                         
  -1   7   2        407.20        580.77        15.02 o                         
   0   7   2       5317.94       5137.15       100.58 o                         
   1   7   2       1278.85        925.43        12.28 o                         
   2   7   2        504.33        428.90        16.37 o                         
   3   7   2        182.86        236.87         7.65 o                         
   4   7   2         41.92         77.33         5.13 o                         
   5   7   2        259.69        332.87        10.45 o                         
   6   7   2       6825.64       6675.92       134.74 o                         
   7   7   2        410.49        433.10        12.96 o                         
   8   7   2        155.38        122.16        10.22 o                         
   9   7   2          8.42          3.59         5.28 o                         
 -10   8   2         30.51         30.41         8.24 o                         
  -9   8   2         70.44        106.42         9.67 o                         
  -8   8   2       2037.84       1908.81        40.19 o                         
  -7   8   2        917.19        876.97        21.37 o                         
  -6   8   2        433.43        436.48        12.12 o                         
  -5   8   2        488.22        457.79        10.50 o                         
  -4   8   2        140.91        195.44         8.05 o                         
  -3   8   2        951.87        984.66        18.88 o                         
  -2   8   2        517.26        600.63        15.81 o                         
  -1   8   2       2853.51       2969.87        46.30 o                         
   0   8   2      12062.83      12129.32       223.43 o                         
   1   8   2       1523.86       1701.94        42.48 o                         
   2   8   2       4784.76       4931.81        80.57 o                         
   3   8   2        171.72        249.00         6.88 o                         
   4   8   2         88.69        147.20         6.28 o                         
   5   8   2        231.87        208.80         8.57 o                         
   6   8   2       4762.44       4875.06       115.90 o                         
   7   8   2        471.38        521.23        16.49 o                         
   8   8   2         93.45         80.32         9.90 o                         
   9   8   2         58.76         65.58         9.48 o                         
 -10   9   2         56.05         46.66         8.77 o                         
  -9   9   2        307.56        374.84        14.56 o                         
  -8   9   2        354.75        320.54        13.32 o                         
  -7   9   2        339.98        477.22        15.07 o                         
  -6   9   2       1767.61       1906.27        34.95 o                         
  -5   9   2        499.67        528.40        11.49 o                         
  -4   9   2        377.82        381.94        10.94 o                         
  -3   9   2        760.97        713.13        30.66 o                         
  -2   9   2        177.41        158.66         2.79 o                         
  -1   9   2        573.89        632.59         8.35 o                         
   0   9   2        764.86        638.89        22.11 o                         
   1   9   2        234.52        215.35         4.51 o                         
   2   9   2       5050.03       4216.45       121.11 o                         
   3   9   2        319.46        235.66         7.14 o                         
   4   9   2       2378.08       2252.33        39.70 o                         
   5   9   2       1318.04       1155.55        25.94 o                         
   6   9   2         71.25        158.66         9.57 o                         
   7   9   2         89.21         99.76        10.79 o                         
   8   9   2        407.94        385.54        15.27 o                         
   9   9   2         59.45         68.08         9.48 o                         
 -10  10   2        155.79        166.96        11.90 o                         
  -9  10   2         85.73         90.34         8.74 o                         
  -8  10   2        158.53        154.37         9.77 o                         
  -7  10   2        498.19        481.48        14.73 o                         
  -6  10   2       1725.72       1574.39        29.73 o                         
  -5  10   2         83.74         71.23         6.50 o                         
  -4  10   2        104.48        126.72         6.06 o                         
  -3  10   2        589.13        572.09        10.69 o                         
  -2  10   2       1816.53       1705.90        66.50 o                         
  -1  10   2       1598.66       1496.94        14.66 o                         
   0  10   2        352.48        451.14         5.34 o                         
   1  10   2       1369.16       1486.07        39.81 o                         
   2  10   2        326.95        470.95        15.04 o                         
   3  10   2        135.22        124.21         6.02 o                         
   4  10   2        120.48        154.32         7.22 o                         
   5  10   2        594.20        642.02        20.87 o                         
   6  10   2          0.63         29.80         6.22 o                         
   7  10   2         98.24        113.27        13.12 o                         
   8  10   2        318.34        307.52        14.45 o                         
   9  10   2        155.08        153.72        11.88 o                         
 -10  11   2         32.67         34.58        11.31 o                         
  -9  11   2         75.03         79.30         9.61 o                         
  -8  11   2          5.37         33.27         4.95 o                         
  -7  11   2       1321.00       1271.44        27.04 o                         
  -6  11   2         36.44        115.57        10.05 o                         
  -5  11   2         65.99         63.32         7.91 o                         
  -4  11   2        182.06        182.69         5.59 o                         
  -3  11   2         13.28         44.18         3.58 o                         
  -2  11   2        139.74        162.62         4.37 o                         
  -1  11   2        589.70        460.37        12.90 o                         
   0  11   2        160.67        174.73         5.67 o                         
   1  11   2       9372.39       9372.18       224.86 o                         
   2  11   2       1834.23       1952.80        33.76 o                         
   3  11   2       1275.13       1198.64        21.17 o                         
   4  11   2         11.50         19.52         3.52 o                         
   5  11   2       2467.30       2373.74        43.58 o                         
   6  11   2        295.01        288.27        11.10 o                         
   7  11   2        193.55        152.30         9.62 o                         
   8  11   2         20.75         45.43        10.20 o                         
   9  11   2          5.17         10.23         6.95 o                         
  -9  12   2         71.04         72.63        11.60 o                         
  -8  12   2        540.64        574.13        24.53 o                         
  -7  12   2       1993.69       1911.41        53.64 o                         
  -6  12   2        628.08        739.50        22.68 o                         
  -5  12   2         85.55         61.63         5.91 o                         
  -4  12   2         26.01         32.91         3.78 o                         
  -3  12   2         91.20         99.77         4.17 o                         
  -2  12   2          6.31         13.87         3.33 o                         
  -1  12   2       1563.57       1509.47        30.51 o                         
   0  12   2        460.61        611.83        24.04 o                         
   1  12   2        962.30        843.96        46.46 o                         
   2  12   2       2105.39       2341.91        29.69 o                         
   3  12   2        261.66        331.71         7.60 o                         
   4  12   2         44.82         44.98         4.77 o                         
   5  12   2       2973.21       3160.52        57.63 o                         
   6  12   2         76.18         98.60         7.30 o                         
   7  12   2        169.56        218.55        10.18 o                         
   8  12   2         57.94         63.01         6.15 o                         
  -9  13   2          8.63         14.04         8.20 o                         
  -8  13   2       1356.13       1463.19        44.63 o                         
  -7  13   2         68.09        151.11        13.30 o                         
  -6  13   2         38.29         48.69         7.54 o                         
  -5  13   2        233.64        253.08         7.76 o                         
  -4  13   2        497.28        473.75         9.75 o                         
  -3  13   2         83.99         86.56         3.92 o                         
  -2  13   2        441.38        379.97         5.60 o                         
  -1  13   2        634.89        769.45        14.67 o                         
   0  13   2       4077.17       3800.27        50.21 o                         
   1  13   2        729.91        632.56         8.05 o                         
   2  13   2        494.36        697.37        19.75 o                         
   3  13   2        546.68        527.35        22.46 o                         
   4  13   2       1054.27       1064.38        19.27 o                         
   5  13   2       1869.81       1742.34        33.17 o                         
   6  13   2        125.14        102.00         7.15 o                         
   7  13   2         74.70         85.85         7.55 o                         
   8  13   2        115.89        127.17         9.83 o                         
  -9  14   2          7.60          3.40         6.95 o                         
  -8  14   2        289.15        247.98        15.74 o                         
  -7  14   2       1981.52       2032.08        56.38 o                         
  -6  14   2       3080.32       3219.03        59.94 o                         
  -5  14   2        206.15        178.19         6.78 o                         
  -4  14   2       1064.84       1085.45        18.46 o                         
  -3  14   2        424.97        360.99         7.61 o                         
  -2  14   2         73.16         54.71         3.18 o                         
  -1  14   2        105.85        174.42        10.90 o                         
   0  14   2       1062.67       1065.66        31.30 o                         
   1  14   2        944.40        893.36        10.99 o                         
   2  14   2       1374.91       1375.15        33.88 o                         
   3  14   2        379.06        425.60         7.47 o                         
   4  14   2       1632.46       1642.30        24.57 o                         
   5  14   2        185.46        215.54         8.32 o                         
   6  14   2        173.61        189.15         8.49 o                         
   7  14   2         83.34         74.44         7.15 o                         
   8  14   2         96.58        110.58         8.66 o                         
  -9  15   2         34.70         30.59         9.31 o                         
  -8  15   2         55.21         44.93         9.09 o                         
  -7  15   2        782.65        867.66        20.87 o                         
  -6  15   2        172.72        316.87        68.05 o                         
  -5  15   2         74.38         74.52         9.64 o                         
  -4  15   2        433.17        463.92        29.52 o                         
  -3  15   2       1539.31       1446.57        37.83 o                         
  -2  15   2        224.55        190.76         6.99 o                         
  -1  15   2        568.86        532.42        18.92 o                         
   0  15   2        432.06        371.44         6.95 o                         
   1  15   2        644.90        747.21         8.89 o                         
   2  15   2        679.74        642.20        11.20 o                         
   3  15   2        187.35        198.94         8.39 o                         
   4  15   2        174.32        207.99        17.73 o                         
   5  15   2        374.00        389.11        11.04 o                         
   6  15   2         38.17         34.04         6.80 o                         
   7  15   2        147.55        168.43         8.85 o                         
   8  15   2          2.57          7.09         4.99 o                         
  -9  16   2         43.49         37.98         9.31 o                         
  -8  16   2         83.48         98.74        13.45 o                         
  -7  16   2        132.09        124.46         8.83 o                         
  -6  16   2       1414.78       1365.87        27.22 o                         
  -5  16   2        334.67        327.47         8.90 o                         
  -4  16   2        342.85        330.65        13.12 o                         
  -3  16   2        243.07        237.20         6.95 o                         
  -2  16   2        433.40        415.60        19.53 o                         
  -1  16   2        208.17        156.43         6.93 o                         
   0  16   2       1462.29       1445.80        19.53 o                         
   1  16   2       1295.49       1291.84        20.32 o                         
   2  16   2        189.91        217.72        10.93 o                         
   3  16   2        119.75        136.29         3.84 o                         
   4  16   2       1060.22       1061.73        16.77 o                         
   5  16   2       1791.73       1915.23        30.19 o                         
   6  16   2        111.38         78.77         6.17 o                         
   7  16   2         27.07         33.89         5.62 o                         
   8  16   2         80.84         89.47         7.70 o                         
  -8  17   2         38.47         41.78         7.81 o                         
  -7  17   2        124.35        139.05         8.90 o                         
  -6  17   2        659.52        706.38        18.11 o                         
  -5  17   2         33.65         23.66         4.57 o                         
  -4  17   2       1059.47       1027.90        18.89 o                         
  -3  17   2        386.20        466.21        25.20 o                         
  -2  17   2       1241.89       1296.88        51.06 o                         
  -1  17   2        349.22        381.42         9.21 o                         
   0  17   2       2511.84       2570.59        34.26 o                         
   1  17   2        507.82        494.03        34.95 o                         
   2  17   2        142.31        139.85         5.96 o                         
   3  17   2        113.50        118.32         4.06 o                         
   4  17   2        151.79        166.82         5.00 o                         
   5  17   2        130.89        161.29         6.67 o                         
   6  17   2         42.98         48.34         4.72 o                         
   7  17   2        119.38         99.38         7.28 o                         
  -8  18   2        105.89        103.26         9.39 o                         
  -7  18   2        420.97        414.22        13.85 o                         
  -6  18   2         42.13         56.59         7.80 o                         
  -5  18   2         30.11         27.86         5.32 o                         
  -4  18   2        312.06        320.22        12.30 o                         
  -3  18   2       1273.52       1113.64        18.34 o                         
  -2  18   2       2368.78       2231.48        51.91 o                         
  -1  18   2        988.55        953.32        20.03 o                         
   0  18   2         63.94         96.95         7.98 o                         
   1  18   2        336.60        393.66        22.17 o                         
   2  18   2         52.99         58.56         6.54 o                         
   3  18   2        195.81        224.90         6.24 o                         
   4  18   2        193.57        180.61         7.07 o                         
   5  18   2        260.94        235.78         7.66 o                         
   6  18   2         75.05         81.67         9.36 o                         
   7  18   2        139.78        156.44        16.34 o                         
  -8  19   2        196.76        241.04        12.11 o                         
  -7  19   2        395.17        476.08        17.29 o                         
  -6  19   2        149.05        177.84         7.62 o                         
  -5  19   2         31.36         73.71        12.30 o                         
  -4  19   2        339.55        366.46        43.85 o                         
  -3  19   2       1548.27       1618.96        20.17 o                         
  -2  19   2        520.59        505.23        21.69 o                         
  -1  19   2        346.53        426.07        13.97 o                         
   0  19   2         57.30         39.30         6.15 o                         
   1  19   2        624.85        689.04        68.53 o                         
   2  19   2        136.34        119.07         8.94 o                         
   3  19   2          9.37         30.76        11.90 o                         
   4  19   2        134.51         97.58         4.97 o                         
   5  19   2        379.72        379.29        19.71 o                         
   6  19   2        195.27        168.86         9.03 o                         
   7  19   2        149.87        162.51        14.64 o                         
  -8  20   2         24.20         22.78         5.57 o                         
  -7  20   2         91.58        107.39        15.00 o                         
  -6  20   2        260.12        263.02        12.19 o                         
  -5  20   2          9.93          9.01         2.67 o                         
  -4  20   2         60.90         46.63         9.64 o                         
  -3  20   2       1667.48       1504.03       120.33 o                         
  -2  20   2        947.20       1033.02        23.00 o                         
  -1  20   2        333.61        317.82        11.79 o                         
   0  20   2        337.74        354.14        12.46 o                         
   1  20   2        702.70        634.81        64.65 o                         
   2  20   2         60.34         68.48        14.59 o                         
   3  20   2          8.68         19.78         3.32 o                         
   4  20   2        407.15        410.66        15.50 o                         
   5  20   2        260.04        265.45         7.68 o                         
   6  20   2         46.31         40.09         5.95 o                         
   7  20   2         24.45         13.62         3.96 o                         
  -7  21   2         13.81         14.35         4.49 o                         
  -6  21   2        253.26        266.64         8.96 o                         
  -5  21   2        161.76        199.66         6.68 o                         
  -4  21   2         44.19         56.53         3.72 o                         
  -3  21   2        159.48        259.43        16.55 o                         
  -2  21   2       1110.15       1269.33        25.14 o                         
  -1  21   2        226.04        215.47         8.76 o                         
   0  21   2       1712.13       1905.51        66.35 o                         
   1  21   2        256.53        238.25        30.15 o                         
   2  21   2        618.61        543.86        23.57 o                         
   3  21   2        280.44        231.56        26.27 o                         
   4  21   2        476.19        508.88        68.76 o                         
   5  21   2        125.34        121.94         6.60 o                         
   6  21   2         99.35        101.09         9.25 o                         
  -7  22   2         38.13         32.60         9.16 o                         
  -6  22   2         88.85         93.52        12.45 o                         
  -5  22   2         65.09         54.58         7.43 o                         
  -4  22   2        330.52        339.43        41.71 o                         
  -3  22   2         64.55        100.86         7.24 o                         
  -2  22   2       3434.10       3345.30        69.16 o                         
  -1  22   2        643.33        712.12        18.61 o                         
   0  22   2        177.32        216.46        12.71 o                         
   1  22   2         62.35         68.79         9.24 o                         
   2  22   2        659.95        555.69        58.26 o                         
   3  22   2          3.10         51.43         9.09 o                         
   4  22   2        214.85        228.40        36.35 o                         
   5  22   2         97.98        125.80         8.20 o                         
   6  22   2        249.78        296.91        18.66 o                         
  -7  23   2        154.12        157.09        12.82 o                         
  -6  23   2        111.14         92.26         6.79 o                         
  -5  23   2          7.25          9.35         5.87 o                         
  -4  23   2        401.82        364.90        25.12 o                         
  -3  23   2        132.63        140.02        13.00 o                         
  -2  23   2        158.67        241.33        30.63 o                         
  -1  23   2          6.27         37.27        11.82 o                         
   0  23   2         63.00         74.31         7.63 o                         
   1  23   2         26.01         33.84         8.05 o                         
   2  23   2        100.94        101.82        10.64 o                         
   3  23   2         45.32         39.30         9.90 o                         
   4  23   2          0.21         13.31         4.47 o                         
   5  23   2        139.94        122.17        23.53 o                         
   6  23   2         80.15         68.84        10.83 o                         
  -6  24   2        189.21        211.40        17.14 o                         
  -5  24   2         72.73         73.89        12.04 o                         
  -4  24   2         14.77         13.00         8.50 o                         
  -3  24   2         59.36         47.88        10.20 o                         
  -2  24   2         82.62         54.83        11.01 o                         
  -1  24   2        417.82        460.61        18.55 o                         
   0  24   2        363.19        361.37        12.89 o                         
   1  24   2        346.72        340.86        17.14 o                         
   2  24   2         13.06          8.25         3.03 o                         
   3  24   2        108.03        112.93        24.53 o                         
   4  24   2          4.07          7.03         4.58 o                         
   5  24   2        340.76        401.74        35.98 o                         
  -6  25   2         32.15         78.62        14.41 o                         
  -5  25   2        127.15        153.77        16.26 o                         
  -4  25   2         33.07         59.48        11.75 o                         
  -3  25   2         18.72         35.84         9.75 o                         
  -2  25   2        155.77        218.35        16.26 o                         
  -1  25   2          7.72         11.11         5.28 o                         
   0  25   2         46.13         70.99         5.77 o                         
   1  25   2        101.98         79.58        11.31 o                         
   2  25   2          6.10          3.16         3.40 o                         
   3  25   2         97.75        114.31        12.49 o                         
   4  25   2         51.67         37.16        13.23 o                         
   5  25   2        161.90        139.22        44.89 o                         
  -5  26   2         46.41         37.98        11.90 o                         
  -4  26   2         13.24         24.75        10.20 o                         
  -3  26   2         24.67         53.64        10.79 o                         
  -2  26   2        500.89        503.72        23.94 o                         
  -1  26   2        506.71        483.17        15.86 o                         
   0  26   2         38.96         58.67         7.53 o                         
   1  26   2          3.86          7.09         6.95 o                         
   2  26   2        225.48        283.67        17.29 o                         
   3  26   2         91.37         91.77        12.71 o                         
   4  26   2         19.11         14.56         9.90 o                         
  -4  27   2         33.95         40.64        12.04 o                         
  -3  27   2         26.48         24.90         9.61 o                         
  -2  27   2          8.68          6.65         5.25 o                         
  -1  27   2        102.91        131.99         9.80 o                         
   0  27   2         36.31         28.99         5.08 o                         
   1  27   2         14.54         14.19         8.35 o                         
   2  27   2         42.98         89.63        12.04 o                         
   3  27   2          2.60          8.35         5.10 o                         
  -4  28   2        119.57        104.63        14.85 o                         
  -3  28   2        105.64        145.57        15.00 o                         
  -2  28   2         68.56         74.48        13.00 o                         
  -1  28   2        499.83        569.45        19.32 o                         
   0  28   2        192.33        222.77        11.89 o                         
   1  28   2          2.25          2.66         7.76 o                         
   2  28   2         17.14         19.66         9.75 o                         
   3  28   2         92.17        119.26        14.19 o                         
  -2  29   2          9.02          8.79         9.24 o                         
  -1  29   2          5.83          7.77         4.43 o                         
   0  29   2          8.40         19.15         7.05 o                         
   1  29   2         52.53         73.37        12.04 o                         
  -2 -29   3          4.03          9.61         8.79 o                         
  -1 -29   3         52.31         63.36         8.72 o                         
   0 -29   3         13.83         17.29         5.84 o                         
   1 -29   3         23.70         31.70        11.75 o                         
  -3 -28   3         11.13         14.85         8.94 o                         
  -2 -28   3        104.67        129.31        13.74 o                         
  -1 -28   3          5.62         11.03         6.31 o                         
   0 -28   3         33.89         40.05        11.01 o                         
   1 -28   3         28.81         32.59        10.79 o                         
   2 -28   3        353.48        431.23        24.61 o                         
  -4 -27   3          0.54          4.36         7.39 o                         
  -3 -27   3         25.82         37.98         6.35 o                         
  -2 -27   3         15.25         23.79         8.20 o                         
  -1 -27   3          0.54         13.38         6.38 o                         
   0 -27   3          8.64          4.51         8.65 o                         
   1 -27   3          8.36          5.54         7.76 o                         
   2 -27   3         95.16        146.01        15.59 o                         
   3 -27   3         88.70        136.55        15.74 o                         
  -5 -26   3        228.17        253.37        17.59 o                         
  -4 -26   3        103.33         93.18        12.04 o                         
  -3 -26   3         24.46         21.65         8.79 o                         
  -2 -26   3         21.69         31.03         8.65 o                         
  -1 -26   3        140.83        165.11        10.24 o                         
   0 -26   3          5.35          0.81         7.39 o                         
   1 -26   3        111.71        131.67        14.19 o                         
   2 -26   3         12.00         13.00         9.24 o                         
   3 -26   3        150.85        190.79        16.85 o                         
   4 -26   3         35.84         29.19        11.60 o                         
  -6 -25   3        403.26        385.99        37.67 o                         
  -5 -25   3          9.30          8.76         3.51 o                         
  -4 -25   3         48.57         28.88        10.01 o                         
  -3 -25   3         21.15         12.69         3.40 o                         
  -2 -25   3         66.64         61.92        11.01 o                         
  -1 -25   3         10.36         36.20         9.79 o                         
   0 -25   3        139.18         94.29        12.34 o                         
   1 -25   3         31.06         46.33        10.64 o                         
   2 -25   3         45.98         52.57        12.45 o                         
   3 -25   3         96.81        105.97        15.70 o                         
   4 -25   3         41.74         36.66         4.43 o                         
  -6 -24   3        162.51        175.68        46.59 o                         
  -5 -24   3         78.98         65.77         6.22 o                         
  -4 -24   3         89.21        117.56        12.04 o                         
  -3 -24   3         66.85         42.59        14.67 o                         
  -2 -24   3        237.13        276.72        16.03 o                         
  -1 -24   3        249.76        213.20        10.45 o                         
   0 -24   3          9.87         14.92         2.34 o                         
   1 -24   3        137.40        115.47        22.43 o                         
   2 -24   3         51.97         68.25         4.79 o                         
   3 -24   3          7.47         18.46         4.01 o                         
   4 -24   3          2.72         11.06         4.36 o                         
   5 -24   3         23.62         53.73        11.34 o                         
  -7 -23   3        218.79        190.24         9.06 o                         
  -6 -23   3        209.86        234.66        18.67 o                         
  -5 -23   3        197.95        159.22        11.09 o                         
  -4 -23   3        455.97        407.00        22.96 o                         
  -3 -23   3          4.98          2.96         1.57 o                         
  -2 -23   3        113.42        136.47         9.06 o                         
  -1 -23   3         16.41         25.98         2.34 o                         
   0 -23   3        234.74        175.78        16.40 o                         
   1 -23   3        196.35        162.20        13.04 o                         
   2 -23   3        170.49        201.45        13.12 o                         
   3 -23   3         53.75         23.86         3.43 o                         
   4 -23   3        157.80        145.08        16.38 o                         
   5 -23   3        234.75        215.88        19.98 o                         
  -7 -22   3         33.62         27.09         5.51 o                         
  -6 -22   3        589.07        516.73        29.87 o                         
  -5 -22   3        129.38         95.52        13.44 o                         
  -4 -22   3        135.70        128.21         7.86 o                         
  -3 -22   3         78.90         57.35         6.22 o                         
  -2 -22   3        291.29        212.02        14.18 o                         
  -1 -22   3        167.92        147.77        17.70 o                         
   0 -22   3         68.09         68.08         7.72 o                         
   1 -22   3        347.62        322.55        30.11 o                         
   2 -22   3        152.44        119.70        18.88 o                         
   3 -22   3         42.45         33.73         2.71 o                         
   4 -22   3        138.56        156.82        11.22 o                         
   5 -22   3         12.10         14.52         3.07 o                         
   6 -22   3        136.26        143.53        12.13 o                         
  -7 -21   3         89.47         76.78         5.56 o                         
  -6 -21   3        621.81        601.21        19.34 o                         
  -5 -21   3        110.59        122.20         4.75 o                         
  -4 -21   3         24.65         35.78         4.49 o                         
  -3 -21   3        293.82        273.34         5.92 o                         
  -2 -21   3         53.14         62.44         5.41 o                         
  -1 -21   3        804.66        900.56        20.85 o                         
   0 -21   3        333.86        369.01        10.53 o                         
   1 -21   3        353.89        472.48        38.02 o                         
   2 -21   3        788.64        747.62        26.12 o                         
   3 -21   3        303.68        353.74         9.54 o                         
   4 -21   3        121.87         98.53         5.98 o                         
   5 -21   3         38.08         42.55         4.25 o                         
   6 -21   3        127.11         81.94        14.60 o                         
  -8 -20   3         20.50         19.44         7.46 o                         
  -7 -20   3        415.03        416.83        17.92 o                         
  -6 -20   3        306.67        293.21        20.92 o                         
  -5 -20   3        192.25        161.40        11.17 o                         
  -4 -20   3         71.84         61.38         4.82 o                         
  -3 -20   3         96.07        100.79         9.08 o                         
  -2 -20   3        316.25        276.16        11.69 o                         
  -1 -20   3        924.46        924.58        25.43 o                         
   0 -20   3       1211.21       1068.67        39.97 o                         
   1 -20   3        134.74        143.68         6.21 o                         
   2 -20   3        136.53        134.71        10.59 o                         
   3 -20   3        312.37        255.46        17.80 o                         
   4 -20   3        384.40        382.73         9.22 o                         
   5 -20   3          0.68         20.36         5.13 o                         
   6 -20   3         47.05         39.06         4.30 o                         
  -8 -19   3         98.41         90.45         8.72 o                         
  -7 -19   3         76.64         89.25        24.86 o                         
  -6 -19   3         32.92         41.77         4.11 o                         
  -5 -19   3        877.73        870.49        21.68 o                         
  -4 -19   3       1085.18       1045.79        15.63 o                         
  -3 -19   3        358.09        387.47        10.05 o                         
  -2 -19   3        312.38        346.23         6.40 o                         
  -1 -19   3        442.59        386.72        11.45 o                         
   0 -19   3       3458.52       3445.41        49.78 o                         
   1 -19   3        455.57        481.35        11.14 o                         
   2 -19   3        127.03        139.89         9.64 o                         
   3 -19   3        112.16        124.48         6.71 o                         
   4 -19   3        283.59        328.15         7.78 o                         
   5 -19   3        413.91        393.77         9.67 o                         
   6 -19   3         34.83         25.85         5.15 o                         
   7 -19   3         86.07        103.18         6.34 o                         
  -8 -18   3        145.64        122.76         8.47 o                         
  -7 -18   3        447.42        496.65        40.86 o                         
  -6 -18   3        383.76        369.92        12.38 o                         
  -5 -18   3        923.17        929.72        24.00 o                         
  -4 -18   3        510.21        476.92        11.74 o                         
  -3 -18   3        390.18        328.00        10.96 o                         
  -2 -18   3         66.45         73.76         3.06 o                         
  -1 -18   3        565.18        558.89        16.41 o                         
   0 -18   3        275.17        297.34        11.32 o                         
   1 -18   3        343.90        349.16        49.43 o                         
   2 -18   3       1003.74        864.17        16.68 o                         
   3 -18   3         47.98         41.27         2.90 o                         
   4 -18   3         89.75         99.18         4.94 o                         
   5 -18   3        486.91        526.69        21.98 o                         
   6 -18   3        223.48        222.56         7.63 o                         
   7 -18   3        178.31        190.99        12.04 o                         
  -8 -17   3         12.58         15.68         6.19 o                         
  -7 -17   3         90.13         89.44        23.42 o                         
  -6 -17   3        220.09        233.02         8.73 o                         
  -5 -17   3        161.51        197.07         5.75 o                         
  -4 -17   3        123.01        133.30         5.46 o                         
  -3 -17   3       1237.67       1219.80        24.49 o                         
  -2 -17   3        321.58        304.57        14.94 o                         
  -1 -17   3       1850.71       1933.36        26.52 o                         
   0 -17   3        783.48        711.07        13.82 o                         
   1 -17   3       2684.44       2383.54       122.13 o                         
   2 -17   3         37.96         47.56         4.29 o                         
   3 -17   3        258.96        297.22        13.02 o                         
   4 -17   3        343.55        316.03         8.63 o                         
   5 -17   3        771.82        697.61        12.45 o                         
   6 -17   3         97.75         89.35         6.11 o                         
   7 -17   3         55.37         62.59         8.73 o                         
  -9 -16   3         43.48         59.92         7.68 o                         
  -8 -16   3        105.21        119.29         8.87 o                         
  -7 -16   3        106.10         94.87        11.82 o                         
  -6 -16   3        220.38        161.40         7.44 o                         
  -5 -16   3         84.75        103.05        17.07 o                         
  -4 -16   3        898.37        853.42        16.25 o                         
  -3 -16   3         32.53         32.34         2.90 o                         
  -2 -16   3        887.67        822.50        12.66 o                         
  -1 -16   3        184.97        181.88         5.47 o                         
   0 -16   3        738.15        585.92        17.39 o                         
   1 -16   3         41.08         45.51         2.78 o                         
   2 -16   3         88.17         64.76         4.85 o                         
   3 -16   3        129.10        109.34         4.34 o                         
   4 -16   3        218.92        252.72        25.92 o                         
   5 -16   3         63.30         96.61         8.18 o                         
   6 -16   3         50.67         37.29         5.19 o                         
   7 -16   3        321.75        325.60        16.69 o                         
  -9 -15   3         37.55         17.74         8.46 o                         
  -8 -15   3        123.36        122.31         7.56 o                         
  -7 -15   3          7.51         21.32         7.22 o                         
  -6 -15   3         35.32         68.00        10.97 o                         
  -5 -15   3        181.09        269.18        45.15 o                         
  -4 -15   3        938.27       1054.22        15.50 o                         
  -3 -15   3        300.27        348.79        14.06 o                         
  -2 -15   3         41.95         42.68         2.76 o                         
  -1 -15   3        249.70        298.30         5.65 o                         
   0 -15   3       4498.96       4616.67        64.73 o                         
   1 -15   3        432.61        391.32        18.29 o                         
   2 -15   3        243.65        188.99         4.61 o                         
   3 -15   3        357.64        331.40         7.26 o                         
   4 -15   3       1580.00       1640.13        44.65 o                         
   5 -15   3        170.96        175.35         7.30 o                         
   6 -15   3          8.89          3.38         2.75 o                         
   7 -15   3        223.35        222.59        10.03 o                         
   8 -15   3          6.45         12.57         5.26 o                         
  -9 -14   3         55.06         59.90         7.13 o                         
  -8 -14   3        241.37        219.11        11.03 o                         
  -7 -14   3         47.56         49.90         4.04 o                         
  -6 -14   3         41.70         40.11         3.94 o                         
  -5 -14   3       2161.09       1923.87        34.71 o                         
  -4 -14   3        172.36        178.12         9.22 o                         
  -3 -14   3       1364.59       1336.23        17.71 o                         
  -2 -14   3         69.96         85.75         5.09 o                         
  -1 -14   3        641.65        543.78        10.78 o                         
   0 -14   3        691.77        781.25        23.23 o                         
   1 -14   3          6.98         26.65         3.51 o                         
   2 -14   3        147.48        150.73         9.96 o                         
   3 -14   3        122.78        115.84         7.66 o                         
   4 -14   3       1005.91       1025.55        37.22 o                         
   5 -14   3        228.17        221.42         8.81 o                         
   6 -14   3         53.87         78.72         6.64 o                         
   7 -14   3        303.21        341.73        12.34 o                         
   8 -14   3        135.57        155.52         9.59 o                         
  -9 -13   3        165.42        169.76         9.75 o                         
  -8 -13   3        348.27        290.70        11.55 o                         
  -7 -13   3       1081.41       1207.10        25.29 o                         
  -6 -13   3         53.64         51.66         4.34 o                         
  -5 -13   3        624.60        683.72        23.94 o                         
  -4 -13   3        139.08        230.43         5.56 o                         
  -3 -13   3        629.16        608.14         9.74 o                         
  -2 -13   3         33.33         29.10         2.48 o                         
  -1 -13   3       2322.72       2569.77        33.84 o                         
   0 -13   3         49.74        105.33         4.06 o                         
   1 -13   3        315.02        222.86         5.29 o                         
   2 -13   3       1258.23       1215.70        16.72 o                         
   3 -13   3       1693.78       1774.12        30.01 o                         
   4 -13   3        384.04        399.86        16.78 o                         
   5 -13   3       1397.35       1157.68        45.18 o                         
   6 -13   3        148.99        152.89         8.28 o                         
   7 -13   3        203.33        212.50        10.49 o                         
   8 -13   3        158.92        184.63        11.16 o                         
  -9 -12   3        330.90        339.56        13.38 o                         
  -8 -12   3        214.53        259.07        11.24 o                         
  -7 -12   3        638.13        565.34        15.25 o                         
  -6 -12   3         15.50         74.42         5.55 o                         
  -5 -12   3        125.43        143.91         6.22 o                         
  -4 -12   3        575.57        469.54        10.12 o                         
  -3 -12   3         29.99         39.24         2.60 o                         
  -2 -12   3         56.14         52.19         3.16 o                         
  -1 -12   3        291.82        277.38         5.41 o                         
   0 -12   3        964.21        883.59        12.84 o                         
   1 -12   3       1373.24       1255.19        16.60 o                         
   2 -12   3        525.78        699.82        10.55 o                         
   3 -12   3        338.99        391.52         7.38 o                         
   4 -12   3        383.02        375.29        10.31 o                         
   5 -12   3        819.37        814.02        28.04 o                         
   6 -12   3         41.97         30.00         5.62 o                         
   7 -12   3        105.61        110.26         8.63 o                         
   8 -12   3        300.41        309.31        13.15 o                         
 -10 -11   3         38.32         42.83         8.05 o                         
  -9 -11   3        419.46        383.80        19.03 o                         
  -8 -11   3        260.55        252.74         8.94 o                         
  -7 -11   3        313.97        332.93        13.04 o                         
  -6 -11   3        164.85        154.61         7.03 o                         
  -5 -11   3         17.39          6.02         2.05 o                         
  -4 -11   3        110.27         91.05         4.54 o                         
  -3 -11   3        105.77        112.73         3.51 o                         
  -2 -11   3        131.47        124.58         4.12 o                         
  -1 -11   3        603.15        638.33        11.01 o                         
   0 -11   3       2596.23       1989.27        25.14 o                         
   1 -11   3        508.39        515.27        12.17 o                         
   2 -11   3        994.30        875.13        17.91 o                         
   3 -11   3        166.73        223.52         6.53 o                         
   4 -11   3       2595.96       2353.75        41.50 o                         
   5 -11   3        897.94        928.23        20.42 o                         
   6 -11   3         68.90         63.86         8.39 o                         
   7 -11   3        224.39        204.17        10.84 o                         
   8 -11   3          0.03          5.69         5.11 o                         
 -10 -10   3          2.65          4.74         5.94 o                         
  -9 -10   3        122.00        152.19        10.15 o                         
  -8 -10   3        407.09        428.56        14.15 o                         
  -7 -10   3       1242.13       1247.28        26.34 o                         
  -6 -10   3        474.89        464.33        11.71 o                         
  -5 -10   3          8.02          9.64         2.99 o                         
  -4 -10   3         44.27         77.31         4.10 o                         
  -3 -10   3        165.62        185.86         5.07 o                         
  -2 -10   3       1528.56       1404.59        18.33 o                         
  -1 -10   3       2440.66       2239.79        28.44 o                         
   0 -10   3       5075.91       4776.64        62.76 o                         
   1 -10   3         89.31        298.32        20.20 o                         
   2 -10   3         92.31        143.99         4.81 o                         
   3 -10   3        553.33        533.29        10.84 o                         
   4 -10   3       2024.81       2041.70        36.83 o                         
   5 -10   3        628.94        643.49        16.17 o                         
   6 -10   3        483.80        582.42        34.73 o                         
   7 -10   3       1504.56       1450.70        43.37 o                         
   8 -10   3        259.54        258.05        12.45 o                         
 -10  -9   3        153.00        137.26         8.49 o                         
  -9  -9   3        141.55        119.50        11.34 o                         
  -8  -9   3        567.98        535.75        16.06 o                         
  -7  -9   3        385.41        399.24        17.84 o                         
  -6  -9   3         19.51         13.73         4.19 o                         
  -5  -9   3        595.89        532.90        11.09 o                         
  -4  -9   3        251.80        243.47         9.61 o                         
  -3  -9   3        456.31        400.62         6.94 o                         
  -2  -9   3         57.85         83.86         3.29 o                         
  -1  -9   3       3813.92       3917.46        61.07 o                         
   0  -9   3        785.58       1059.94        16.54 o                         
   1  -9   3       2923.84       2859.68        62.02 o                         
   2  -9   3        173.01        186.17         5.55 o                         
   3  -9   3       1611.04       1483.44        24.51 o                         
   4  -9   3       2416.93       2754.57        48.50 o                         
   5  -9   3       1362.48       1256.56        26.04 o                         
   6  -9   3        369.08        410.92        13.91 o                         
   7  -9   3        322.70        371.45        14.41 o                         
   8  -9   3        262.25        295.21        11.27 o                         
 -10  -8   3        101.90        127.17        10.79 o                         
  -9  -8   3        135.23        123.05         9.82 o                         
  -8  -8   3        254.77        327.69        13.13 o                         
  -7  -8   3        148.44        134.19         8.14 o                         
  -6  -8   3        926.80        810.34        17.09 o                         
  -5  -8   3        688.52        674.80        13.59 o                         
  -4  -8   3        430.08        422.44        13.45 o                         
  -3  -8   3        379.74        388.47        14.05 o                         
  -2  -8   3        536.99        524.08        10.23 o                         
  -1  -8   3       1144.03       1031.56        10.86 o                         
   0  -8   3       3037.76       2421.52        30.16 o                         
   1  -8   3        467.95        465.67        23.65 o                         
   2  -8   3        100.99        139.19         6.50 o                         
   3  -8   3        718.69        681.79        15.89 o                         
   4  -8   3        607.87        638.78        14.35 o                         
   5  -8   3       1498.73       1472.32        29.28 o                         
   6  -8   3        287.33        322.13        12.81 o                         
   7  -8   3         87.72        128.36        13.93 o                         
   8  -8   3        570.00        570.03        18.57 o                         
   9  -8   3         64.59         74.55         9.87 o                         
 -10  -7   3         75.97         87.77         9.81 o                         
  -9  -7   3        454.00        426.99        15.25 o                         
  -8  -7   3        949.88        920.02        22.58 o                         
  -7  -7   3         11.16          9.43         3.54 o                         
  -6  -7   3        248.02        379.23        11.41 o                         
  -5  -7   3        556.84        636.63        24.64 o                         
  -4  -7   3        583.28        496.25        14.70 o                         
  -3  -7   3       1528.27       1577.09        23.94 o                         
  -2  -7   3        135.37        180.03         4.99 o                         
  -1  -7   3        959.41       1013.21        17.11 o                         
   0  -7   3       7963.03       8290.46       120.44 o                         
   1  -7   3       1008.87       1017.33        17.43 o                         
   2  -7   3       3462.35       3724.63        62.38 o                         
   3  -7   3        436.36        426.95         9.77 o                         
   4  -7   3       1705.15       1499.99        25.68 o                         
   5  -7   3       1181.39       1128.39        33.03 o                         
   6  -7   3       1283.24       1247.32        31.74 o                         
   7  -7   3        232.25        189.02        11.07 o                         
   8  -7   3         93.26         90.20         9.56 o                         
   9  -7   3        409.59        363.22        16.67 o                         
 -10  -6   3          3.48         10.57         6.83 o                         
  -9  -6   3         36.47         20.95         6.71 o                         
  -8  -6   3          5.64         16.24         6.01 o                         
  -7  -6   3        991.21        951.63        19.26 o                         
  -6  -6   3       2954.48       2722.42        47.29 o                         
  -5  -6   3       1014.28        961.69        18.08 o                         
  -4  -6   3        458.54        487.16        15.15 o                         
  -3  -6   3        245.73        262.68        10.20 o                         
  -2  -6   3       2350.27       2053.89        30.12 o                         
  -1  -6   3       2132.61       2017.68        20.51 o                         
   0  -6   3       1513.73       1108.15        13.85 o                         
   1  -6   3        349.13        336.63         8.04 o                         
   2  -6   3       5234.29       5478.34        92.27 o                         
   3  -6   3       1308.07       1065.16        18.61 o                         
   4  -6   3       1831.40       1709.15        30.52 o                         
   5  -6   3        100.41         86.98         7.10 o                         
   6  -6   3        327.51        268.55        11.12 o                         
   7  -6   3        205.77        189.23        10.81 o                         
   8  -6   3         47.02         67.87         8.83 o                         
   9  -6   3        299.84        310.24        16.67 o                         
 -10  -5   3        132.14        147.65        11.35 o                         
  -9  -5   3         33.26         50.28        16.37 o                         
  -8  -5   3        187.50        116.13         8.79 o                         
  -7  -5   3        360.87        399.22        11.20 o                         
  -6  -5   3        301.97        326.85        15.74 o                         
  -5  -5   3        168.86        237.50         8.20 o                         
  -4  -5   3        696.71        777.48        21.21 o                         
  -3  -5   3       2903.78       2326.16        51.80 o                         
  -2  -5   3       1243.69       1368.79        20.36 o                         
  -1  -5   3       4453.80       4919.44        54.12 o                         
   0  -5   3       3684.26       3444.88        42.76 o                         
   1  -5   3       4102.83       4578.33        72.87 o                         
   2  -5   3       1727.09       1516.42        27.56 o                         
   3  -5   3        431.59        412.01         9.82 o                         
   4  -5   3       1705.70       1517.49        28.30 o                         
   5  -5   3        344.61        306.65        11.02 o                         
   6  -5   3        326.07        469.32        16.37 o                         
   7  -5   3        551.55        508.58        16.72 o                         
   8  -5   3        359.61        297.07        13.90 o                         
   9  -5   3        324.82        370.17        17.03 o                         
 -10  -4   3        165.94        201.06        12.78 o                         
  -9  -4   3         98.05        100.28         9.28 o                         
  -8  -4   3          7.97          4.82         4.54 o                         
  -7  -4   3        891.47        857.30        18.03 o                         
  -6  -4   3        106.72        101.64        14.37 o                         
  -5  -4   3        854.15        706.46        15.05 o                         
  -4  -4   3        704.41        703.00        19.80 o                         
  -3  -4   3        313.79        364.65        12.19 o                         
  -2  -4   3       3016.28       2914.79        43.24 o                         
  -1  -4   3      18984.04      16786.90       225.56 o                         
   0  -4   3       1972.10       1744.09        24.86 o                         
   1  -4   3       7546.59       7465.02       125.46 o                         
   2  -4   3       3652.44       3219.70        51.83 o                         
   3  -4   3         48.22        116.65         6.31 o                         
   4  -4   3          3.11         29.07        12.82 o                         
   5  -4   3       1074.83       1123.03        23.67 o                         
   6  -4   3        431.53        442.89        11.87 o                         
   7  -4   3        587.50        578.66        19.32 o                         
   8  -4   3         76.57         86.89         9.72 o                         
   9  -4   3         99.89         96.30        11.07 o                         
 -10  -3   3        162.98        150.85        11.70 o                         
  -9  -3   3        544.85        485.00        17.73 o                         
  -8  -3   3         86.18        111.96         8.72 o                         
  -7  -3   3        122.84        153.95         8.80 o                         
  -6  -3   3       1342.22       1256.36        24.24 o                         
  -5  -3   3       1087.38       1067.80        21.47 o                         
  -4  -3   3       1153.96       1063.81        27.34 o                         
  -3  -3   3       1221.57       1385.31        31.55 o                         
  -2  -3   3       1656.81       1512.62        30.59 o                         
  -1  -3   3       9790.51      10902.46       149.04 o                         
   0  -3   3       4575.95       4250.13        52.99 o                         
   1  -3   3       1770.07       1765.45        26.54 o                         
   2  -3   3        991.76       1409.48        25.16 o                         
   3  -3   3       5041.52       4578.34        77.82 o                         
   4  -3   3        485.13        431.10        11.20 o                         
   5  -3   3       2622.06       2694.25        49.22 o                         
   6  -3   3        154.10        187.43         7.71 o                         
   7  -3   3        297.49        348.63        13.74 o                         
   8  -3   3         43.56         37.03         5.87 o                         
   9  -3   3        241.74        236.89        11.79 o                         
 -10  -2   3         63.38         57.92         6.94 o                         
  -9  -2   3        144.69        168.15         8.92 o                         
  -8  -2   3        217.67        204.31        10.31 o                         
  -7  -2   3        408.36        452.44        13.92 o                         
  -6  -2   3        331.90        302.67        10.00 o                         
  -5  -2   3        830.36        992.78        25.79 o                         
  -4  -2   3        557.65        495.07        15.89 o                         
  -3  -2   3         22.93         94.21         7.39 o                         
  -2  -2   3        962.67        772.38        19.51 o                         
  -1  -2   3       1527.69       1683.54        37.98 o                         
   0  -2   3       1156.12       1185.02        19.67 o                         
   1  -2   3        977.57        873.59        20.62 o                         
   2  -2   3       4010.92       3803.39        62.35 o                         
   3  -2   3       2804.16       2927.94        49.50 o                         
   4  -2   3        870.56        848.20        15.44 o                         
   5  -2   3        842.30        984.51        23.16 o                         
   6  -2   3        517.56        472.91        13.90 o                         
   7  -2   3         27.57         52.99         5.96 o                         
   8  -2   3         42.57         56.72         8.41 o                         
   9  -2   3        446.72        545.85        20.87 o                         
 -10  -1   3        144.57        158.95        11.65 o                         
  -9  -1   3        342.87        320.16        13.92 o                         
  -8  -1   3         88.37         70.21         7.76 o                         
  -7  -1   3       1809.33       1875.74        43.30 o                         
  -6  -1   3        585.47        611.42        14.52 o                         
  -5  -1   3       5645.25       5301.37        91.93 o                         
  -4  -1   3         16.46         29.63         5.69 o                         
  -3  -1   3       4285.93       3812.04        86.82 o                         
  -2  -1   3        436.39        468.47        10.64 o                         
  -1  -1   3      27080.38      29917.33       644.21 o                         
   0  -1   3       5983.64       5946.11        97.12 o                         
   1  -1   3       1693.28       1859.70        45.96 o                         
   2  -1   3       8386.31       8672.59       152.03 o                         
   3  -1   3       4609.16       4513.65        84.68 o                         
   4  -1   3         67.10         60.74         6.65 o                         
   5  -1   3        600.49        524.77        14.26 o                         
   6  -1   3        326.80        312.05        11.81 o                         
   7  -1   3         47.34         17.07         6.43 o                         
   8  -1   3        151.95        142.92        11.20 o                         
   9  -1   3        395.01        400.30        27.19 o                         
 -10   0   3         67.71         96.73        10.25 o                         
  -9   0   3        125.58        133.26         8.90 o                         
  -8   0   3        180.77        215.68        10.64 o                         
  -7   0   3        111.78        103.09        10.20 o                         
  -6   0   3        883.01        845.18        18.12 o                         
  -5   0   3         85.28        333.90        11.66 o                         
  -4   0   3        128.78        206.16         9.90 o                         
  -3   0   3        640.08        579.90        16.70 o                         
  -2   0   3        613.92        727.09        18.55 o                         
  -1   0   3      40411.19      39791.23       920.93 o                         
   0   0   3       1504.77       1134.08        18.68 o                         
   1   0   3       2885.99       2703.53        40.71 o                         
   2   0   3       1345.68       1436.92        24.58 o                         
   3   0   3        175.07        379.48        10.55 o                         
   4   0   3         12.68         32.66         4.60 o                         
   5   0   3        696.25        672.86        15.77 o                         
   6   0   3        152.74         98.10         7.72 o                         
   7   0   3        232.69        235.50        11.54 o                         
   8   0   3        202.46        177.95         9.83 o                         
   9   0   3        243.01        314.53        16.15 o                         
 -10   1   3        144.87        153.99        17.25 o                         
  -9   1   3        343.16        309.52        13.87 o                         
  -8   1   3         88.30         74.20         7.81 o                         
  -7   1   3       1808.13       1874.11        33.58 o                         
  -6   1   3        585.62        617.60        14.47 o                         
  -5   1   3       5650.20       5305.14        92.04 o                         
  -4   1   3         16.52         24.61         5.54 o                         
  -3   1   3       4285.51       3697.29        84.38 o                         
  -2   1   3        434.80        477.93        13.74 o                         
  -1   1   3      27089.86      29584.26       514.92 o                         
   0   1   3       5980.98       5941.29        97.29 o                         
   1   1   3       1694.09       1834.10        45.37 o                         
   2   1   3       8382.13       8752.09       157.13 o                         
   3   1   3       4612.75       4491.75        76.57 o                         
   4   1   3         66.97         70.65         7.91 o                         
   5   1   3        602.72        514.16        12.18 o                         
   6   1   3        328.33        294.36        11.84 o                         
   7   1   3         47.13         19.52         6.50 o                         
   8   1   3        152.23        159.80        14.37 o                         
   9   1   3        394.54        377.96        17.85 o                         
 -10   2   3         63.56         46.27         9.06 o                         
  -9   2   3        144.50        180.07        11.30 o                         
  -8   2   3        217.66        209.72        10.59 o                         
  -7   2   3        407.95        477.43        13.95 o                         
  -6   2   3        330.12        305.14        10.11 o                         
  -5   2   3        830.99       1017.04        35.69 o                         
  -4   2   3        557.41        481.62        15.30 o                         
  -3   2   3         22.76         94.29         6.80 o                         
  -2   2   3        970.24        799.72        19.14 o                         
  -1   2   3       1526.82       1709.12        35.09 o                         
   0   2   3       1158.15       1164.98        18.08 o                         
   1   2   3        978.10        887.56        14.97 o                         
   2   2   3       4014.90       3837.80        62.70 o                         
   3   2   3       2804.22       2922.85        49.53 o                         
   4   2   3        870.48        847.68        15.40 o                         
   5   2   3        844.04        994.46        19.58 o                         
   6   2   3        517.72        471.94        14.16 o                         
   7   2   3         27.81         48.00         8.72 o                         
   8   2   3         42.38         50.23         8.38 o                         
   9   2   3        446.91        553.77        21.37 o                         
 -10   3   3        162.68        154.40        11.71 o                         
  -9   3   3        545.04        478.22        16.26 o                         
  -8   3   3         85.99        104.16         6.78 o                         
  -7   3   3        122.49        141.73        11.19 o                         
  -6   3   3       1341.94       1257.66        24.09 o                         
  -5   3   3       1089.49       1066.10        28.60 o                         
  -4   3   3       1155.49       1087.16        27.19 o                         
  -3   3   3       1220.25       1393.36        31.03 o                         
  -2   3   3       1655.84       1512.43        22.17 o                         
  -1   3   3       9793.63      10874.47       155.64 o                         
   0   3   3       4572.40       4194.39        72.23 o                         
   1   3   3       1772.66       1785.89        27.91 o                         
   2   3   3        991.54       1381.05        23.72 o                         
   3   3   3       5040.49       4627.65        78.61 o                         
   4   3   3        484.48        435.25        11.82 o                         
   5   3   3       2621.15       2714.00        49.80 o                         
   6   3   3        152.67        193.14         7.76 o                         
   7   3   3        297.53        333.17        13.84 o                         
   8   3   3         43.60         26.54         7.84 o                         
   9   3   3        241.58        247.59        15.66 o                         
 -10   4   3        165.98        199.61        12.82 o                         
  -9   4   3         97.78         95.16         7.04 o                         
  -8   4   3          7.84          1.57         4.65 o                         
  -7   4   3        892.59        866.30        24.42 o                         
  -6   4   3        107.09        103.87        10.27 o                         
  -5   4   3        849.80        723.39        21.35 o                         
  -4   4   3        703.94        704.26        19.29 o                         
  -3   4   3        316.95        361.40        11.16 o                         
  -2   4   3       3016.45       2912.14        43.65 o                         
  -1   4   3      18980.11      16800.49       226.09 o                         
   0   4   3       1972.45       1765.75        29.96 o                         
   1   4   3       7545.84       7499.08       127.77 o                         
   2   4   3       3653.54       3252.26        55.90 o                         
   3   4   3         47.90        117.05         6.31 o                         
   4   4   3          3.05         31.86         3.00 o                         
   5   4   3       1076.30       1117.53        27.23 o                         
   6   4   3        432.67        432.31        14.26 o                         
   7   4   3        587.74        585.54        17.92 o                         
   8   4   3         77.00         86.38         9.76 o                         
   9   4   3         99.96        103.97        11.47 o                         
 -10   5   3        132.37        144.03        11.46 o                         
  -9   5   3         33.09         38.88         7.91 o                         
  -8   5   3        188.40        120.69         9.01 o                         
  -7   5   3        361.95        395.36        13.31 o                         
  -6   5   3        301.61        329.41         9.06 o                         
  -5   5   3        168.96        251.82        11.60 o                         
  -4   5   3        695.87        827.58        21.65 o                         
  -3   5   3       2903.56       2276.73        49.73 o                         
  -2   5   3       1241.44       1266.22        75.55 o                         
  -1   5   3       4451.51       4908.36        55.29 o                         
   0   5   3       3686.84       3484.82        42.68 o                         
   1   5   3       4099.27       4597.00        87.89 o                         
   2   5   3       1727.32       1522.88        25.30 o                         
   3   5   3        431.63        402.56        10.20 o                         
   4   5   3       1707.00       1510.74        27.24 o                         
   5   5   3        343.72        316.83        15.96 o                         
   6   5   3        324.52        460.17        13.05 o                         
   7   5   3        550.18        516.61        17.08 o                         
   8   5   3        359.17        303.47        27.45 o                         
   9   5   3        324.64        356.29        17.46 o                         
 -10   6   3          3.54         14.22         5.11 o                         
  -9   6   3         36.23         20.25         6.95 o                         
  -8   6   3          5.60         17.46         6.06 o                         
  -7   6   3        989.40        971.68        21.68 o                         
  -6   6   3       2955.60       2762.93        70.49 o                         
  -5   6   3       1014.52        995.83        25.79 o                         
  -4   6   3        459.51        505.27        14.41 o                         
  -3   6   3        246.92        265.79         9.09 o                         
  -2   6   3       2352.38       2049.32        30.39 o                         
  -1   6   3       2133.79       2063.44        20.95 o                         
   0   6   3       1514.46       1106.66        23.09 o                         
   1   6   3        349.61        341.13         7.45 o                         
   2   6   3       5232.42       5344.55        90.95 o                         
   3   6   3       1307.08       1060.59        16.51 o                         
   4   6   3       1830.67       1677.66        28.78 o                         
   5   6   3        100.82         93.88         5.38 o                         
   6   6   3        328.86        260.20        18.07 o                         
   7   6   3        206.01        196.50        11.11 o                         
   8   6   3         46.89         62.11         9.08 o                         
   9   6   3        299.94        323.20        15.00 o                         
 -10   7   3         75.69         82.31        14.56 o                         
  -9   7   3        453.31        417.15        13.09 o                         
  -8   7   3        950.81        937.79        20.65 o                         
  -7   7   3         11.11         12.04         6.80 o                         
  -6   7   3        248.87        419.92        16.99 o                         
  -5   7   3        554.64        613.59        18.55 o                         
  -4   7   3        585.59        480.37        14.04 o                         
  -3   7   3       1527.77       1548.48        41.79 o                         
  -2   7   3        134.64        189.96         3.82 o                         
  -1   7   3        960.17       1013.80        10.60 o                         
   0   7   3       7958.89       8157.17       194.13 o                         
   1   7   3       1011.59       1008.82        20.50 o                         
   2   7   3       3457.53       3809.51        64.58 o                         
   3   7   3        436.11        438.65        10.04 o                         
   4   7   3       1703.70       1487.58        27.43 o                         
   5   7   3       1180.46       1110.52        23.68 o                         
   6   7   3       1280.40       1243.20        28.03 o                         
   7   7   3        231.56        193.77        11.22 o                         
   8   7   3         93.23         85.78         9.78 o                         
   9   7   3        409.93        375.26        17.38 o                         
 -10   8   3        102.40        126.58        16.03 o                         
  -9   8   3        134.94        133.00        14.56 o                         
  -8   8   3        255.37        331.92        18.99 o                         
  -7   8   3        148.20        134.85        11.45 o                         
  -6   8   3        925.98        818.93        24.53 o                         
  -5   8   3        690.05        699.60        19.29 o                         
  -4   8   3        430.84        433.59        12.19 o                         
  -3   8   3        381.71        389.68         6.16 o                         
  -2   8   3        537.98        560.85        11.03 o                         
  -1   8   3       1145.50       1037.56        11.20 o                         
   0   8   3       3039.20       2499.71        72.17 o                         
   1   8   3        465.86        482.14         7.69 o                         
   2   8   3        101.16        139.90         5.41 o                         
   3   8   3        719.89        672.03        12.99 o                         
   4   8   3        607.83        645.74        14.53 o                         
   5   8   3       1499.70       1455.31        29.79 o                         
   6   8   3        288.82        326.36        14.74 o                         
   7   8   3         88.13        118.41        10.16 o                         
   8   8   3        570.89        554.74        19.03 o                         
   9   8   3         64.34         75.53        10.10 o                         
 -10   9   3        152.91        142.76        15.89 o                         
  -9   9   3        141.81        115.42        14.19 o                         
  -8   9   3        568.45        569.33        23.35 o                         
  -7   9   3        386.54        391.11        13.74 o                         
  -6   9   3         19.69         16.70         5.91 o                         
  -5   9   3        595.33        560.39        16.11 o                         
  -4   9   3        251.35        259.45         6.44 o                         
  -3   9   3        455.48        416.56        15.22 o                         
  -2   9   3         57.65         85.98         3.20 o                         
  -1   9   3       3812.94       3983.18        50.61 o                         
   0   9   3        786.30       1081.98        12.22 o                         
   1   9   3       2928.09       2956.41        37.53 o                         
   2   9   3        172.66        193.19         6.10 o                         
   3   9   3       1613.96       1476.15        24.71 o                         
   4   9   3       2417.52       2739.21        49.06 o                         
   5   9   3       1361.57       1249.02        51.76 o                         
   6   9   3        368.16        416.88        27.19 o                         
   7   9   3        322.96        363.29        20.54 o                         
   8   9   3        262.52        283.71        15.00 o                         
 -10  10   3          2.65         12.19         9.09 o                         
  -9  10   3        121.86        158.87        15.00 o                         
  -8  10   3        406.95        437.14        20.69 o                         
  -7  10   3       1241.80       1269.74        37.83 o                         
  -6  10   3        476.04        470.32        16.55 o                         
  -5  10   3          7.96          7.76         4.14 o                         
  -4  10   3         43.99         72.68         3.80 o                         
  -3  10   3        166.64        189.88         9.75 o                         
  -2  10   3       1530.43       1431.12        21.08 o                         
  -1  10   3       2441.31       2266.71        24.13 o                         
   0  10   3       5071.85       4760.54        54.47 o                         
   1  10   3         89.35        287.64        38.87 o                         
   2  10   3         91.84        141.20         5.02 o                         
   3  10   3        552.74        533.04        11.84 o                         
   4  10   3       2024.36       2003.56        36.61 o                         
   5  10   3        628.87        624.23        20.17 o                         
   6  10   3        483.92        572.15        15.91 o                         
   7  10   3       1505.67       1456.16        44.26 o                         
   8  10   3        258.77        253.18        12.75 o                         
 -10  11   3         38.28         45.74        12.04 o                         
  -9  11   3        419.00        404.18        21.95 o                         
  -8  11   3        259.74        258.32        15.74 o                         
  -7  11   3        314.20        354.60        17.14 o                         
  -6  11   3        164.94        148.67         9.75 o                         
  -5  11   3         17.14         11.49         4.17 o                         
  -4  11   3        112.22         92.66         4.91 o                         
  -3  11   3        105.70        113.84         3.92 o                         
  -2  11   3        131.60        128.76         5.29 o                         
  -1  11   3        604.05        632.43         8.17 o                         
   0  11   3       2586.49       2061.96        36.95 o                         
   1  11   3        508.59        525.07         7.86 o                         
   2  11   3        992.70        871.52        15.27 o                         
   3  11   3        166.61        225.54         7.37 o                         
   4  11   3       2598.36       2373.07        46.96 o                         
   5  11   3        898.07        924.22        22.28 o                         
   6  11   3         68.69         59.29         6.70 o                         
   7  11   3        224.41        202.73        11.12 o                         
   8  11   3          0.03          0.45         5.32 o                         
  -9  12   3        330.69        342.85        19.95 o                         
  -8  12   3        215.45        260.69        16.03 o                         
  -7  12   3        637.81        590.54        22.39 o                         
  -6  12   3         15.46         76.33         7.76 o                         
  -5  12   3        124.73        147.73         5.87 o                         
  -4  12   3        574.56        476.27         9.35 o                         
  -3  12   3         29.80         40.68         2.59 o                         
  -2  12   3         56.25         49.55         2.11 o                         
  -1  12   3        292.03        276.32         4.19 o                         
   0  12   3        962.47        887.97        13.71 o                         
   1  12   3       1371.28       1280.41        16.33 o                         
   2  12   3        525.38        704.86        10.55 o                         
   3  12   3        340.40        392.24         9.64 o                         
   4  12   3        381.79        387.19        10.50 o                         
   5  12   3        819.13        800.87        20.10 o                         
   6  12   3         42.18         31.62         5.66 o                         
   7  12   3        105.59        106.46         8.85 o                         
   8  12   3        301.12        309.80        16.74 o                         
  -9  13   3        165.33        178.89        14.41 o                         
  -8  13   3        348.82        317.81        16.55 o                         
  -7  13   3       1082.19       1271.74        37.09 o                         
  -6  13   3         53.63         60.29         5.45 o                         
  -5  13   3        625.72        621.15        14.10 o                         
  -4  13   3        138.68        208.58         6.82 o                         
  -3  13   3        629.19        607.08        28.74 o                         
  -2  13   3         33.31         31.37         2.07 o                         
  -1  13   3       2323.90       2649.41        24.82 o                         
   0  13   3         49.89        125.96        11.10 o                         
   1  13   3        313.00        231.05        16.42 o                         
   2  13   3       1258.49       1220.97        20.17 o                         
   3  13   3       1698.65       1802.38        26.02 o                         
   4  13   3        383.08        374.39        11.41 o                         
   5  13   3       1396.63       1139.89        23.96 o                         
   6  13   3        148.69        147.79         8.36 o                         
   7  13   3        203.12        218.76        10.88 o                         
   8  13   3        159.18        162.95        10.77 o                         
  -9  14   3         54.98         60.74        10.49 o                         
  -8  14   3        241.03        204.75        14.04 o                         
  -7  14   3         47.55         54.21         6.32 o                         
  -6  14   3         41.84         37.41         4.98 o                         
  -5  14   3       2159.36       1937.60        33.90 o                         
  -4  14   3        172.81        183.11         6.45 o                         
  -3  14   3       1366.00       1345.24        19.88 o                         
  -2  14   3         70.02         87.57         2.83 o                         
  -1  14   3        642.79        542.61        17.21 o                         
   0  14   3        689.85        769.18        21.29 o                         
   1  14   3          6.98         21.96         3.71 o                         
   2  14   3        147.67        150.86        10.47 o                         
   3  14   3        122.25        110.32         5.78 o                         
   4  14   3       1006.41        949.78        19.42 o                         
   5  14   3        227.54        210.18         8.68 o                         
   6  14   3         53.84         72.85         7.80 o                         
   7  14   3        303.89        322.60        12.67 o                         
   8  14   3        135.09        155.79        10.12 o                         
  -9  15   3         37.74         29.33         8.20 o                         
  -8  15   3        123.72        128.71         8.98 o                         
  -7  15   3          7.42         24.01         7.87 o                         
  -6  15   3         35.30         72.20         5.95 o                         
  -5  15   3        181.17        257.74        43.89 o                         
  -4  15   3        938.85       1032.84        36.69 o                         
  -3  15   3        300.24        383.85        14.49 o                         
  -2  15   3         41.95         29.79         3.38 o                         
  -1  15   3        249.82        322.99         9.15 o                         
   0  15   3       4505.58       4578.42        63.34 o                         
   1  15   3        432.49        404.97         9.97 o                         
   2  15   3        244.51        187.84         7.49 o                         
   3  15   3        358.13        335.62         6.69 o                         
   4  15   3       1577.84       1588.59        23.20 o                         
   5  15   3        171.23        167.69        15.30 o                         
   6  15   3          8.84          0.00         4.88 o                         
   7  15   3        223.56        213.69        10.24 o                         
   8  15   3          6.52         10.58         5.58 o                         
  -9  16   3         43.42         62.49         7.70 o                         
  -8  16   3        105.83        113.39         8.38 o                         
  -7  16   3        106.25        101.75         7.18 o                         
  -6  16   3        220.00        157.63        10.97 o                         
  -5  16   3         84.84        106.48        12.93 o                         
  -4  16   3        898.30        894.55        16.97 o                         
  -3  16   3         32.80         30.48         2.86 o                         
  -2  16   3        886.99        799.53        16.35 o                         
  -1  16   3        184.79        182.00         7.69 o                         
   0  16   3        737.34        576.32        43.60 o                         
   1  16   3         41.22         39.31         4.68 o                         
   2  16   3         87.85         62.20         8.13 o                         
   3  16   3        128.72        113.61         8.47 o                         
   4  16   3        218.72        235.48        11.94 o                         
   5  16   3         63.27         98.63        14.70 o                         
   6  16   3         50.81         30.94         6.19 o                         
   7  16   3        320.86        332.01        11.73 o                         
  -8  17   3         12.61         13.57         5.23 o                         
  -7  17   3         90.36         77.88        17.33 o                         
  -6  17   3        219.94        230.78         8.35 o                         
  -5  17   3        161.08        188.97         7.68 o                         
  -4  17   3        122.74        122.16         6.24 o                         
  -3  17   3       1239.76       1224.17        22.93 o                         
  -2  17   3        321.77        362.73        23.53 o                         
  -1  17   3       1851.70       1905.61        34.45 o                         
   0  17   3        782.99        691.50        38.55 o                         
   1  17   3       2687.83       2423.78        89.12 o                         
   2  17   3         37.90         48.01         2.54 o                         
   3  17   3        260.28        298.48        10.82 o                         
   4  17   3        343.63        312.52        13.52 o                         
   5  17   3        772.10        687.01        27.18 o                         
   6  17   3         97.60         94.30         7.05 o                         
   7  17   3         55.38         41.39         6.32 o                         
  -8  18   3        145.63        127.74         8.37 o                         
  -7  18   3        447.18        508.60        14.41 o                         
  -6  18   3        383.05        386.45        12.02 o                         
  -5  18   3        922.26        972.80        19.60 o                         
  -4  18   3        510.47        482.80        10.67 o                         
  -3  18   3        389.78        316.28        10.71 o                         
  -2  18   3         65.97         70.24         6.49 o                         
  -1  18   3        565.60        584.94        15.48 o                         
   0  18   3        274.70        293.42        11.32 o                         
   1  18   3        343.18        368.67        79.95 o                         
   2  18   3       1003.33        884.92        20.41 o                         
   3  18   3         48.25         41.54         3.87 o                         
   4  18   3         89.41        102.15         6.44 o                         
   5  18   3        486.88        528.75        27.86 o                         
   6  18   3        223.16        219.69         7.50 o                         
   7  18   3        178.55        179.51         7.83 o                         
  -8  19   3         98.47         83.71         7.80 o                         
  -7  19   3         76.40         81.57        25.64 o                         
  -6  19   3         32.89         37.98         4.81 o                         
  -5  19   3        877.61        920.22        29.59 o                         
  -4  19   3       1084.46       1064.51        14.49 o                         
  -3  19   3        358.03        353.02        20.99 o                         
  -2  19   3        311.72        354.91        11.40 o                         
  -1  19   3        442.66        402.02        12.54 o                         
   0  19   3       3454.24       3495.73        48.30 o                         
   1  19   3        455.66        473.08        13.15 o                         
   2  19   3        127.02        140.43        12.90 o                         
   3  19   3        112.07        126.47         5.81 o                         
   4  19   3        283.31        314.39        20.89 o                         
   5  19   3        413.25        390.65        21.47 o                         
   6  19   3         34.67         33.42         9.30 o                         
   7  19   3         86.25        105.27         9.84 o                         
  -8  20   3         20.66         13.90         5.03 o                         
  -7  20   3        415.34        405.62        27.04 o                         
  -6  20   3        307.58        297.24        11.12 o                         
  -5  20   3        192.05        163.77        17.96 o                         
  -4  20   3         71.72         66.38         6.43 o                         
  -3  20   3         95.51        128.87         8.50 o                         
  -2  20   3        317.20        301.97        11.07 o                         
  -1  20   3        923.78        941.40        21.47 o                         
   0  20   3       1212.49       1139.06        25.21 o                         
   1  20   3        135.09        142.66        12.97 o                         
   2  20   3        136.10        147.63         7.72 o                         
   3  20   3        312.89        255.51        16.25 o                         
   4  20   3        384.42        378.92        15.24 o                         
   5  20   3          0.69         32.83        12.25 o                         
   6  20   3         47.04         42.41         5.33 o                         
  -7  21   3         89.86         79.33         6.36 o                         
  -6  21   3        621.72        631.56        16.35 o                         
  -5  21   3        110.39        130.36         6.24 o                         
  -4  21   3         24.81         28.42         2.78 o                         
  -3  21   3        293.81        315.96        16.70 o                         
  -2  21   3         53.11         69.90         5.67 o                         
  -1  21   3        804.69        905.30        21.36 o                         
   0  21   3        334.14        370.58        17.11 o                         
   1  21   3        353.28        440.03        45.18 o                         
   2  21   3        788.84        708.73        40.34 o                         
   3  21   3        304.08        314.77        23.55 o                         
   4  21   3        122.03         94.62         4.53 o                         
   5  21   3         38.29         39.13         3.75 o                         
   6  21   3        127.57         81.25        17.98 o                         
  -7  22   3         33.60         33.66         4.95 o                         
  -6  22   3        589.55        546.13        47.59 o                         
  -5  22   3        129.82        108.37        11.01 o                         
  -4  22   3        135.72        113.97        16.22 o                         
  -3  22   3         79.13         73.23        10.49 o                         
  -2  22   3        291.31        262.46        10.56 o                         
  -1  22   3        168.26        160.90         9.18 o                         
   0  22   3         67.99         72.24         7.40 o                         
   1  22   3        347.58        382.53        12.71 o                         
   2  22   3        152.64        114.10        30.00 o                         
   3  22   3         42.28         43.12         8.31 o                         
   4  22   3        138.64        143.46        15.11 o                         
   5  22   3         11.82         12.09         3.34 o                         
   6  22   3        136.22        137.82        17.35 o                         
  -7  23   3        218.79        217.14        10.14 o                         
  -6  23   3        209.99        274.94        26.45 o                         
  -5  23   3        197.73        179.66         7.52 o                         
  -4  23   3        455.13        473.57        21.35 o                         
  -3  23   3          4.99         -0.96         6.50 o                         
  -2  23   3        113.27        139.20        16.37 o                         
  -1  23   3         16.32         33.27         7.43 o                         
   0  23   3        234.25        211.29         7.90 o                         
   1  23   3        196.47        144.11        18.84 o                         
   2  23   3        169.83        192.43        29.82 o                         
   3  23   3         53.73         28.33         3.50 o                         
   4  23   3        157.90        168.25        23.28 o                         
   5  23   3        234.96        232.23        32.22 o                         
  -6  24   3        162.44        212.95        17.73 o                         
  -5  24   3         79.00         84.01        12.34 o                         
  -4  24   3         89.33        121.26        13.45 o                         
  -3  24   3         67.13         50.54        10.20 o                         
  -2  24   3        236.72        252.68         9.15 o                         
  -1  24   3        249.80        217.93        10.25 o                         
   0  24   3          9.79         18.35         5.53 o                         
   1  24   3        137.47        146.45        12.04 o                         
   2  24   3         51.78         70.84        15.37 o                         
   3  24   3          7.58         10.98         3.95 o                         
   4  24   3          2.68         10.50         4.33 o                         
   5  24   3         23.73         78.47         8.35 o                         
  -6  25   3        402.87        498.17        24.61 o                         
  -5  25   3          9.25         19.43         8.94 o                         
  -4  25   3         48.52         33.84         9.61 o                         
  -3  25   3         21.15         30.74         8.50 o                         
  -2  25   3         66.75         71.71         8.28 o                         
  -1  25   3         10.39         42.42         6.70 o                         
   0  25   3        138.94         89.99         8.12 o                         
   1  25   3         31.06         47.88         9.31 o                         
   2  25   3         45.81         47.77        17.62 o                         
   3  25   3         96.76        127.76        12.71 o                         
   4  25   3         41.80         38.98        12.01 o                         
  -5  26   3        228.30        260.54        19.29 o                         
  -4  26   3        103.25        109.06        13.00 o                         
  -3  26   3         24.32         28.89         6.06 o                         
  -2  26   3         21.73         14.90        13.97 o                         
  -1  26   3        141.04        157.07         9.71 o                         
   0  26   3          5.37          5.49         4.86 o                         
   1  26   3        111.72        140.02        12.86 o                         
   2  26   3         11.91         10.34         8.20 o                         
   3  26   3        150.73        174.60        15.15 o                         
   4  26   3         35.85         36.43        10.49 o                         
  -4  27   3          0.55          8.65         8.20 o                         
  -3  27   3         25.89         36.95        10.79 o                         
  -2  27   3         15.36         10.20        12.12 o                         
  -1  27   3          0.53         17.13         6.07 o                         
   0  27   3          8.67         12.30         4.36 o                         
   1  27   3          8.27          4.14         7.24 o                         
   2  27   3         95.38        134.85        14.04 o                         
   3  27   3         88.63        132.86        14.33 o                         
  -3  28   3         11.07         22.83         9.61 o                         
  -2  28   3        105.04        113.28        14.56 o                         
  -1  28   3          5.61         12.03         6.01 o                         
   0  28   3         33.80         39.15         8.57 o                         
   1  28   3         28.83         18.99         9.31 o                         
   2  28   3        353.40        439.43        22.68 o                         
  -2  29   3          4.06         14.70         9.75 o                         
  -1  29   3         52.24         61.58         6.95 o                         
   0  29   3         13.79          4.50         6.02 o                         
   1  29   3         23.87         24.53         9.90 o                         
  -3 -28   4        210.27        264.83        17.73 o                         
  -2 -28   4        122.30        116.01        12.86 o                         
  -1 -28   4        102.41         88.67        13.45 o                         
   0 -28   4         24.05         31.55        10.94 o                         
   1 -28   4         48.40         58.60        13.15 o                         
  -4 -27   4         17.95         21.35         8.50 o                         
  -3 -27   4         71.03         80.47        11.60 o                         
  -2 -27   4         62.64         77.73        11.60 o                         
  -1 -27   4         74.98         74.33        12.64 o                         
   0 -27   4         11.73         35.25        10.94 o                         
   1 -27   4         25.75         33.40        10.64 o                         
   2 -27   4         73.92        115.86        14.41 o                         
  -5 -26   4        190.55        189.24        14.70 o                         
  -4 -26   4         64.63         76.03        10.79 o                         
  -3 -26   4         28.43         29.85         9.24 o                         
  -2 -26   4        495.76        490.44        14.36 o                         
  -1 -26   4         45.55         40.49        10.79 o                         
   0 -26   4        126.35        136.92        14.56 o                         
   1 -26   4          7.25         13.30         5.54 o                         
   2 -26   4         22.16         24.53        10.05 o                         
   3 -26   4         43.11         35.25         9.90 o                         
  -5 -25   4        159.75        104.09        22.55 o                         
  -4 -25   4         29.12         22.68         3.01 o                         
  -3 -25   4          6.87          8.28         2.96 o                         
  -2 -25   4         97.68        134.92         9.48 o                         
  -1 -25   4         72.38         38.11         6.85 o                         
   0 -25   4         41.38         39.53        11.45 o                         
   1 -25   4        126.53        117.22        17.44 o                         
   2 -25   4         77.98         72.60         5.41 o                         
   3 -25   4         44.49         43.97        10.12 o                         
   4 -25   4        105.12        127.48        30.44 o                         
  -6 -24   4         16.64         12.36         3.77 o                         
  -5 -24   4         75.33         76.07        18.62 o                         
  -4 -24   4         58.78         56.96         9.65 o                         
  -3 -24   4        404.40        454.58        20.54 o                         
  -2 -24   4         88.18         57.12         7.34 o                         
  -1 -24   4          5.64          4.46         2.49 o                         
   0 -24   4         81.77         60.40         8.09 o                         
   1 -24   4        437.51        431.38        21.65 o                         
   2 -24   4         67.84         54.08         4.28 o                         
   3 -24   4         79.10         69.39         8.02 o                         
   4 -24   4         63.38         45.21         6.95 o                         
  -6 -23   4         93.47         92.91        10.79 o                         
  -5 -23   4         19.28         18.41         3.10 o                         
  -4 -23   4         68.48         80.60         5.03 o                         
  -3 -23   4         78.29         79.51         3.78 o                         
  -2 -23   4         39.12         52.64         3.72 o                         
  -1 -23   4        143.40        125.47         4.58 o                         
   0 -23   4        145.41        131.30        14.15 o                         
   1 -23   4        458.89        382.58        50.21 o                         
   2 -23   4         15.00         16.77         3.39 o                         
   3 -23   4        198.50        187.83        18.07 o                         
   4 -23   4        293.41        286.11        13.97 o                         
   5 -23   4        122.85        161.78         7.36 o                         
  -7 -22   4        191.52        206.42        22.06 o                         
  -6 -22   4          4.64          8.86         3.12 o                         
  -5 -22   4         16.34         12.61         2.76 o                         
  -4 -22   4        102.96         96.75         6.89 o                         
  -3 -22   4        300.71        296.33        10.83 o                         
  -2 -22   4        336.62        266.17        19.43 o                         
  -1 -22   4         34.84         23.56         3.17 o                         
   0 -22   4         90.74         87.92         6.13 o                         
   1 -22   4        154.37        135.62         6.72 o                         
   2 -22   4         17.41         25.44         4.73 o                         
   3 -22   4         23.00         12.99         3.47 o                         
   4 -22   4        192.12        174.63        17.01 o                         
   5 -22   4        123.10         99.72        10.51 o                         
  -7 -21   4        356.95        333.08         9.87 o                         
  -6 -21   4         96.01        115.27         8.93 o                         
  -5 -21   4        187.71        186.97         6.28 o                         
  -4 -21   4         45.33         21.83         2.94 o                         
  -3 -21   4        706.67        541.89        55.94 o                         
  -2 -21   4        187.15        188.86         5.21 o                         
  -1 -21   4        421.39        352.72         9.15 o                         
   0 -21   4        151.45        129.07        10.60 o                         
   1 -21   4        240.67        236.96         7.18 o                         
   2 -21   4        202.27        239.58        13.78 o                         
   3 -21   4        226.68        230.84        10.92 o                         
   4 -21   4        212.34        236.31        13.33 o                         
   5 -21   4        151.01        141.24         6.33 o                         
  -8 -20   4         33.96         36.55        11.30 o                         
  -7 -20   4         17.07         17.79         3.95 o                         
  -6 -20   4         18.27          9.33         3.12 o                         
  -5 -20   4        180.28        167.68         6.68 o                         
  -4 -20   4        101.37         86.03         4.63 o                         
  -3 -20   4       1673.52       1563.64        36.36 o                         
  -2 -20   4        432.52        384.82        15.35 o                         
  -1 -20   4        676.47        560.70        11.79 o                         
   0 -20   4        864.80        759.59        47.36 o                         
   1 -20   4         47.96         58.19         4.43 o                         
   2 -20   4         50.67         52.28         4.64 o                         
   3 -20   4         60.74         60.14         6.22 o                         
   4 -20   4         20.50         37.94         5.77 o                         
   5 -20   4         70.47         71.69         6.10 o                         
   6 -20   4        256.64        253.90        15.50 o                         
  -8 -19   4         60.82         49.92         4.27 o                         
  -7 -19   4         75.16         98.40         6.80 o                         
  -6 -19   4        139.28        135.89        11.81 o                         
  -5 -19   4        719.41        760.71        13.24 o                         
  -4 -19   4         11.18         20.20         3.18 o                         
  -3 -19   4        621.45        508.02        29.02 o                         
  -2 -19   4         68.99         79.16         4.80 o                         
  -1 -19   4       3472.97       3593.59        52.33 o                         
   0 -19   4        567.75        678.07        23.35 o                         
   1 -19   4        482.86        357.94        22.09 o                         
   2 -19   4         54.03         32.66         5.40 o                         
   3 -19   4        378.55        389.25         7.53 o                         
   4 -19   4        379.49        398.95         9.03 o                         
   5 -19   4        211.49        212.47         9.00 o                         
   6 -19   4         12.36          9.76         4.08 o                         
  -8 -18   4          6.51          7.56         4.92 o                         
  -7 -18   4        220.82        181.33         7.22 o                         
  -6 -18   4        222.15        233.94         9.11 o                         
  -5 -18   4        288.01        289.54         7.86 o                         
  -4 -18   4        423.90        385.23         6.74 o                         
  -3 -18   4        289.31        350.66         7.35 o                         
  -2 -18   4        358.88        391.41         8.66 o                         
  -1 -18   4        176.98        238.32         7.23 o                         
   0 -18   4        211.27        319.58        17.40 o                         
   1 -18   4        389.66        441.08        12.12 o                         
   2 -18   4          1.18          9.53         2.38 o                         
   3 -18   4         69.03        101.21         7.29 o                         
   4 -18   4        219.78        214.91         6.41 o                         
   5 -18   4        117.96        131.88         8.57 o                         
   6 -18   4         22.61         19.48         4.10 o                         
  -8 -17   4        131.63        150.72         8.74 o                         
  -7 -17   4        368.11        388.08        12.45 o                         
  -6 -17   4        115.81        106.86         5.28 o                         
  -5 -17   4        665.61        665.32        19.03 o                         
  -4 -17   4       1383.05       1353.29        19.86 o                         
  -3 -17   4        216.44        181.13         7.94 o                         
  -2 -17   4       3361.91       3431.25        48.37 o                         
  -1 -17   4        390.76        484.13        11.06 o                         
   0 -17   4        863.42        802.54        16.53 o                         
   1 -17   4        664.69        637.23        25.16 o                         
   2 -17   4        128.25        181.68         5.96 o                         
   3 -17   4        160.00        197.99         5.95 o                         
   4 -17   4        156.24        178.49         6.05 o                         
   5 -17   4         91.27         94.12         6.25 o                         
   6 -17   4        159.75        190.07        17.62 o                         
   7 -17   4         29.48         21.55         4.70 o                         
  -9 -16   4         45.21         72.41         7.89 o                         
  -8 -16   4        237.52        237.84        10.55 o                         
  -7 -16   4          0.71         11.07         6.87 o                         
  -6 -16   4         76.85         82.80         4.85 o                         
  -5 -16   4        414.22        464.71        13.36 o                         
  -4 -16   4        253.40        281.27         6.67 o                         
  -3 -16   4        510.11        506.45         8.63 o                         
  -2 -16   4        287.25        299.96         7.37 o                         
  -1 -16   4       1197.70       1212.28        18.44 o                         
   0 -16   4        786.60        651.93        16.08 o                         
   1 -16   4         99.91        124.37         3.90 o                         
   2 -16   4        509.10        428.69         8.03 o                         
   3 -16   4        423.81        392.19         8.61 o                         
   4 -16   4         95.88         89.37         5.08 o                         
   5 -16   4         87.40         81.35         5.94 o                         
   6 -16   4        223.91        225.15        17.09 o                         
   7 -16   4         76.74         58.70         5.05 o                         
  -9 -15   4         66.41         63.61         7.52 o                         
  -8 -15   4         60.51         58.73         7.24 o                         
  -7 -15   4          0.25         11.20         4.37 o                         
  -6 -15   4         54.51         34.29         6.65 o                         
  -5 -15   4        910.96        963.23        15.42 o                         
  -4 -15   4        907.05        907.44        15.10 o                         
  -3 -15   4         81.43         95.93         3.83 o                         
  -2 -15   4        305.72        339.74        10.73 o                         
  -1 -15   4       6279.12       6381.79        94.06 o                         
   0 -15   4        708.90        655.99        10.00 o                         
   1 -15   4        341.24        366.81        15.96 o                         
   2 -15   4        152.48        130.91         8.28 o                         
   3 -15   4        560.35        500.12        17.34 o                         
   4 -15   4        871.86        955.11        21.67 o                         
   5 -15   4        333.01        314.20        15.03 o                         
   6 -15   4        145.77        142.63        18.25 o                         
   7 -15   4         76.79         63.56         7.17 o                         
  -9 -14   4        105.06         85.42        11.60 o                         
  -8 -14   4        277.74        269.10         9.03 o                         
  -7 -14   4        172.65        140.21         7.63 o                         
  -6 -14   4         72.83         48.21         5.17 o                         
  -5 -14   4        183.18        186.35         6.00 o                         
  -4 -14   4        540.31        554.50        10.09 o                         
  -3 -14   4       1111.17        992.16        17.36 o                         
  -2 -14   4        438.79        400.71         7.43 o                         
  -1 -14   4       1568.45       1640.24        22.47 o                         
   0 -14   4       1007.67       1040.66        27.49 o                         
   1 -14   4       1410.49       1188.69        16.26 o                         
   2 -14   4        168.60        143.92         4.30 o                         
   3 -14   4        335.35        349.92         8.34 o                         
   4 -14   4       2917.61       2802.72        42.31 o                         
   5 -14   4         23.07         29.59         5.19 o                         
   6 -14   4        363.46        325.83        13.29 o                         
   7 -14   4        170.24        188.87        10.18 o                         
  -9 -13   4         30.24         26.31         9.31 o                         
  -8 -13   4        436.79        405.88        19.51 o                         
  -7 -13   4        147.04        109.80         5.51 o                         
  -6 -13   4        213.01        238.80        17.84 o                         
  -5 -13   4        321.42        305.85        12.39 o                         
  -4 -13   4       1278.81       1262.48        17.90 o                         
  -3 -13   4        530.36        508.08        18.84 o                         
  -2 -13   4        530.37        503.82         8.12 o                         
  -1 -13   4         59.14        136.98         4.43 o                         
   0 -13   4       3919.13       4035.63        53.57 o                         
   1 -13   4        452.91        637.62        18.80 o                         
   2 -13   4        211.90        262.38        14.42 o                         
   3 -13   4        579.09        610.63        13.74 o                         
   4 -13   4       1442.22       1537.47        37.24 o                         
   5 -13   4         23.42         14.38         4.54 o                         
   6 -13   4        772.56        765.02        20.06 o                         
   7 -13   4         41.44         37.94         6.66 o                         
 -10 -12   4         58.04         80.69        13.45 o                         
  -9 -12   4        167.52        232.83        16.85 o                         
  -8 -12   4        147.05        161.01        13.60 o                         
  -7 -12   4        656.00        677.80        24.61 o                         
  -6 -12   4        173.13        202.95        12.41 o                         
  -5 -12   4        447.71        469.22        10.91 o                         
  -4 -12   4        881.44        827.79        13.63 o                         
  -3 -12   4        931.55        829.35        14.37 o                         
  -2 -12   4        655.39        653.50         9.89 o                         
  -1 -12   4        958.62        729.08        14.14 o                         
   0 -12   4        354.18        369.45         6.88 o                         
   1 -12   4       2498.81       2147.77        27.90 o                         
   2 -12   4       1692.53       1699.79        23.28 o                         
   3 -12   4        307.20        257.25        10.75 o                         
   4 -12   4        106.03        124.30         6.91 o                         
   5 -12   4         38.77         62.93         7.24 o                         
   6 -12   4        645.65        658.90        18.21 o                         
   7 -12   4        282.63        246.82        11.73 o                         
   8 -12   4         34.41         52.14         7.76 o                         
 -10 -11   4        120.29        101.53        14.33 o                         
  -9 -11   4        396.80        370.05        21.21 o                         
  -8 -11   4         34.84         50.25         9.75 o                         
  -7 -11   4         51.41         67.09         9.75 o                         
  -6 -11   4         29.92         16.26         6.50 o                         
  -5 -11   4        495.38        505.59        24.64 o                         
  -4 -11   4         20.94         53.81         3.39 o                         
  -3 -11   4       1121.89       1118.12        28.04 o                         
  -2 -11   4        838.45        866.71        11.89 o                         
  -1 -11   4       1564.70       1481.24        25.15 o                         
   0 -11   4        255.08        148.46         5.40 o                         
   1 -11   4        743.64        865.79        16.72 o                         
   2 -11   4        301.47        378.69        10.45 o                         
   3 -11   4       2579.56       2282.85        39.18 o                         
   4 -11   4        289.45        219.78         8.60 o                         
   5 -11   4        185.37        232.23         9.53 o                         
   6 -11   4        758.30        814.30        20.88 o                         
   7 -11   4        169.23        173.85        11.01 o                         
   8 -11   4          6.01         12.01         6.15 o                         
 -10 -10   4        145.76        148.67        16.26 o                         
  -9 -10   4        382.84        364.06        20.99 o                         
  -8 -10   4        112.63        126.58         8.79 o                         
  -7 -10   4       1071.72        982.09        31.40 o                         
  -6 -10   4        126.40        112.02         6.21 o                         
  -5 -10   4        123.91        150.58        11.05 o                         
  -4 -10   4        457.73        452.83         8.43 o                         
  -3 -10   4       2032.52       1855.34        29.74 o                         
  -2 -10   4         32.01         83.58         3.18 o                         
  -1 -10   4       3818.86       3515.52        39.22 o                         
   0 -10   4        544.90        483.05         7.37 o                         
   1 -10   4       3240.19       3335.05        44.32 o                         
   2 -10   4        480.23        500.44         9.62 o                         
   3 -10   4       2260.19       1977.89        34.55 o                         
   4 -10   4        450.42        498.38        12.91 o                         
   5 -10   4        148.11        155.07         8.55 o                         
   6 -10   4        591.97        629.76        17.76 o                         
   7 -10   4       1042.83        952.92        25.34 o                         
   8 -10   4         11.95         28.65         6.88 o                         
 -10  -9   4         46.10         54.97        12.86 o                         
  -9  -9   4        173.80        154.36        15.15 o                         
  -8  -9   4        323.08        348.77        19.29 o                         
  -7  -9   4        342.64        354.31        17.29 o                         
  -6  -9   4         20.35         24.53         6.50 o                         
  -5  -9   4        267.63        262.17         8.20 o                         
  -4  -9   4       1224.91       1140.77        16.01 o                         
  -3  -9   4       1114.22       1066.88        17.29 o                         
  -2  -9   4        973.43        961.18        16.86 o                         
  -1  -9   4        857.26        855.92        12.93 o                         
   0  -9   4       1949.15       1950.42        32.52 o                         
   1  -9   4       4030.16       4280.64        58.94 o                         
   2  -9   4        629.39        620.39        11.13 o                         
   3  -9   4        676.40        679.82        18.95 o                         
   4  -9   4       1211.22       1240.06        24.43 o                         
   5  -9   4        269.64        289.21         9.46 o                         
   6  -9   4        724.05        808.87        21.00 o                         
   7  -9   4       1049.43       1115.60        27.76 o                         
   8  -9   4         15.46         30.46         7.28 o                         
 -10  -8   4         68.67         73.37        14.04 o                         
  -9  -8   4        210.17        223.89        16.40 o                         
  -8  -8   4        448.22        474.82        22.54 o                         
  -7  -8   4        851.78        834.97        28.15 o                         
  -6  -8   4         53.55         61.18         8.50 o                         
  -5  -8   4        419.60        427.39        15.15 o                         
  -4  -8   4       2923.55       2851.79        84.46 o                         
  -3  -8   4        680.21        697.94        11.84 o                         
  -2  -8   4       5695.82       5327.73        71.67 o                         
  -1  -8   4       1517.62       1211.65        13.80 o                         
   0  -8   4       1547.96       1500.35        19.24 o                         
   1  -8   4       6782.54       6612.61       109.08 o                         
   2  -8   4         77.15        107.69         5.30 o                         
   3  -8   4        151.81        123.01         5.98 o                         
   4  -8   4       1198.94       1049.71        21.63 o                         
   5  -8   4        437.05        386.71        12.75 o                         
   6  -8   4        733.28        664.86        18.76 o                         
   7  -8   4        157.80        210.37        12.04 o                         
   8  -8   4        146.51        140.11        10.59 o                         
 -10  -7   4        446.04        430.78        24.09 o                         
  -9  -7   4         21.50         27.64         9.75 o                         
  -8  -7   4        495.12        476.01        21.80 o                         
  -7  -7   4       1090.81       1024.87        33.10 o                         
  -6  -7   4        556.78        485.91        17.96 o                         
  -5  -7   4       1502.20       1495.33        38.13 o                         
  -4  -7   4       1253.72       1357.67        33.03 o                         
  -3  -7   4        109.86        206.13        25.20 o                         
  -2  -7   4       2257.89       2297.66        28.50 o                         
  -1  -7   4      12353.25      12317.65       161.50 o                         
   0  -7   4       1703.58       1911.99        35.86 o                         
   1  -7   4        316.80        751.27        23.93 o                         
   2  -7   4       2642.39       2711.31        44.58 o                         
   3  -7   4        558.82        601.16        12.90 o                         
   4  -7   4       1520.85       1468.28        27.96 o                         
   5  -7   4        471.20        527.85        15.10 o                         
   6  -7   4        340.42        499.80        32.25 o                         
   7  -7   4         49.91         70.54         8.67 o                         
   8  -7   4        155.34        131.24        11.09 o                         
 -10  -6   4        114.48        155.61        16.70 o                         
  -9  -6   4        345.13        337.46        20.39 o                         
  -8  -6   4        518.67        561.20        24.53 o                         
  -7  -6   4        603.80        671.23        24.53 o                         
  -6  -6   4        385.11        367.24        16.11 o                         
  -5  -6   4        682.90        783.54        23.05 o                         
  -4  -6   4        191.78        169.36         9.46 o                         
  -3  -6   4       3981.57       3521.40        55.27 o                         
  -2  -6   4        384.43        393.45        25.75 o                         
  -1  -6   4      12367.48      12195.55       223.20 o                         
   0  -6   4       3542.33       3528.67        46.18 o                         
   1  -6   4       1334.68       1180.13        20.12 o                         
   2  -6   4       1605.41       1450.12        24.56 o                         
   3  -6   4       1398.64       1445.00        25.78 o                         
   4  -6   4        552.59        548.73        13.75 o                         
   5  -6   4       2184.50       1907.33        37.48 o                         
   6  -6   4       1091.51       1016.04        21.96 o                         
   7  -6   4        337.98        338.42        11.85 o                         
   8  -6   4         67.96         59.30         9.10 o                         
 -10  -5   4         45.28         68.13        13.45 o                         
  -9  -5   4        119.32        110.76        14.33 o                         
  -8  -5   4        246.12        270.37        17.14 o                         
  -7  -5   4        226.51        237.63        15.15 o                         
  -6  -5   4       1759.05       1664.40        46.03 o                         
  -5  -5   4         45.22        119.56         9.61 o                         
  -4  -5   4       2560.29       2542.59        59.93 o                         
  -3  -5   4       1877.38       1940.01        45.59 o                         
  -2  -5   4      14776.46      14792.89       280.16 o                         
  -1  -5   4       3126.06       3693.96        75.62 o                         
   0  -5   4       9758.29      10272.39       149.72 o                         
   1  -5   4       3044.07       3205.15        50.58 o                         
   2  -5   4       1713.72       1453.33        25.15 o                         
   3  -5   4       1502.65       1499.63        26.44 o                         
   4  -5   4        559.64        552.75        14.01 o                         
   5  -5   4       1283.86       1401.76        29.58 o                         
   6  -5   4        130.06        140.47         7.34 o                         
   7  -5   4        630.92        731.27        21.18 o                         
   8  -5   4        161.44        180.21        11.96 o                         
 -10  -4   4         52.26         46.33        12.71 o                         
  -9  -4   4        205.54        232.98        17.59 o                         
  -8  -4   4          0.23         10.05         8.05 o                         
  -7  -4   4        523.91        532.46        21.65 o                         
  -6  -4   4       1677.85       1774.86        48.69 o                         
  -5  -4   4       1437.35       1884.89        47.73 o                         
  -4  -4   4       4717.94       4842.97       118.82 o                         
  -3  -4   4       1192.26       1070.16        23.65 o                         
  -2  -4   4      12489.11      12184.13       219.49 o                         
  -1  -4   4        708.43        923.14        17.41 o                         
   0  -4   4        707.26        703.86        13.83 o                         
   1  -4   4       3557.78       3358.46        53.25 o                         
   2  -4   4       1496.00       1546.10        26.49 o                         
   3  -4   4        275.59        238.17         8.24 o                         
   4  -4   4        337.97        354.67        11.35 o                         
   5  -4   4        216.59        267.85        11.07 o                         
   6  -4   4        234.23        264.85         9.50 o                         
   7  -4   4        742.44        639.99        19.83 o                         
   8  -4   4        115.09         95.92        10.11 o                         
 -10  -3   4        194.82        127.02        16.55 o                         
  -9  -3   4         10.11          9.75         9.24 o                         
  -8  -3   4        175.66        192.04        15.15 o                         
  -7  -3   4         19.11         11.31         4.95 o                         
  -6  -3   4       1168.34       1091.89        32.73 o                         
  -5  -3   4       2447.62       2193.46        55.79 o                         
  -4  -3   4        376.61        469.06        16.40 o                         
  -3  -3   4       2898.94       3039.51        70.64 o                         
  -2  -3   4       2383.40       2473.27        56.27 o                         
  -1  -3   4       8590.53       9822.16       141.28 o                         
   0  -3   4         41.78        115.29         9.05 o                         
   1  -3   4       4012.88       3409.16        54.56 o                         
   2  -3   4       1575.73       1849.53        31.74 o                         
   3  -3   4        128.97        299.22         9.24 o                         
   4  -3   4       3146.33       3271.83        58.02 o                         
   5  -3   4        633.30        579.26        15.36 o                         
   6  -3   4        174.24        163.33         7.58 o                         
   7  -3   4        204.80        243.42        15.55 o                         
   8  -3   4         45.67         51.02         8.67 o                         
 -10  -2   4         97.03         90.37        15.59 o                         
  -9  -2   4        308.28        261.13        18.69 o                         
  -8  -2   4         56.71         50.02         6.80 o                         
  -7  -2   4       1303.68       1424.10        42.19 o                         
  -6  -2   4        347.71        374.85        17.14 o                         
  -5  -2   4        518.79        561.20        15.74 o                         
  -4  -2   4        212.15        295.42         9.24 o                         
  -3  -2   4       5964.88       5675.13       137.95 o                         
  -2  -2   4       2345.88       2880.87       192.23 o                         
  -1  -2   4      30339.68      29312.24       851.84 o                         
   0  -2   4       1376.46       1135.83        18.91 o                         
   1  -2   4        956.71        854.36        19.84 o                         
   2  -2   4        579.93        683.88        25.97 o                         
   3  -2   4       1705.90       1795.96        31.14 o                         
   4  -2   4       1416.73       1323.01        26.18 o                         
   5  -2   4         23.76         38.84         8.35 o                         
   6  -2   4         62.22         44.63         7.10 o                         
   7  -2   4         44.26         60.42         6.39 o                         
   8  -2   4         64.27         68.95         9.40 o                         
 -10  -1   4         83.68         83.87        14.70 o                         
  -9  -1   4         15.33         17.14         9.46 o                         
  -8  -1   4         46.65         27.19         9.46 o                         
  -7  -1   4        210.05        210.00        14.56 o                         
  -6  -1   4        881.18        823.81        25.79 o                         
  -5  -1   4        922.08        772.97        24.09 o                         
  -4  -1   4        818.02        867.85        23.65 o                         
  -3  -1   4       1742.76       1815.50        42.19 o                         
  -2  -1   4      10994.92      11322.39       208.67 o                         
  -1  -1   4       4273.28       5117.36        84.28 o                         
   0  -1   4       1823.01       1754.24        28.19 o                         
   1  -1   4        545.85        588.69        12.34 o                         
   2  -1   4        290.22        280.18         8.41 o                         
   3  -1   4        798.93        957.55        18.41 o                         
   4  -1   4       1853.94       1833.50        51.28 o                         
   5  -1   4        463.81        477.65        13.82 o                         
   6  -1   4        312.99        333.23        10.72 o                         
   7  -1   4         14.19         10.68         6.01 o                         
   8  -1   4         57.80         53.69        12.34 o                         
   9  -1   4        187.98        167.64        10.52 o                         
 -10   0   4          3.45          2.51         5.10 o                         
  -9   0   4         48.47         66.43        12.64 o                         
  -8   0   4        365.83        343.82        18.84 o                         
  -7   0   4         86.71         98.42        11.60 o                         
  -6   0   4        735.61        532.31        19.43 o                         
  -5   0   4          1.88         40.79         7.61 o                         
  -4   0   4       2855.28       2896.60        69.38 o                         
  -3   0   4        727.44        695.17        19.80 o                         
  -2   0   4      43481.23      45995.55      1124.13 o                         
  -1   0   4        432.31        720.35        12.32 o                         
   0   0   4          4.33         52.67         3.36 o                         
   1   0   4        415.40        396.41         8.06 o                         
   2   0   4        663.54        695.47        12.53 o                         
   3   0   4        400.52        431.90        10.92 o                         
   4   0   4         21.36        154.11         6.81 o                         
   5   0   4        742.22        612.73        16.17 o                         
   6   0   4        622.71        503.09        15.31 o                         
   7   0   4         29.94         32.50         7.47 o                         
   8   0   4         38.56         36.69         6.21 o                         
   9   0   4         47.98         37.78         9.87 o                         
 -10   1   4         83.48         76.48        14.33 o                         
  -9   1   4         15.11         13.74         5.91 o                         
  -8   1   4         46.33         23.35         9.46 o                         
  -7   1   4        209.10        169.65        14.19 o                         
  -6   1   4        878.68        817.38        25.94 o                         
  -5   1   4        922.88        727.31        22.83 o                         
  -4   1   4        817.66        863.27        19.95 o                         
  -3   1   4       1738.52       1798.36        42.19 o                         
  -2   1   4      10995.31      11805.32       186.12 o                         
  -1   1   4       4272.70       4915.39       124.95 o                         
   0   1   4       1820.38       1756.85        28.24 o                         
   1   1   4        544.18        578.75        11.70 o                         
   2   1   4        290.43        273.36         8.45 o                         
   3   1   4        798.77        957.98        39.94 o                         
   4   1   4       1855.63       1802.17        33.14 o                         
   5   1   4        462.32        480.14        13.85 o                         
   6   1   4        312.06        331.83        12.90 o                         
   7   1   4         14.05          9.08         4.43 o                         
   8   1   4         57.58         46.87         8.72 o                         
   9   1   4        188.14        166.19        13.49 o                         
 -10   2   4         96.83        115.27        15.44 o                         
  -9   2   4        308.61        269.19        17.96 o                         
  -8   2   4         57.03         59.48        10.79 o                         
  -7   2   4       1302.06       1437.26        42.64 o                         
  -6   2   4        347.01        373.89        12.34 o                         
  -5   2   4        519.48        598.07        20.25 o                         
  -4   2   4        212.12        304.21        12.04 o                         
  -3   2   4       5964.53       5887.94       141.35 o                         
  -2   2   4       2346.22       3145.82        38.93 o                         
  -1   2   4      30344.14      28782.44       865.51 o                         
   0   2   4       1377.05       1167.42        19.28 o                         
   1   2   4        956.59        844.30        15.77 o                         
   2   2   4        579.45        657.05        12.36 o                         
   3   2   4       1704.78       1805.71        29.85 o                         
   4   2   4       1416.44       1303.26        28.67 o                         
   5   2   4         24.00         37.71         8.50 o                         
   6   2   4         62.30         55.03         7.31 o                         
   7   2   4         44.19         58.67         8.41 o                         
   8   2   4         64.86         70.64         9.49 o                         
 -10   3   4        195.14        140.47        16.55 o                         
  -9   3   4         10.10         17.81         9.24 o                         
  -8   3   4        175.89        168.10        14.70 o                         
  -7   3   4         19.39         23.20         8.05 o                         
  -6   3   4       1165.49       1057.01        32.29 o                         
  -5   3   4       2449.78       2194.20        54.83 o                         
  -4   3   4        376.97        477.56        12.49 o                         
  -3   3   4       2904.05       3173.92        71.82 o                         
  -2   3   4       2383.69       2365.63        51.12 o                         
  -1   3   4       8585.51       9784.83       343.07 o                         
   0   3   4         41.27        110.88         5.28 o                         
   1   3   4       4007.98       3417.78        53.37 o                         
   2   3   4       1574.71       1817.87        57.93 o                         
   3   3   4        129.42        293.69         9.24 o                         
   4   3   4       3142.33       3315.57        59.02 o                         
   5   3   4        633.27        568.89        15.61 o                         
   6   3   4        174.14        150.10         7.61 o                         
   7   3   4        204.75        226.38        12.60 o                         
   8   3   4         45.14         46.92         8.89 o                         
 -10   4   4         52.34         44.93        12.64 o                         
  -9   4   4        205.12        243.18        17.44 o                         
  -8   4   4          0.24          8.94         7.91 o                         
  -7   4   4        524.22        503.42        15.89 o                         
  -6   4   4       1679.86       1756.91        42.19 o                         
  -5   4   4       1438.09       1830.95        46.18 o                         
  -4   4   4       4722.36       4717.94       114.53 o                         
  -3   4   4       1190.69       1101.20        26.45 o                         
  -2   4   4      12479.96      12316.28       293.61 o                         
  -1   4   4        709.15        933.94         9.90 o                         
   0   4   4        711.47        715.75        13.51 o                         
   1   4   4       3560.90       3448.80        55.98 o                         
   2   4   4       1493.35       1544.32        26.43 o                         
   3   4   4        276.04        249.62         7.00 o                         
   4   4   4        339.51        362.47        14.11 o                         
   5   4   4        215.31        265.97         9.42 o                         
   6   4   4        234.42        259.57        11.70 o                         
   7   4   4        743.58        631.05        19.91 o                         
   8   4   4        115.29        103.29        13.71 o                         
 -10   5   4         45.00         42.78        13.15 o                         
  -9   5   4        118.96        114.46        14.19 o                         
  -8   5   4        245.18        264.38        11.75 o                         
  -7   5   4        225.74        210.59        14.33 o                         
  -6   5   4       1760.37       1771.91        46.63 o                         
  -5   5   4         44.90        116.82         8.79 o                         
  -4   5   4       2558.61       2520.65        58.60 o                         
  -3   5   4       1874.91       1857.85        39.80 o                         
  -2   5   4      14781.73      15307.30       237.71 o                         
  -1   5   4       3123.40       3647.44        71.10 o                         
   0   5   4       9752.30      10358.77       183.91 o                         
   1   5   4       3044.76       3219.39        50.75 o                         
   2   5   4       1709.95       1454.60        30.26 o                         
   3   5   4       1503.20       1505.57        26.54 o                         
   4   5   4        559.61        554.03        14.15 o                         
   5   5   4       1286.48       1428.76        34.84 o                         
   6   5   4        130.02        135.72         7.65 o                         
   7   5   4        631.35        725.40        43.41 o                         
   8   5   4        161.22        167.85        12.24 o                         
 -10   6   4        114.62        148.82        16.85 o                         
  -9   6   4        345.12        360.00        20.10 o                         
  -8   6   4        517.72        558.25        24.09 o                         
  -7   6   4        603.43        659.92        19.14 o                         
  -6   6   4        384.71        377.95        15.74 o                         
  -5   6   4        680.93        797.73        22.09 o                         
  -4   6   4        190.70        183.40         8.65 o                         
  -3   6   4       3981.75       3548.10        46.03 o                         
  -2   6   4        383.74        411.93        21.58 o                         
  -1   6   4      12376.02      12278.02       236.78 o                         
   0   6   4       3542.98       3609.45        89.98 o                         
   1   6   4       1336.50       1188.58        20.48 o                         
   2   6   4       1608.57       1467.91        25.12 o                         
   3   6   4       1396.77       1454.78        25.88 o                         
   4   6   4        552.14        540.97        13.89 o                         
   5   6   4       2183.50       1925.97        37.99 o                         
   6   6   4       1093.15        997.82        32.62 o                         
   7   6   4        337.67        327.59        20.39 o                         
   8   6   4         68.46         68.06         9.37 o                         
 -10   7   4        446.16        428.94        24.38 o                         
  -9   7   4         21.28         23.35         9.75 o                         
  -8   7   4        495.80        467.51        16.03 o                         
  -7   7   4       1090.88       1016.37        32.73 o                         
  -6   7   4        558.41        502.16        17.59 o                         
  -5   7   4       1504.54       1528.14        37.54 o                         
  -4   7   4       1254.05       1306.99        33.55 o                         
  -3   7   4        110.78        189.35         5.49 o                         
  -2   7   4       2256.56       2254.03        48.49 o                         
  -1   7   4      12344.66      12525.30       237.29 o                         
   0   7   4       1701.40       1952.80        42.03 o                         
   1   7   4        315.21        737.20        53.83 o                         
   2   7   4       2642.42       2756.94        57.64 o                         
   3   7   4        559.32        612.30        26.42 o                         
   4   7   4       1518.17       1456.74        50.28 o                         
   5   7   4        471.67        521.10        15.41 o                         
   6   7   4        339.75        497.37        14.01 o                         
   7   7   4         50.19         66.11         8.81 o                         
   8   7   4        154.74        153.37        11.44 o                         
 -10   8   4         68.39         84.53        14.04 o                         
  -9   8   4        209.75        218.05        16.55 o                         
  -8   8   4        447.83        488.57        22.09 o                         
  -7   8   4        850.62        835.26        27.64 o                         
  -6   8   4         52.91         65.54         7.76 o                         
  -5   8   4        419.73        439.43        14.33 o                         
  -4   8   4       2922.77       2868.87        47.03 o                         
  -3   8   4        679.85        682.95         9.25 o                         
  -2   8   4       5696.45       5383.16       105.22 o                         
  -1   8   4       1517.86       1203.81        17.80 o                         
   0   8   4       1548.43       1522.92        20.27 o                         
   1   8   4       6785.75       6510.08       113.32 o                         
   2   8   4         76.64        107.19         6.02 o                         
   3   8   4        151.19        128.20         6.15 o                         
   4   8   4       1199.60       1053.36        22.00 o                         
   5   8   4        436.77        368.63        13.00 o                         
   6   8   4        733.50        643.03        16.62 o                         
   7   8   4        158.61        206.22        13.74 o                         
   8   8   4        146.47        129.35        11.12 o                         
 -10   9   4         46.13         64.73        12.86 o                         
  -9   9   4        174.14        158.87        15.15 o                         
  -8   9   4        323.81        371.75        18.99 o                         
  -7   9   4        342.72        364.65        16.99 o                         
  -6   9   4         20.13         19.14         5.91 o                         
  -5   9   4        268.50        266.23        10.20 o                         
  -4   9   4       1225.88       1133.22        18.65 o                         
  -3   9   4       1113.41       1012.37        13.39 o                         
  -2   9   4        971.94       1003.42        21.38 o                         
  -1   9   4        857.55        864.46        12.59 o                         
   0   9   4       1946.36       1942.94        26.55 o                         
   1   9   4       4031.20       4312.58        66.46 o                         
   2   9   4        632.98        632.17        12.52 o                         
   3   9   4        676.27        680.43        14.37 o                         
   4   9   4       1210.84       1243.80        34.54 o                         
   5   9   4        270.27        292.91        25.82 o                         
   6   9   4        724.69        792.81        52.54 o                         
   7   9   4       1048.52       1122.24        51.98 o                         
   8   9   4         15.47         24.68         7.64 o                         
 -10  10   4        146.03        164.85        16.26 o                         
  -9  10   4        382.42        383.64        21.13 o                         
  -8  10   4        112.91        135.52        12.64 o                         
  -7  10   4       1071.09        983.93        30.74 o                         
  -6  10   4        126.46        121.92         8.94 o                         
  -5  10   4        123.08        130.73         5.95 o                         
  -4  10   4        459.56        456.13         9.16 o                         
  -3  10   4       2032.82       1861.56        27.26 o                         
  -2  10   4         32.11         89.39         3.13 o                         
  -1  10   4       3824.58       3484.67        38.71 o                         
   0  10   4        544.83        478.14        11.79 o                         
   1  10   4       3239.58       3333.12        44.09 o                         
   2  10   4        480.06        503.69        14.67 o                         
   3  10   4       2258.43       1984.22        35.62 o                         
   4  10   4        450.26        493.74        14.57 o                         
   5  10   4        148.29        157.40         8.74 o                         
   6  10   4        592.54        601.24        15.55 o                         
   7  10   4       1042.18        950.52        30.66 o                         
   8  10   4         11.89         18.82         7.21 o                         
 -10  11   4        120.12        102.27        14.33 o                         
  -9  11   4        396.89        397.68        21.21 o                         
  -8  11   4         34.57         37.83         9.31 o                         
  -7  11   4         51.59         73.08         9.46 o                         
  -6  11   4         30.11         28.00         7.76 o                         
  -5  11   4        497.68        512.17        11.14 o                         
  -4  11   4         20.89         46.88         4.32 o                         
  -3  11   4       1120.90       1132.21        14.29 o                         
  -2  11   4        837.42        807.61        18.01 o                         
  -1  11   4       1563.97       1467.69        22.91 o                         
   0  11   4        255.71        145.51         6.79 o                         
   1  11   4        742.85        887.96        20.69 o                         
   2  11   4        301.38        380.10        13.38 o                         
   3  11   4       2575.76       2273.42        41.14 o                         
   4  11   4        289.86        205.51         8.51 o                         
   5  11   4        185.35        218.49         9.58 o                         
   6  11   4        757.59        793.98        27.12 o                         
   7  11   4        169.31        186.73        17.66 o                         
   8  11   4          6.02         12.72         4.90 o                         
 -10  12   4         57.85         85.12        13.15 o                         
  -9  12   4        168.01        235.34        16.40 o                         
  -8  12   4        147.13        173.20        13.30 o                         
  -7  12   4        656.05        720.29        23.50 o                         
  -6  12   4        173.25        192.50         8.61 o                         
  -5  12   4        448.50        461.13        10.52 o                         
  -4  12   4        879.57        814.42        15.20 o                         
  -3  12   4        932.59        852.49        11.46 o                         
  -2  12   4        656.23        691.35         8.27 o                         
  -1  12   4        960.49        713.69         8.69 o                         
   0  12   4        355.77        365.33         6.52 o                         
   1  12   4       2499.13       2158.79        28.49 o                         
   2  12   4       1690.14       1697.19        23.11 o                         
   3  12   4        307.68        243.25         7.95 o                         
   4  12   4        106.71        117.07         7.08 o                         
   5  12   4         38.64         58.37         6.39 o                         
   6  12   4        645.19        638.93        24.83 o                         
   7  12   4        282.83        252.06        12.02 o                         
   8  12   4         34.24         57.02         8.22 o                         
  -9  13   4         30.41         28.00         9.09 o                         
  -8  13   4        436.21        447.63        23.79 o                         
  -7  13   4        146.94        118.47         7.28 o                         
  -6  13   4        213.06        243.36         9.30 o                         
  -5  13   4        320.57        310.41        18.77 o                         
  -4  13   4       1278.29       1289.13        49.21 o                         
  -3  13   4        530.40        527.70        25.66 o                         
  -2  13   4        528.89        497.81         6.36 o                         
  -1  13   4         59.32        134.86         3.46 o                         
   0  13   4       3923.93       4005.43        74.84 o                         
   1  13   4        452.84        621.08        15.04 o                         
   2  13   4        211.38        279.55        21.00 o                         
   3  13   4        579.55        623.37        17.23 o                         
   4  13   4       1441.56       1504.02        33.29 o                         
   5  13   4         23.47         10.48         4.54 o                         
   6  13   4        773.70        774.92        45.33 o                         
   7  13   4         41.45         36.06         6.95 o                         
  -9  14   4        104.97         89.78        11.16 o                         
  -8  14   4        277.60        278.13        11.34 o                         
  -7  14   4        172.84        140.33         7.64 o                         
  -6  14   4         73.19         50.15         5.02 o                         
  -5  14   4        184.08        176.19         6.13 o                         
  -4  14   4        541.16        567.55         9.53 o                         
  -3  14   4       1110.33        997.22        14.63 o                         
  -2  14   4        437.91        407.00         6.06 o                         
  -1  14   4       1566.77       1615.88        18.71 o                         
   0  14   4       1006.41       1098.93        18.31 o                         
   1  14   4       1409.89       1197.19        16.36 o                         
   2  14   4        168.18        146.87        10.77 o                         
   3  14   4        334.54        353.01         8.80 o                         
   4  14   4       2918.79       2740.88        50.75 o                         
   5  14   4         22.95         26.46         5.95 o                         
   6  14   4        363.53        330.23        12.22 o                         
   7  14   4        170.27        191.44        10.33 o                         
  -9  15   4         66.27         60.05         7.51 o                         
  -8  15   4         60.76         51.32         6.78 o                         
  -7  15   4          0.25          9.55         4.95 o                         
  -6  15   4         54.67         43.73         4.73 o                         
  -5  15   4        910.29        945.49        17.91 o                         
  -4  15   4        906.18        934.54        13.89 o                         
  -3  15   4         81.51        102.87         4.16 o                         
  -2  15   4        305.53        304.60        12.03 o                         
  -1  15   4       6277.61       6563.21        80.30 o                         
   0  15   4        708.65        672.98        10.94 o                         
   1  15   4        341.36        373.97        12.83 o                         
   2  15   4        152.44        141.79        12.24 o                         
   3  15   4        559.91        489.39        10.57 o                         
   4  15   4        871.61        991.04        72.91 o                         
   5  15   4        333.28        296.34        10.40 o                         
   6  15   4        145.87        149.77         8.52 o                         
   7  15   4         76.77         73.55         7.44 o                         
  -9  16   4         45.51         74.48        10.49 o                         
  -8  16   4        237.67        248.24        10.63 o                         
  -7  16   4          0.71          6.04         4.11 o                         
  -6  16   4         76.91         82.14         5.58 o                         
  -5  16   4        415.07        473.74        12.15 o                         
  -4  16   4        252.54        273.22         6.29 o                         
  -3  16   4        510.23        495.33        17.09 o                         
  -2  16   4        287.85        307.50         4.59 o                         
  -1  16   4       1197.45       1167.20        21.20 o                         
   0  16   4        786.27        668.33         8.36 o                         
   1  16   4        100.22        118.90         6.88 o                         
   2  16   4        508.00        427.50         9.97 o                         
   3  16   4        424.53        389.50        19.74 o                         
   4  16   4         96.08         75.99         5.44 o                         
   5  16   4         87.37         83.88         5.24 o                         
   6  16   4        224.29        201.43        10.37 o                         
   7  16   4         76.45         56.87         6.88 o                         
  -8  17   4        132.09        146.45        15.30 o                         
  -7  17   4        368.43        414.33        12.23 o                         
  -6  17   4        115.69        104.75         7.21 o                         
  -5  17   4        664.94        671.64        19.99 o                         
  -4  17   4       1381.10       1394.35        18.87 o                         
  -3  17   4        216.60        178.37        18.74 o                         
  -2  17   4       3359.46       3362.72        37.64 o                         
  -1  17   4        390.63        466.62        11.79 o                         
   0  17   4        861.39        790.32        19.82 o                         
   1  17   4        665.29        595.83        32.39 o                         
   2  17   4        128.35        186.68        11.98 o                         
   3  17   4        160.29        194.52        10.93 o                         
   4  17   4        156.10        176.32         9.88 o                         
   5  17   4         91.67         86.06         8.39 o                         
   6  17   4        160.21        191.26        17.32 o                         
   7  17   4         29.51         20.77         6.03 o                         
  -8  18   4          6.60         12.94         4.82 o                         
  -7  18   4        221.01        182.01         8.60 o                         
  -6  18   4        222.50        228.50        12.75 o                         
  -5  18   4        288.50        302.40         8.24 o                         
  -4  18   4        424.62        392.26        13.99 o                         
  -3  18   4        289.04        340.55         7.62 o                         
  -2  18   4        359.07        419.10        12.62 o                         
  -1  18   4        176.88        231.36        10.46 o                         
   0  18   4        210.16        295.96        10.48 o                         
   1  18   4        390.04        397.55        22.88 o                         
   2  18   4          1.16          8.15         2.15 o                         
   3  18   4         68.75         99.84        10.18 o                         
   4  18   4        219.50        217.02        13.99 o                         
   5  18   4        117.67        126.93        10.60 o                         
   6  18   4         22.59         17.29         4.64 o                         
  -8  19   4         61.08         50.67        10.57 o                         
  -7  19   4         75.47        110.56         8.17 o                         
  -6  19   4        139.38        130.69        12.30 o                         
  -5  19   4        718.85        789.95        12.51 o                         
  -4  19   4         11.14         18.64         2.25 o                         
  -3  19   4        620.97        580.19        22.24 o                         
  -2  19   4         68.80         79.44         6.70 o                         
  -1  19   4       3473.86       3595.97        66.69 o                         
   0  19   4        568.13        661.89        11.13 o                         
   1  19   4        482.74        340.95        44.26 o                         
   2  19   4         54.10         31.04         3.07 o                         
   3  19   4        377.51        390.62         8.12 o                         
   4  19   4        380.05        388.93         8.54 o                         
   5  19   4        211.94        212.98        23.76 o                         
   6  19   4         12.23         10.13         4.46 o                         
  -8  20   4         33.63         25.86         9.75 o                         
  -7  20   4         16.90         23.04         4.67 o                         
  -6  20   4         18.37         10.52         4.28 o                         
  -5  20   4        180.49        166.66         9.36 o                         
  -4  20   4        101.77         69.08         6.30 o                         
  -3  20   4       1672.91       1684.64        48.18 o                         
  -2  20   4        432.99        421.58        12.58 o                         
  -1  20   4        675.96        564.52        16.43 o                         
   0  20   4        865.71        781.89        30.85 o                         
   1  20   4         47.37         59.89         5.32 o                         
   2  20   4         50.17         58.92         9.50 o                         
   3  20   4         60.85         60.63         7.99 o                         
   4  20   4         20.48         52.59        21.24 o                         
   5  20   4         70.34         74.66         6.87 o                         
   6  20   4        256.69        255.14        17.73 o                         
  -7  21   4        356.54        341.63        12.43 o                         
  -6  21   4         95.73        111.47        10.64 o                         
  -5  21   4        187.41        186.88         5.27 o                         
  -4  21   4         44.93         18.35         3.36 o                         
  -3  21   4        706.81        682.98        25.49 o                         
  -2  21   4        186.24        194.80        10.27 o                         
  -1  21   4        420.82        379.83        12.33 o                         
   0  21   4        152.42        141.13        13.88 o                         
   1  21   4        240.91        227.87         7.02 o                         
   2  21   4        202.13        232.06        25.82 o                         
   3  21   4        226.77        226.49         9.39 o                         
   4  21   4        212.50        229.11        19.74 o                         
   5  21   4        150.75        131.75         8.41 o                         
  -7  22   4        190.93        213.43        28.19 o                         
  -6  22   4          4.65          3.90         2.75 o                         
  -5  22   4         16.32         10.32         2.26 o                         
  -4  22   4        102.54         87.98        20.06 o                         
  -3  22   4        300.17        321.35        16.99 o                         
  -2  22   4        336.20        311.77        10.91 o                         
  -1  22   4         34.84         24.24         6.10 o                         
   0  22   4         89.90         88.13         8.03 o                         
   1  22   4        153.95        141.20         9.24 o                         
   2  22   4         17.50         35.55        12.75 o                         
   3  22   4         23.13         12.07         3.04 o                         
   4  22   4        191.94        171.73        17.33 o                         
   5  22   4        122.97         99.34        12.58 o                         
  -6  23   4         93.34         87.27         8.88 o                         
  -5  23   4         19.18         15.86         4.01 o                         
  -4  23   4         68.49         93.47        11.60 o                         
  -3  23   4         78.63        119.56        12.04 o                         
  -2  23   4         38.90         53.33         6.59 o                         
  -1  23   4        143.14        132.89         8.12 o                         
   0  23   4        145.82        155.91        11.45 o                         
   1  23   4        458.92        474.53        19.29 o                         
   2  23   4         15.00         17.07         4.03 o                         
   3  23   4        198.15        183.48        17.92 o                         
   4  23   4        293.37        265.67        26.19 o                         
   5  23   4        122.67        129.45        24.47 o                         
  -6  24   4         16.61         17.96         9.24 o                         
  -5  24   4         75.17        104.26        12.34 o                         
  -4  24   4         58.86         68.72        11.01 o                         
  -3  24   4        405.00        452.43        21.65 o                         
  -2  24   4         88.25         82.02         7.11 o                         
  -1  24   4          5.62          7.98         4.50 o                         
   0  24   4         81.76         79.29         9.46 o                         
   1  24   4        438.18        424.58        14.56 o                         
   2  24   4         68.18         47.00         9.83 o                         
   3  24   4         79.19         67.06         9.50 o                         
   4  24   4         63.26         54.16        11.90 o                         
  -5  25   4        160.00        153.25         9.75 o                         
  -4  25   4         29.21         33.10         9.24 o                         
  -3  25   4          6.88          9.24         7.91 o                         
  -2  25   4         97.68        130.35         9.14 o                         
  -1  25   4         72.51         55.64         6.55 o                         
   0  25   4         41.29         49.73         8.79 o                         
   1  25   4        126.44         99.42        18.69 o                         
   2  25   4         77.50         65.61        14.78 o                         
   3  25   4         44.59         37.97         8.98 o                         
   4  25   4        105.22        122.44        38.61 o                         
  -5  26   4        190.48        181.99        16.55 o                         
  -4  26   4         64.64         77.29         7.61 o                         
  -3  26   4         28.45         43.89        10.49 o                         
  -2  26   4        495.63        505.30        13.81 o                         
  -1  26   4         45.53         47.66         6.82 o                         
   0  26   4        126.69        152.22        12.49 o                         
   1  26   4          7.25          7.54         7.39 o                         
   2  26   4         21.91         24.09         8.79 o                         
   3  26   4         43.10         15.07        12.82 o                         
  -4  27   4         17.90         18.10         9.90 o                         
  -3  27   4         71.05         79.73        12.71 o                         
  -2  27   4         62.84         74.02         6.24 o                         
  -1  27   4         74.94         82.02         8.03 o                         
   0  27   4         11.65         37.39         5.91 o                         
   1  27   4         25.56         23.50         9.09 o                         
   2  27   4         73.85        101.97        12.64 o                         
  -3  28   4        210.23        266.97        19.29 o                         
  -2  28   4        122.45        107.88        14.41 o                         
  -1  28   4        102.51         88.52         6.71 o                         
   0  28   4         24.00         31.55         9.09 o                         
   1  28   4         48.19         74.63        11.31 o                         
  -2 -28   5         18.44         13.30         7.91 o                         
  -1 -28   5         19.98         13.30         9.31 o                         
   0 -28   5        443.86        523.44        26.75 o                         
  -4 -27   5         13.55         21.13         8.05 o                         
  -3 -27   5         49.03         56.53        10.79 o                         
  -2 -27   5         19.70         16.67         5.80 o                         
  -1 -27   5          4.16          8.65         7.61 o                         
   0 -27   5        159.31        173.35        16.70 o                         
   1 -27   5         16.12         24.38        10.79 o                         
  -4 -26   5          9.43          6.90         2.46 o                         
  -3 -26   5        297.41        291.67        43.12 o                         
  -2 -26   5         26.88         22.09         3.67 o                         
  -1 -26   5         15.92         14.44         6.87 o                         
   0 -26   5         91.55         62.61        20.10 o                         
   1 -26   5        232.49        251.38        17.96 o                         
   2 -26   5         14.65          8.43         3.41 o                         
  -5 -25   5         15.97          4.88         2.83 o                         
  -4 -25   5         67.89         62.75         9.90 o                         
  -3 -25   5        106.27         72.42         6.76 o                         
  -2 -25   5         33.50         40.76         4.87 o                         
  -1 -25   5          3.38          2.86         3.29 o                         
   0 -25   5         77.62         68.77        18.62 o                         
   1 -25   5        220.51        224.01        30.37 o                         
   2 -25   5          0.51          3.64         3.62 o                         
   3 -25   5          3.18          4.56         3.46 o                         
  -6 -24   5         96.00         79.19        12.50 o                         
  -5 -24   5         98.23         96.21         7.53 o                         
  -4 -24   5        287.11        251.28        20.54 o                         
  -3 -24   5         73.33         68.60         6.03 o                         
  -2 -24   5        232.18        203.28        17.30 o                         
  -1 -24   5         46.82         35.94        10.71 o                         
   0 -24   5        139.46        137.19        18.84 o                         
   1 -24   5         43.17         24.79         4.80 o                         
   2 -24   5         24.40         23.30         5.17 o                         
   3 -24   5          1.96          6.32         3.58 o                         
  -6 -23   5         34.36         38.66         4.21 o                         
  -5 -23   5        101.50         97.20         7.72 o                         
  -4 -23   5        317.72        243.32        14.47 o                         
  -3 -23   5         18.61         22.26         3.48 o                         
  -2 -23   5        126.63        117.43        11.73 o                         
  -1 -23   5        146.61        163.35         8.28 o                         
   0 -23   5        349.78        336.22        32.96 o                         
   1 -23   5         17.12         30.18         4.69 o                         
   2 -23   5         11.99         14.39         4.46 o                         
   3 -23   5         82.31         72.67         6.02 o                         
   4 -23   5         37.05         43.83         7.15 o                         
  -7 -22   5        372.12        358.80        24.81 o                         
  -6 -22   5         44.98         31.14         7.04 o                         
  -5 -22   5         34.50         45.43         5.93 o                         
  -4 -22   5        282.10        336.15        18.82 o                         
  -3 -22   5        302.23        268.91        13.94 o                         
  -2 -22   5         42.68         45.30         3.78 o                         
  -1 -22   5        168.94        200.23        11.53 o                         
   0 -22   5        333.50        324.66        30.18 o                         
   1 -22   5        120.50        106.83         9.05 o                         
   2 -22   5          1.54          3.32         1.65 o                         
   3 -22   5         47.59         42.47         9.64 o                         
   4 -22   5          2.28         14.16         2.76 o                         
  -7 -21   5         66.51         62.42         5.45 o                         
  -6 -21   5        195.00        158.18         6.26 o                         
  -5 -21   5        229.83        209.49         7.02 o                         
  -4 -21   5        117.02         84.46         7.12 o                         
  -3 -21   5        161.84        155.28         6.97 o                         
  -2 -21   5        234.52        212.61         7.76 o                         
  -1 -21   5        340.44        287.18        22.94 o                         
   0 -21   5         52.56         46.95         4.47 o                         
   1 -21   5        865.70        890.53        18.34 o                         
   2 -21   5         30.29         39.27         5.01 o                         
   3 -21   5         26.32         39.16         4.08 o                         
   4 -21   5         35.25         35.04         4.00 o                         
   5 -21   5         76.59         83.50         7.31 o                         
  -8 -20   5         21.35         16.57         4.72 o                         
  -7 -20   5         58.69         89.01         5.43 o                         
  -6 -20   5        288.39        292.22         8.14 o                         
  -5 -20   5        989.05       1005.69        17.83 o                         
  -4 -20   5         68.96         75.44         4.37 o                         
  -3 -20   5         14.95         23.58         3.07 o                         
  -2 -20   5        442.07        450.06         9.49 o                         
  -1 -20   5        187.74        180.43         6.96 o                         
   0 -20   5        701.29        686.02        38.31 o                         
   1 -20   5        523.54        475.87        14.30 o                         
   2 -20   5         44.43         49.90         5.58 o                         
   3 -20   5          1.63          5.49         2.15 o                         
   4 -20   5        117.30        108.38         6.81 o                         
   5 -20   5         88.69         84.83        12.16 o                         
  -8 -19   5         65.89         56.26         7.60 o                         
  -7 -19   5         70.47         41.13         5.53 o                         
  -6 -19   5        106.76        120.47         5.57 o                         
  -5 -19   5        152.34        108.42         9.27 o                         
  -4 -19   5         75.80         66.18         4.73 o                         
  -3 -19   5        128.81        124.69         4.61 o                         
  -2 -19   5        577.94        608.64        11.22 o                         
  -1 -19   5        103.37        117.00         6.01 o                         
   0 -19   5        553.28        697.18        60.74 o                         
   1 -19   5        197.60        174.49        13.45 o                         
   2 -19   5        190.42        177.32         7.09 o                         
   3 -19   5        113.10        109.06         5.29 o                         
   4 -19   5         12.70         10.13         3.19 o                         
   5 -19   5         31.12         20.75         4.16 o                         
   6 -19   5        108.92        102.72         8.33 o                         
  -8 -18   5         95.07        102.98         6.86 o                         
  -7 -18   5        110.89         93.61         8.43 o                         
  -6 -18   5        199.74        231.85         7.20 o                         
  -5 -18   5        222.24        230.08        10.45 o                         
  -4 -18   5        168.80        196.10         5.68 o                         
  -3 -18   5        796.97        842.24        16.48 o                         
  -2 -18   5        252.79        248.53         6.70 o                         
  -1 -18   5        848.16        761.58        26.05 o                         
   0 -18   5        836.04        765.78        18.88 o                         
   1 -18   5        193.88        189.06         9.71 o                         
   2 -18   5        125.69        107.77         4.35 o                         
   3 -18   5        291.90        275.95        11.71 o                         
   4 -18   5         25.23         17.55         3.37 o                         
   5 -18   5         89.98         95.73         7.62 o                         
   6 -18   5        100.71         74.07         6.21 o                         
  -8 -17   5         42.08         48.58         5.40 o                         
  -7 -17   5         86.57        115.85         8.24 o                         
  -6 -17   5        366.90        347.21         9.05 o                         
  -5 -17   5         42.48         39.10         3.77 o                         
  -4 -17   5         95.57         92.62         4.76 o                         
  -3 -17   5        617.47        597.00        12.61 o                         
  -2 -17   5         12.89         43.26         4.29 o                         
  -1 -17   5       1134.38       1209.83        25.64 o                         
   0 -17   5         16.09         23.97         5.57 o                         
   1 -17   5        763.36        762.03        12.29 o                         
   2 -17   5        356.72        363.59        27.98 o                         
   3 -17   5        425.31        457.40         9.83 o                         
   4 -17   5         27.22         28.61         3.90 o                         
   5 -17   5         24.20         56.36         5.34 o                         
   6 -17   5        303.51        324.48        20.52 o                         
  -9 -16   5         57.24         77.25         9.50 o                         
  -8 -16   5        118.84        115.85         7.91 o                         
  -7 -16   5         95.22         79.15         5.31 o                         
  -6 -16   5        319.93        370.39        10.87 o                         
  -5 -16   5        432.23        400.87         8.60 o                         
  -4 -16   5        470.34        462.20         9.47 o                         
  -3 -16   5        174.77        186.53         7.22 o                         
  -2 -16   5       1168.07       1174.50        20.71 o                         
  -1 -16   5       1607.74       1513.81        26.98 o                         
   0 -16   5        109.39        118.47         5.50 o                         
   1 -16   5        423.90        373.02        23.13 o                         
   2 -16   5        892.78        904.39        15.58 o                         
   3 -16   5        312.11        307.91         8.53 o                         
   4 -16   5         81.75         81.57         5.00 o                         
   5 -16   5        379.79        388.96         9.61 o                         
   6 -16   5        175.50        172.69        13.57 o                         
  -9 -15   5         20.74         16.44         5.59 o                         
  -8 -15   5        331.02        321.93        11.58 o                         
  -7 -15   5         68.88         76.72         7.08 o                         
  -6 -15   5        586.61        509.22        10.93 o                         
  -5 -15   5         91.36         67.50         5.69 o                         
  -4 -15   5        287.10        279.30         6.69 o                         
  -3 -15   5        216.50        178.26         6.32 o                         
  -2 -15   5       1652.61       1459.57        21.26 o                         
  -1 -15   5        340.57        420.79        15.78 o                         
   0 -15   5         87.37        106.65         6.26 o                         
   1 -15   5        201.40        201.74         5.48 o                         
   2 -15   5        968.61       1037.15        21.17 o                         
   3 -15   5         31.51         52.32         4.64 o                         
   4 -15   5        234.50        295.47        14.07 o                         
   5 -15   5         35.28         40.48         4.95 o                         
   6 -15   5        261.52        257.58         8.16 o                         
   7 -15   5         99.51        111.96         8.52 o                         
  -9 -14   5        166.69        162.73        10.12 o                         
  -8 -14   5          7.18         19.44         7.98 o                         
  -7 -14   5         43.34         47.50         3.88 o                         
  -6 -14   5        590.95        608.74        12.04 o                         
  -5 -14   5        767.16        753.24        15.12 o                         
  -4 -14   5        215.78        189.24         5.54 o                         
  -3 -14   5        232.35        265.96         7.24 o                         
  -2 -14   5       1103.48       1104.82        16.32 o                         
  -1 -14   5         33.57         61.07         9.42 o                         
   0 -14   5        669.83        599.32        20.57 o                         
   1 -14   5        403.43        447.80        12.52 o                         
   2 -14   5        316.00        282.31         6.69 o                         
   3 -14   5        265.10        286.01         7.48 o                         
   4 -14   5        462.23        374.49        10.22 o                         
   5 -14   5        102.54         81.50         5.02 o                         
   6 -14   5        581.25        526.94        16.21 o                         
   7 -14   5         50.46         43.88         6.85 o                         
  -9 -13   5        370.59        375.44        20.99 o                         
  -8 -13   5         21.59         20.31         3.72 o                         
  -7 -13   5         61.35         68.52         6.03 o                         
  -6 -13   5        255.23        231.10         7.95 o                         
  -5 -13   5       1205.68       1165.92        19.06 o                         
  -4 -13   5         74.58         77.29         3.91 o                         
  -3 -13   5        242.67        214.22         6.24 o                         
  -2 -13   5        881.59        969.98        14.18 o                         
  -1 -13   5       1073.30       1135.00        21.38 o                         
   0 -13   5        202.75        181.96        10.04 o                         
   1 -13   5       1613.96       1352.97        18.99 o                         
   2 -13   5         71.58         79.84         3.59 o                         
   3 -13   5        466.28        445.28        14.67 o                         
   4 -13   5        250.66        300.47        12.95 o                         
   5 -13   5        421.98        421.79        14.45 o                         
   6 -13   5        470.35        514.09        16.25 o                         
   7 -13   5         10.50          7.50         5.13 o                         
  -9 -12   5         64.65         74.48        12.19 o                         
  -8 -12   5         70.27         89.93        11.45 o                         
  -7 -12   5         20.69         24.11        10.20 o                         
  -6 -12   5        177.42        244.19         7.14 o                         
  -5 -12   5        988.51       1044.13        16.69 o                         
  -4 -12   5        128.68        112.09         4.21 o                         
  -3 -12   5         75.17        114.19         5.28 o                         
  -2 -12   5        570.38        519.89         8.83 o                         
  -1 -12   5       1087.37       1096.08        14.98 o                         
   0 -12   5        819.12        824.95        11.71 o                         
   1 -12   5        434.19        409.46         7.61 o                         
   2 -12   5        499.45        428.96         8.68 o                         
   3 -12   5       1411.88       1393.66        21.86 o                         
   4 -12   5        374.04        340.57        10.93 o                         
   5 -12   5        917.85        926.98        21.77 o                         
   6 -12   5        633.99        579.08        20.91 o                         
   7 -12   5        136.36        108.80         9.35 o                         
 -10 -11   5        157.28        172.76        16.99 o                         
  -9 -11   5        172.32        127.02        14.19 o                         
  -8 -11   5        571.40        555.81        23.35 o                         
  -7 -11   5        563.52        530.09        21.21 o                         
  -6 -11   5        670.72        643.16        14.45 o                         
  -5 -11   5        286.39        285.88        13.78 o                         
  -4 -11   5        536.37        539.24         9.17 o                         
  -3 -11   5         13.54          8.09         2.56 o                         
  -2 -11   5       1528.81       1421.02        18.57 o                         
  -1 -11   5        922.84        815.57        11.89 o                         
   0 -11   5        636.60        569.26        12.78 o                         
   1 -11   5        137.54        117.72         4.24 o                         
   2 -11   5       1940.98       1939.15        27.73 o                         
   3 -11   5        212.03        302.30        14.63 o                         
   4 -11   5        380.00        382.85        11.41 o                         
   5 -11   5        143.69        227.04        13.45 o                         
   6 -11   5        453.01        486.05        25.49 o                         
   7 -11   5        569.79        627.02        19.51 o                         
 -10 -10   5        113.92        133.15        15.74 o                         
  -9 -10   5        145.29        158.20        15.59 o                         
  -8 -10   5          8.20         23.65         8.79 o                         
  -7 -10   5        407.96        407.88        18.69 o                         
  -6 -10   5        495.80        574.13        20.69 o                         
  -5 -10   5       1055.83       1045.45        19.03 o                         
  -4 -10   5        947.04        918.37        13.57 o                         
  -3 -10   5        672.43        613.46        10.83 o                         
  -2 -10   5        258.08        351.91         9.95 o                         
  -1 -10   5       1271.99       1452.62        26.89 o                         
   0 -10   5        251.97        214.30         5.55 o                         
   1 -10   5         92.51         92.01         4.07 o                         
   2 -10   5        145.71        162.77         9.74 o                         
   3 -10   5       1156.47       1026.11        20.80 o                         
   4 -10   5        249.63        176.73         8.60 o                         
   5 -10   5        278.42        245.17        10.99 o                         
   6 -10   5        339.01        309.33        13.42 o                         
   7 -10   5        217.81        246.44        12.72 o                         
 -10  -9   5        268.23        310.71        20.84 o                         
  -9  -9   5        654.12        682.01        29.19 o                         
  -8  -9   5        134.71        146.97        13.74 o                         
  -7  -9   5        175.99        168.10        13.60 o                         
  -6  -9   5       1249.95       1205.31        34.80 o                         
  -5  -9   5        655.85        622.42        10.73 o                         
  -4  -9   5         86.59        105.84         5.39 o                         
  -3  -9   5        262.22        232.45        12.52 o                         
  -2  -9   5        432.36        370.90         6.14 o                         
  -1  -9   5       2838.70       2500.24        42.88 o                         
   0  -9   5       1549.71       1192.44        16.19 o                         
   1  -9   5       3197.81       2538.25        45.43 o                         
   2  -9   5        194.67        167.57         7.40 o                         
   3  -9   5       2505.33       2127.46        38.94 o                         
   4  -9   5        350.29        340.34        11.37 o                         
   5  -9   5        916.05        798.42        27.82 o                         
   6  -9   5        498.84        527.02        17.55 o                         
   7  -9   5         45.16         39.52         6.17 o                         
   8  -9   5         62.69         59.49         8.87 o                         
 -10  -8   5         58.08         82.31        14.56 o                         
  -9  -8   5         94.09         88.08        12.86 o                         
  -8  -8   5        463.03        440.98        21.35 o                         
  -7  -8   5       1763.08       1785.06        45.44 o                         
  -6  -8   5        262.18        298.08        15.15 o                         
  -5  -8   5        849.58        816.85        17.47 o                         
  -4  -8   5        834.58        756.10        21.02 o                         
  -3  -8   5        214.39        254.61         6.56 o                         
  -2  -8   5       1218.23       1231.64        15.88 o                         
  -1  -8   5       2858.93       2472.12        32.02 o                         
   0  -8   5       2689.61       2490.55        32.90 o                         
   1  -8   5       3240.64       3086.73        54.46 o                         
   2  -8   5        738.65        692.46        14.40 o                         
   3  -8   5        824.10        869.52        18.51 o                         
   4  -8   5        106.20        125.01         7.68 o                         
   5  -8   5        377.96        404.64        14.51 o                         
   6  -8   5        513.99        455.10        15.83 o                         
   7  -8   5         63.95         52.67         6.34 o                         
   8  -8   5        104.89        119.65        10.67 o                         
 -10  -7   5         74.23         66.58        13.45 o                         
  -9  -7   5         70.54         88.82        12.86 o                         
  -8  -7   5        266.13        270.52        12.49 o                         
  -7  -7   5       1072.62       1088.19        29.04 o                         
  -6  -7   5        188.62        203.35        13.15 o                         
  -5  -7   5        434.54        407.75        21.43 o                         
  -4  -7   5         16.17         52.54         6.65 o                         
  -3  -7   5        615.01        554.31         9.34 o                         
  -2  -7   5       2263.06       2188.86        27.31 o                         
  -1  -7   5       1842.71       1789.86        23.18 o                         
   0  -7   5       4636.08       4081.46        83.21 o                         
   1  -7   5        154.84        287.71        20.81 o                         
   2  -7   5       2677.03       2461.68        41.48 o                         
   3  -7   5        928.90        836.12        17.65 o                         
   4  -7   5        236.45        191.93         7.37 o                         
   5  -7   5       2080.89       2034.68        49.84 o                         
   6  -7   5        157.27        170.83        10.73 o                         
   7  -7   5         53.84         51.68         8.29 o                         
   8  -7   5        146.36        144.43        11.45 o                         
 -10  -6   5         59.36         80.69        14.04 o                         
  -9  -6   5        157.71        114.83        14.41 o                         
  -8  -6   5       1146.30       1158.02        32.29 o                         
  -7  -6   5         46.61         63.47        11.60 o                         
  -6  -6   5       1911.89       1739.03        47.73 o                         
  -5  -6   5       1399.05       1600.55        41.60 o                         
  -4  -6   5         85.07         78.99         8.05 o                         
  -3  -6   5        195.95        173.55         9.98 o                         
  -2  -6   5       4387.56       4728.30        63.29 o                         
  -1  -6   5        325.37        370.99         9.37 o                         
   0  -6   5       2179.63       2505.87        32.85 o                         
   1  -6   5        638.31        602.77        15.15 o                         
   2  -6   5        217.71        241.72         7.89 o                         
   3  -6   5        105.67        117.44         5.47 o                         
   4  -6   5         97.31        123.03         6.09 o                         
   5  -6   5         14.44         51.18        28.89 o                         
   6  -6   5        108.38        117.40         9.69 o                         
   7  -6   5        112.85         88.91         9.66 o                         
   8  -6   5         45.28         58.27        11.97 o                         
 -10  -5   5         89.05        116.16        15.44 o                         
  -9  -5   5        392.48        414.53        22.39 o                         
  -8  -5   5        402.47        359.55        15.00 o                         
  -7  -5   5        529.15        584.48        19.43 o                         
  -6  -5   5       1160.17       1195.26        35.69 o                         
  -5  -5   5        772.11        609.53        20.39 o                         
  -4  -5   5        369.66        290.76        12.71 o                         
  -3  -5   5       1006.71        998.49        22.87 o                         
  -2  -5   5       5193.27       5193.76        69.76 o                         
  -1  -5   5        195.99        228.96        10.82 o                         
   0  -5   5       4290.65       4214.60        55.11 o                         
   1  -5   5        421.04        495.88        11.55 o                         
   2  -5   5        253.86        223.14         7.59 o                         
   3  -5   5       1020.23        929.65        17.46 o                         
   4  -5   5        230.23        229.89         7.99 o                         
   5  -5   5        140.92        155.40         9.26 o                         
   6  -5   5         95.72        105.78         9.05 o                         
   7  -5   5         57.64         57.31         8.45 o                         
   8  -5   5        241.83        232.75        14.21 o                         
 -10  -4   5         75.86        101.97        15.30 o                         
  -9  -4   5         42.26         61.48        11.90 o                         
  -8  -4   5        838.46        809.48        31.70 o                         
  -7  -4   5       3840.51       3677.04        93.32 o                         
  -6  -4   5       1716.94       1714.72        47.14 o                         
  -5  -4   5        874.76        883.81        26.45 o                         
  -4  -4   5         47.84         56.38         7.24 o                         
  -3  -4   5       4178.22       4220.17        66.39 o                         
  -2  -4   5        527.80        684.57        19.10 o                         
  -1  -4   5       1170.00       1184.97        15.27 o                         
   0  -4   5       1458.68       1317.52        61.75 o                         
   1  -4   5       2803.91       2436.32        40.96 o                         
   2  -4   5        102.56        156.88         6.71 o                         
   3  -4   5        634.46        522.24        11.41 o                         
   4  -4   5        336.20        280.19         8.69 o                         
   5  -4   5         32.50         18.97         5.62 o                         
   6  -4   5         75.82         75.14         8.51 o                         
   7  -4   5         71.60         57.28         6.70 o                         
   8  -4   5        292.82        282.43        18.58 o                         
 -10  -3   5         55.25         20.39        11.75 o                         
  -9  -3   5         48.61         68.79        12.19 o                         
  -8  -3   5        492.79        526.25        25.05 o                         
  -7  -3   5        652.85        694.06        27.93 o                         
  -6  -3   5         95.85         87.49        10.64 o                         
  -5  -3   5       2063.19       1947.33        49.58 o                         
  -4  -3   5        857.12        764.99        21.80 o                         
  -3  -3   5       2994.52       2859.51        68.28 o                         
  -2  -3   5       4005.60       4177.69        69.04 o                         
  -1  -3   5       3213.49       3383.06        42.31 o                         
   0  -3   5       3289.76       3325.30        55.33 o                         
   1  -3   5       2439.56       2317.35        41.42 o                         
   2  -3   5        456.80        468.35        11.15 o                         
   3  -3   5       1088.19       1066.73        20.82 o                         
   4  -3   5        337.22        334.32        11.25 o                         
   5  -3   5        203.34        220.09        10.26 o                         
   6  -3   5        186.76        171.30        10.65 o                         
   7  -3   5        122.83        119.56         8.13 o                         
   8  -3   5        315.18        309.47        20.73 o                         
 -10  -2   5         74.65         65.98        14.19 o                         
  -9  -2   5         89.60         93.62         8.79 o                         
  -8  -2   5        777.76        823.52        31.03 o                         
  -7  -2   5        879.36        976.69        34.80 o                         
  -6  -2   5       2698.46       2605.03        68.72 o                         
  -5  -2   5       1124.62       1108.14        30.74 o                         
  -4  -2   5       1548.42       1559.47        34.80 o                         
  -3  -2   5       1472.28       1663.95        36.43 o                         
  -2  -2   5       3679.37       3346.36        55.02 o                         
  -1  -2   5        319.26        317.93        12.46 o                         
   0  -2   5       3379.76       3301.09        54.81 o                         
   1  -2   5        224.50        200.81         7.36 o                         
   2  -2   5         98.56        121.40         6.37 o                         
   3  -2   5        320.62        329.89         9.98 o                         
   4  -2   5        211.11        209.90         9.35 o                         
   5  -2   5        164.22        144.26         8.99 o                         
   6  -2   5         65.08         59.12        13.67 o                         
   7  -2   5        134.11        144.22        11.02 o                         
   8  -2   5        173.24        186.59        13.74 o                         
 -10  -1   5        269.12        316.11        21.80 o                         
  -9  -1   5        339.63        345.00        21.50 o                         
  -8  -1   5        655.76        650.02        28.15 o                         
  -7  -1   5       1716.54       1740.73        53.42 o                         
  -6  -1   5        680.55        698.27        24.90 o                         
  -5  -1   5        716.75        654.16        21.21 o                         
  -4  -1   5        775.28        689.70        20.99 o                         
  -3  -1   5         59.77        147.71        10.05 o                         
  -2  -1   5       1232.56       1281.88        22.18 o                         
  -1  -1   5        111.07        124.52         6.41 o                         
   0  -1   5       1068.15       1070.52        19.49 o                         
   1  -1   5       1152.30       1137.43        34.84 o                         
   2  -1   5        533.22        524.94        11.70 o                         
   3  -1   5        652.17        672.02        14.68 o                         
   4  -1   5        937.61       1049.62        22.02 o                         
   5  -1   5        107.95         77.49         7.65 o                         
   6  -1   5          3.25         30.98         5.26 o                         
   7  -1   5        143.36        130.55        10.87 o                         
   8  -1   5        370.60        417.57        18.23 o                         
 -10   0   5        114.21        137.81        17.14 o                         
  -9   0   5         21.37         29.04        10.79 o                         
  -8   0   5       1577.77       1583.71        52.54 o                         
  -7   0   5       3220.67       3589.92        99.38 o                         
  -6   0   5          0.69          4.51         5.84 o                         
  -5   0   5        200.76        300.96        14.04 o                         
  -4   0   5          2.50          9.75         5.39 o                         
  -3   0   5        982.56        846.27        23.20 o                         
  -2   0   5        781.94        724.50        12.78 o                         
  -1   0   5       2113.75       1720.04        25.78 o                         
   0   0   5       2491.69       2132.40        33.92 o                         
   1   0   5        308.58        313.29         8.87 o                         
   2   0   5        129.91        103.06         3.76 o                         
   3   0   5         43.53         60.78         5.10 o                         
   4   0   5        331.56        315.77         9.40 o                         
   5   0   5        209.18        128.44         6.70 o                         
   6   0   5        359.55        444.01        15.83 o                         
   7   0   5        231.27        170.17        11.61 o                         
   8   0   5        316.79        302.70        16.10 o                         
 -10   1   5        268.63        308.57        16.03 o                         
  -9   1   5        339.22        326.60        20.99 o                         
  -8   1   5        656.50        661.62        28.30 o                         
  -7   1   5       1716.58       1772.57        53.13 o                         
  -6   1   5        679.63        625.27        23.50 o                         
  -5   1   5        715.48        691.10        21.35 o                         
  -4   1   5        773.57        688.78        14.70 o                         
  -3   1   5         60.31        152.51        10.20 o                         
  -2   1   5       1233.57       1285.92        22.23 o                         
  -1   1   5        110.36        119.28         4.84 o                         
   0   1   5       1066.37       1054.33        25.49 o                         
   1   1   5       1154.48       1152.43        20.59 o                         
   2   1   5        533.50        518.78        11.70 o                         
   3   1   5        653.59        673.73        13.24 o                         
   4   1   5        936.43       1027.53        19.83 o                         
   5   1   5        108.82         84.55        11.16 o                         
   6   1   5          3.22         21.00         7.14 o                         
   7   1   5        142.82        129.36         8.63 o                         
   8   1   5        371.69        404.39        28.89 o                         
 -10   2   5         74.49         71.38        14.04 o                         
  -9   2   5         89.71         87.93        13.60 o                         
  -8   2   5        777.66        824.03        30.74 o                         
  -7   2   5        879.85        978.69        34.29 o                         
  -6   2   5       2697.56       2675.82        70.27 o                         
  -5   2   5       1123.14       1131.20        30.74 o                         
  -4   2   5       1542.39       1585.50        42.08 o                         
  -3   2   5       1473.23       1627.21        84.20 o                         
  -2   2   5       3679.37       3295.08        41.78 o                         
  -1   2   5        319.09        302.76        13.58 o                         
   0   2   5       3376.38       3258.58        54.36 o                         
   1   2   5        225.13        196.25         7.41 o                         
   2   2   5         98.17        130.00         9.20 o                         
   3   2   5        320.81        333.95        10.21 o                         
   4   2   5        211.81        205.76         9.45 o                         
   5   2   5        164.86        146.43         9.15 o                         
   6   2   5         65.25         64.71         8.30 o                         
   7   2   5        134.88        130.14         8.62 o                         
   8   2   5        172.92        205.29        14.05 o                         
 -10   3   5         55.40         40.79        11.75 o                         
  -9   3   5         48.73         54.83        12.04 o                         
  -8   3   5        492.23        513.32        24.38 o                         
  -7   3   5        654.37        708.62        27.93 o                         
  -6   3   5         95.51         90.81        10.34 o                         
  -5   3   5       2062.88       1976.81        44.78 o                         
  -4   3   5        860.56        788.03        13.75 o                         
  -3   3   5       2996.37       2815.54        42.91 o                         
  -2   3   5       4007.59       4175.78        53.88 o                         
  -1   3   5       3210.27       3377.64        60.92 o                         
   0   3   5       3294.25       3332.20       104.52 o                         
   1   3   5       2442.80       2312.14        38.61 o                         
   2   3   5        458.03        467.16        11.35 o                         
   3   3   5       1088.37       1075.53        21.87 o                         
   4   3   5        337.75        325.06        11.29 o                         
   5   3   5        203.10        222.60        10.36 o                         
   6   3   5        186.92        171.07        10.96 o                         
   7   3   5        122.75        120.22        12.16 o                         
   8   3   5        314.65        299.66        15.76 o                         
 -10   4   5         75.64         94.88        15.15 o                         
  -9   4   5         42.33         36.50        11.60 o                         
  -8   4   5        838.83        836.67        31.85 o                         
  -7   4   5       3841.67       3709.04        93.18 o                         
  -6   4   5       1717.03       1718.11        46.48 o                         
  -5   4   5        874.74        886.91        25.64 o                         
  -4   4   5         47.46         64.00         4.70 o                         
  -3   4   5       4173.30       4243.95        70.01 o                         
  -2   4   5        527.58        712.19        14.94 o                         
  -1   4   5       1173.79       1172.70        14.42 o                         
   0   4   5       1460.22       1269.01        32.59 o                         
   1   4   5       2803.92       2428.24        41.22 o                         
   2   4   5        102.12        148.97         8.72 o                         
   3   4   5        634.64        523.46        11.54 o                         
   4   4   5        336.65        277.27         8.80 o                         
   5   4   5         32.57         13.64         5.73 o                         
   6   4   5         75.67         80.34         6.64 o                         
   7   4   5         71.42         65.52         8.88 o                         
   8   4   5        292.38        298.88        15.70 o                         
 -10   5   5         89.24        109.58        15.15 o                         
  -9   5   5        391.90        399.75        21.80 o                         
  -8   5   5        402.15        353.20        20.10 o                         
  -7   5   5        528.42        604.13        24.75 o                         
  -6   5   5       1160.80       1191.72        34.58 o                         
  -5   5   5        775.11        622.98        19.95 o                         
  -4   5   5        369.13        292.26         8.31 o                         
  -3   5   5       1009.37       1030.33        16.59 o                         
  -2   5   5       5193.35       5219.91        69.08 o                         
  -1   5   5        194.49        237.25         6.05 o                         
   0   5   5       4296.35       4201.11        70.38 o                         
   1   5   5        419.93        505.42        11.70 o                         
   2   5   5        252.94        224.54         7.68 o                         
   3   5   5       1019.79        937.47        19.57 o                         
   4   5   5        231.07        224.08         9.71 o                         
   5   5   5        141.14        152.94         7.47 o                         
   6   5   5         95.15         99.88         9.09 o                         
   7   5   5         57.82         50.47         8.72 o                         
   8   5   5        242.78        242.57        37.46 o                         
 -10   6   5         58.94         69.09        13.74 o                         
  -9   6   5        158.63        110.91        14.19 o                         
  -8   6   5       1145.31       1192.68        38.65 o                         
  -7   6   5         46.43         82.54         7.09 o                         
  -6   6   5       1913.20       1789.57        47.59 o                         
  -5   6   5       1395.93       1667.80        42.04 o                         
  -4   6   5         84.34         91.81         7.18 o                         
  -3   6   5        195.51        181.22         6.14 o                         
  -2   6   5       4389.05       4684.40        63.20 o                         
  -1   6   5        326.14        350.36        13.98 o                         
   0   6   5       2173.96       2417.26        44.73 o                         
   1   6   5        637.27        596.15        12.71 o                         
   2   6   5        218.34        236.87         6.74 o                         
   3   6   5        105.35        113.97        10.38 o                         
   4   6   5         97.67        125.55         7.70 o                         
   5   6   5         14.18         18.89         9.72 o                         
   6   6   5        108.56        119.94         9.70 o                         
   7   6   5        113.27         97.53        13.12 o                         
   8   6   5         45.11         46.23         9.50 o                         
 -10   7   5         74.29         67.98         8.50 o                         
  -9   7   5         70.92         80.17        12.64 o                         
  -8   7   5        266.20        267.12        17.29 o                         
  -7   7   5       1072.99       1104.45        34.29 o                         
  -6   7   5        189.81        218.50        12.64 o                         
  -5   7   5        434.12        434.92        15.15 o                         
  -4   7   5         15.86         43.58         2.78 o                         
  -3   7   5        615.09        554.85         9.50 o                         
  -2   7   5       2259.50       2230.39        28.46 o                         
  -1   7   5       1844.86       1783.25        27.86 o                         
   0   7   5       4637.13       4174.05        98.00 o                         
   1   7   5        155.13        267.77         9.35 o                         
   2   7   5       2680.69       2440.26        41.49 o                         
   3   7   5        931.39        851.27        18.42 o                         
   4   7   5        236.63        193.21         9.08 o                         
   5   7   5       2079.34       1986.18        41.19 o                         
   6   7   5        157.35        170.57         8.71 o                         
   7   7   5         53.84         50.62         8.43 o                         
   8   7   5        146.33        132.18        11.92 o                         
 -10   8   5         58.26        108.62        14.41 o                         
  -9   8   5         93.66         63.69        12.49 o                         
  -8   8   5        463.17        444.23        21.13 o                         
  -7   8   5       1763.78       1827.25        50.84 o                         
  -6   8   5        261.41        321.57        14.04 o                         
  -5   8   5        850.58        826.31        15.32 o                         
  -4   8   5        833.04        737.64        10.67 o                         
  -3   8   5        214.26        280.40        13.60 o                         
  -2   8   5       1220.01       1262.76        13.67 o                         
  -1   8   5       2854.13       2535.47        28.74 o                         
   0   8   5       2691.57       2547.36        33.01 o                         
   1   8   5       3235.17       3101.00        52.75 o                         
   2   8   5        737.13        695.48        22.09 o                         
   3   8   5        822.60        878.34        34.54 o                         
   4   8   5        105.67        114.78         7.78 o                         
   5   8   5        377.22        410.92        14.58 o                         
   6   8   5        514.87        427.52        22.28 o                         
   7   8   5         63.46         52.47         6.53 o                         
   8   8   5        104.96        112.90        11.12 o                         
 -10   9   5        267.82        301.77        21.13 o                         
  -9   9   5        653.21        670.12        28.30 o                         
  -8   9   5        134.71        148.67        13.00 o                         
  -7   9   5        175.92        173.35        12.86 o                         
  -6   9   5       1250.15       1213.51        33.99 o                         
  -5   9   5        654.83        599.16        11.98 o                         
  -4   9   5         86.50         98.44         5.78 o                         
  -3   9   5        262.19        230.12        18.92 o                         
  -2   9   5        433.46        383.61         7.50 o                         
  -1   9   5       2839.63       2523.48        28.41 o                         
   0   9   5       1549.96       1213.68        16.05 o                         
   1   9   5       3194.68       2557.10        55.84 o                         
   2   9   5        194.11        159.46        11.31 o                         
   3   9   5       2507.60       2146.17        51.72 o                         
   4   9   5        351.34        336.79        11.79 o                         
   5   9   5        917.85        797.05        20.04 o                         
   6   9   5        498.72        515.57        17.59 o                         
   7   9   5         45.27         34.78         7.78 o                         
   8   9   5         63.02         59.98        19.77 o                         
 -10  10   5        113.79        128.13        15.59 o                         
  -9  10   5        145.81        171.50        15.30 o                         
  -8  10   5          8.27         20.39         8.35 o                         
  -7  10   5        407.81        398.79        17.73 o                         
  -6  10   5        495.87        586.95        13.58 o                         
  -5  10   5       1054.07       1021.61        18.44 o                         
  -4  10   5        948.61        910.42        12.69 o                         
  -3  10   5        672.83        618.49         8.54 o                         
  -2  10   5        257.30        357.81         9.29 o                         
  -1  10   5       1270.01       1475.27        16.70 o                         
   0  10   5        252.98        204.83         5.14 o                         
   1  10   5         92.30         98.58         6.72 o                         
   2  10   5        146.56        145.59        10.34 o                         
   3  10   5       1156.94       1029.42        21.32 o                         
   4  10   5        249.62        177.42         8.61 o                         
   5  10   5        278.35        231.79        12.38 o                         
   6  10   5        339.10        301.19        20.32 o                         
   7  10   5        217.63        250.85        17.70 o                         
 -10  11   5        157.19        172.46        16.40 o                         
  -9  11   5        172.69        153.10        14.04 o                         
  -8  11   5        570.59        568.44        22.54 o                         
  -7  11   5        564.51        542.14        20.25 o                         
  -6  11   5        669.33        629.97        14.11 o                         
  -5  11   5        285.72        273.38         9.50 o                         
  -4  11   5        535.66        541.13        10.27 o                         
  -3  11   5         13.67         17.84         6.70 o                         
  -2  11   5       1527.13       1446.31        16.05 o                         
  -1  11   5        921.47        831.93        13.43 o                         
   0  11   5        636.51        571.67        14.61 o                         
   1  11   5        137.48        122.78        11.56 o                         
   2  11   5       1942.41       1933.35        33.41 o                         
   3  11   5        211.82        303.53        24.98 o                         
   4  11   5        380.48        359.35        14.52 o                         
   5  11   5        143.67        210.09        10.50 o                         
   6  11   5        453.08        474.75        29.89 o                         
   7  11   5        570.39        621.18        22.35 o                         
  -9  12   5         64.20         76.18        11.75 o                         
  -8  12   5         70.77         96.58        10.94 o                         
  -7  12   5         20.55         22.06         4.70 o                         
  -6  12   5        177.49        242.86         8.25 o                         
  -5  12   5        988.82       1055.63        19.45 o                         
  -4  12   5        128.73        110.78         3.93 o                         
  -3  12   5         74.79        115.00         7.01 o                         
  -2  12   5        571.32        518.39         7.25 o                         
  -1  12   5       1086.68       1105.93        13.18 o                         
   0  12   5        818.49        809.59        12.11 o                         
   1  12   5        433.59        428.61        11.52 o                         
   2  12   5        499.01        447.87        13.10 o                         
   3  12   5       1411.78       1406.92        26.89 o                         
   4  12   5        373.80        327.11        11.03 o                         
   5  12   5        917.32        900.71        26.86 o                         
   6  12   5        633.56        563.14        18.17 o                         
   7  12   5        135.91        119.67         9.66 o                         
  -9  13   5        369.90        363.84        19.66 o                         
  -8  13   5         21.69         27.52         5.30 o                         
  -7  13   5         61.26         73.46         6.01 o                         
  -6  13   5        254.55        232.37        14.15 o                         
  -5  13   5       1205.69       1171.33        17.84 o                         
  -4  13   5         74.64         76.02         3.24 o
[truncated: 360,127 more chars]
